# Supplementary material for: Crystal structure of methyl (3RS,4SR,4aRS,11aRS,11bSR)-5-oxo-3,4,4a,5,7,8,9,10,11,11a-deca­hydro-3,11b-ep­oxy­azepino[2,1-a]iso­indole-4-carboxyl­ate
Source: Acta Crystallogr E Crystallogr Commun. 2015 Sep 12;71(Pt 10):o729–30. doi: 10.1107/S2056989015016679 (PMC4647423; doi:10.1107/S2056989015016679)
Supplement: Supplementary file 1 [file e-71-0o729-sup1.cif]

##############################################################################
#                                                                            #
# This CIF contains the data in a paper accepted for publication in          #
# Acta Crystallographica Section E. It conforms to the requirements of       #
# Notes for Authors for Acta Crystallographica Section E, and has been       #
# peer reviewed under the auspices of the IUCr Commission on Journals.       #
#                                                                            #
# Full details of the Crystallographic Information File format               #
# are given in the paper "The Crystallographic Information File (CIF):       #
# a New Standard Archive File for Crystallography" by S. R. Hall, F. H.      #
# Allen and I. D. Brown [Acta Cryst. (1991), A47, 655-685].                  #
#                                                                            #
# The current version of the core CIF dictionary is obtainable from          #
# ftp://ftp.iucr.org/pub/cif_core.dic.                                       #
#                                                                            #
# Software is freely available for graphical display of the structure(s)     #
# in this CIF. For information consult the CIF software page                 #
# http://www.iucr.org/resources/cif/software.                                #
#                                                                            #
# This file may be used for bona fide research purposes within the           #
# scientific community so long as proper attribution is given to the journal # 
# article from which it was obtained.                                        #
#                                                                            #
##############################################################################
data_global
_audit_creation_method     'from SHELXL97 CIF and IUCr SHELXL97-template'
_journal_date_recd_electronic     2015-09-02
_journal_date_accepted     2015-09-07
_journal_name_full     'Acta Crystallographica, Section E'
_journal_year     2015
_journal_volume     71
_journal_issue     10
_journal_page_first     o729
_journal_page_last     o730
_journal_paper_category     HO
_journal_paper_doi     10.1107/S2056989015016679
_journal_coeditor_code     TK5384
_publ_contact_author_name     'Toze A. A. Flavien'
_publ_contact_author_address
;
Department of Chemistry & Biology, New Mexico Highlands University,
803 University Ave., Las Vegas, NM 87701, USA
;
_publ_contact_author_email     'vkh@xray.ineos.ac.ru'
_publ_contact_author_fax     '+7-499-1355085'
_publ_contact_author_phone     '+7-499-1359343'
_publ_section_title
;\
Crystal structure of methyl
(3<i>RS</i>,4<i>SR</i>,4a<i>RS</i>,11a<i>RS</i>,11b<i>SR</i>)-5-oxo-3,4,4a,5,\
7,8,9,10,11,11a-decahydro-3,11b-epoxyazepino[2,1-<i>a</i>]isoindole-4-\
carboxylate
;
loop_
    _publ_author_name
    _publ_author_footnote
    _publ_author_address
    'Flavien A. A. Toze ' .
;
Department of Chemistry, University of Douala, Faculty of Sciences,
PO Box 24157, Douala,
Republic of Cameroon
;
    'Dmitry S. Poplevin' .
;
Department of Organic Chemistry, Peoples' Friendship University of Russia,
6 Miklukho-Maklay St, Moscow 117198, Russian Federation
;
    'Fedor I. Zubkov' .
;
Department of Organic Chemistry, Peoples' Friendship University of Russia,
6 Miklukho-Maklay St, Moscow 117198, Russian Federation
;
    'Eugeniya V. Nikitina' .
;
Department of Organic Chemistry, Peoples' Friendship University of Russia,
6 Miklukho-Maklay St, Moscow 117198, Russian Federation
;
    'Ciara Porras' .
;
Department of Chemistry & Biology, New Mexico Highlands University,
803 University Ave, Las Vegas, NM 87701, USA
;
    'Victor N. Khrustalev' .
;
Department of Chemistry & Biology, New Mexico Highlands University,
803 University Ave, Las Vegas, NM 87701, USA
Department of Inorganic Chemistry, Peoples' Friendship University of Russia,
6 Miklukho-Maklay St, Moscow 117198, Russian Federation
;
_publ_section_synopsis
;
The crystal structure of 3,6a-epoxyisoindole annulated with perhydroazepine
ring, a product of the esterification of the corresponding carbonic acid with
methanol, was studied by X-ray diffraction.
;
data_I
_audit_creation_method     SHELXL-2014/6
_database_code_depnum_ccdc_archive     'CCDC 1422681'
_chemical_name_systematic
;\
Methyl
(3<i>RS</i>,4<i>SR</i>,4a<i>RS</i>,11a<i>RS</i>,11b<i>SR</i>)-5-oxo-\
3,4,4a,5,7,8,9,10,11,11a-decahydro-3,11b-epoxyazepino[2,1-<i>a</i>]\
isoindole-4-carboxylate
;
_chemical_name_common     ?
_chemical_formula_moiety     'C15 H19 N O4'
_chemical_formula_sum     'C15 H19 N O4'
_chemical_formula_iupac     'C15 H19 N O4'
_chemical_formula_weight     277.31
_chemical_melting_point     ?
_shelx_space_group_comment
;
The symmetry employed for this shelxl refinement is uniquely defined
by the following loop, which should always be used as a source of
symmetry information in preference to the above space-group names.
They are only intended as comments.
;
_space_group_crystal_system     triclinic
_space_group_name_H-M_alt     'P -1'
_space_group_name_Hall     '-P 1'
loop_
    _space_group_symop_operation_xyz
    'x, y, z'
    '-x, -y, -z'
_cell_length_a     7.5460(8)
_cell_length_b     9.6984(10)
_cell_length_c     10.2894(10)
_cell_angle_alpha     103.857(2)
_cell_angle_beta     94.745(2)
_cell_angle_gamma     106.620(2)
_cell_volume     691.24(12)
_cell_formula_units_Z     2
_cell_measurement_reflns_used     4971
_cell_measurement_theta_min     2.28
_cell_measurement_theta_max     29.52
_cell_measurement_temperature     290(2)
_exptl_crystal_description     prism
_exptl_crystal_colour     colourless
_exptl_crystal_size_max     0.300
_exptl_crystal_size_mid     0.250
_exptl_crystal_size_min     0.250
_exptl_crystal_density_diffrn     1.332
_exptl_crystal_density_meas     ?
_exptl_crystal_density_method     ?
_exptl_crystal_F_000     296
_exptl_absorpt_coefficient_mu     0.097
_exptl_absorpt_correction_type     multi-scan
_exptl_absorpt_process_details
;
(SADABS; Bruker, 2003)
;
_shelx_estimated_absorpt_T_min     0.972
_shelx_estimated_absorpt_T_max     0.976
_exptl_absorpt_correction_T_min     0.959
_exptl_absorpt_correction_T_max     0.969
_diffrn_ambient_temperature     290(2)
_diffrn_radiation_type     MoK\a
_diffrn_radiation_wavelength     0.71073
_diffrn_measurement_device_type     'Bruker APEXII CCD'
_diffrn_measurement_method     '\f and \w scans'
_diffrn_detector_area_resol_mean     ?
_diffrn_reflns_number     9699
_diffrn_reflns_av_R_equivalents     0.0184
_diffrn_reflns_theta_min     2.066
_diffrn_reflns_theta_max     27.999
_diffrn_reflns_theta_full     25.242
_diffrn_measured_fraction_theta_max     0.981
_diffrn_measured_fraction_theta_full     0.986
_diffrn_reflns_limit_h_min     -9
_diffrn_reflns_limit_h_max     9
_diffrn_reflns_limit_k_min     -12
_diffrn_reflns_limit_k_max     12
_diffrn_reflns_limit_l_min     -13
_diffrn_reflns_limit_l_max     13
_refine_special_details     ?
_reflns_number_total     3268
_reflns_number_gt     2613
_reflns_threshold_expression     I>2\s(I)
_refine_ls_structure_factor_coef     Fsqd
_refine_ls_matrix_type     full
_refine_ls_R_factor_all     0.0600
_refine_ls_R_factor_gt     0.0483
_refine_ls_wR_factor_gt     0.1328
_refine_ls_wR_factor_ref     0.1405
_refine_ls_goodness_of_fit_ref     1.031
_refine_ls_restrained_S_all     1.031
_refine_ls_number_reflns     3268
_refine_ls_number_parameters     182
_refine_ls_number_restraints     0
_refine_ls_hydrogen_treatment     constr
_refine_ls_weighting_scheme     calc
_refine_ls_weighting_details
               'w=1/[\s^2^(Fo^2^)+(0.0765P)^2^+0.153P] where P=(Fo^2^+2Fc^2^)/3'
_atom_sites_solution_hydrogens     geom
_atom_sites_solution_primary     difmap
_atom_sites_solution_secondary     difmap
_refine_ls_shift/su_max     0.000
_refine_ls_shift/su_mean     0.000
_refine_diff_density_max     0.374
_refine_diff_density_min     -0.244
_refine_ls_extinction_method     none
_refine_ls_extinction_coef     .
loop_
    _atom_type_symbol
    _atom_type_description
    _atom_type_scat_dispersion_real
    _atom_type_scat_dispersion_imag
    _atom_type_scat_source
    'C' 'C' 0.0033 0.0016
                         'International Tables Vol C Tables 4.2.6.8 and 6.1.1.4'
    'H' 'H' 0.0000 0.0000
                         'International Tables Vol C Tables 4.2.6.8 and 6.1.1.4'
    'N' 'N' 0.0061 0.0033
                         'International Tables Vol C Tables 4.2.6.8 and 6.1.1.4'
    'O' 'O' 0.0106 0.0060
                         'International Tables Vol C Tables 4.2.6.8 and 6.1.1.4'
_computing_data_collection
;
APEX2 (Bruker, 2005)
;
_computing_cell_refinement
;
SAINT (Bruker, 2001)
;
_computing_data_reduction
;
SAINT (Bruker, 2001)
;
_computing_structure_solution
;
SHELXS97 (Sheldrick, 2008)
;
_computing_structure_refinement
;
SHELXL2014 (Sheldrick, 2015)
;
_computing_molecular_graphics
;
SHELXTL (Sheldrick, 2008)
;
_computing_publication_material
;
SHELXTL (Sheldrick, 2008)
;
loop_
    _atom_site_type_symbol
    _atom_site_label
    _atom_site_fract_x
    _atom_site_fract_y
    _atom_site_fract_z
    _atom_site_U_iso_or_equiv
    _atom_site_adp_type
    _atom_site_calc_flag
    _atom_site_occupancy
    _atom_site_disorder_assembly
    _atom_site_disorder_group
    C C1 0.55178(19) 0.17386(17) 0.75675(18) 0.0471(4) Uani d 1 . .
    H H1 0.4515 0.2009 0.7244 0.056 Uiso calc 1 . .
    C C2 0.5710(2) 0.12672(19) 0.86511(18) 0.0491(4) Uani d 1 . .
    H H2 0.4866 0.1136 0.9255 0.059 Uiso calc 1 . .
    C C3 0.7587(2) 0.09790(16) 0.87191(15) 0.0403(3) Uani d 1 . .
    H H3 0.7723 0.0281 0.9240 0.048 Uiso calc 1 . .
    C C4 0.91211(19) 0.25575(15) 0.91807(14) 0.0356(3) Uani d 1 . .
    H H4 0.8735 0.3221 0.9899 0.043 Uiso calc 1 . .
    C C4A 0.89714(17) 0.30474(14) 0.78642(13) 0.0320(3) Uani d 1 . .
    H H4A 0.8720 0.4006 0.8028 0.038 Uiso calc 1 . .
    C C5 1.04722(18) 0.29945(15) 0.69682(14) 0.0352(3) Uani d 1 . .
    O O5 1.21692(14) 0.35060(14) 0.73347(12) 0.0513(3) Uani d 1 . .
    N N6 0.96070(17) 0.23177(15) 0.56738(12) 0.0414(3) Uani d 1 . .
    C C7 1.0663(3) 0.2066(3) 0.45696(19) 0.0663(5) Uani d 1 . .
    H H7A 1.0931 0.1134 0.4506 0.080 Uiso calc 1 . .
    H H7B 1.1852 0.2864 0.4788 0.080 Uiso calc 1 . .
    C C8 0.9697(5) 0.1996(3) 0.3221(2) 0.0920(8) Uani d 1 . .
    H H8A 0.8776 0.1011 0.2861 0.110 Uiso calc 1 . .
    H H8B 1.0616 0.2089 0.2615 0.110 Uiso calc 1 . .
    C C9 0.8730(4) 0.3136(3) 0.3181(2) 0.0914(8) Uani d 1 . .
    H H9A 0.9526 0.4088 0.3778 0.110 Uiso calc 1 . .
    H H9B 0.8637 0.3246 0.2268 0.110 Uiso calc 1 . .
    C C10 0.6832(4) 0.2847(3) 0.3564(2) 0.0873(8) Uani d 1 . .
    H H10A 0.6030 0.1913 0.2941 0.105 Uiso calc 1 . .
    H H10B 0.6353 0.3632 0.3411 0.105 Uiso calc 1 . .
    C C11 0.6606(3) 0.2749(2) 0.4981(2) 0.0620(5) Uani d 1 . .
    H H11A 0.5277 0.2389 0.5017 0.074 Uiso calc 1 . .
    H H11B 0.7103 0.3751 0.5592 0.074 Uiso calc 1 . .
    C C11A 0.7550(2) 0.17431(17) 0.55118(15) 0.0423(3) Uani d 1 . .
    H H11C 0.7081 0.0719 0.4914 0.051 Uiso calc 1 . .
    C C11B 0.72833(18) 0.17475(15) 0.69564(14) 0.0353(3) Uani d 1 . .
    O O12 0.76978(13) 0.05080(10) 0.73010(10) 0.0362(2) Uani d 1 . .
    C C13 1.1022(2) 0.24951(16) 0.96810(14) 0.0369(3) Uani d 1 . .
    O O13 1.15577(16) 0.14282(13) 0.93999(12) 0.0503(3) Uani d 1 . .
    O O14 1.20359(16) 0.38062(13) 1.05547(12) 0.0547(3) Uani d 1 . .
    C C14 1.3882(3) 0.3891(3) 1.1134(2) 0.0785(7) Uani d 1 . .
    H H14A 1.4432 0.4823 1.1823 0.118 Uiso calc 1 . .
    H H14B 1.4649 0.3831 1.0437 0.118 Uiso calc 1 . .
    H H14C 1.3793 0.3076 1.1528 0.118 Uiso calc 1 . .
loop_
    _atom_site_aniso_label
    _atom_site_aniso_U_11
    _atom_site_aniso_U_22
    _atom_site_aniso_U_33
    _atom_site_aniso_U_12
    _atom_site_aniso_U_13
    _atom_site_aniso_U_23
    C1 0.0251(7) 0.0436(8) 0.0698(11) 0.0131(6) 0.0051(7) 0.0090(7)
    C2 0.0352(8) 0.0505(9) 0.0634(10) 0.0136(6) 0.0208(7) 0.0147(7)
    C3 0.0389(7) 0.0414(8) 0.0462(8) 0.0148(6) 0.0143(6) 0.0171(6)
    C4 0.0346(7) 0.0389(7) 0.0350(7) 0.0170(6) 0.0074(5) 0.0063(5)
    C4A 0.0276(6) 0.0300(6) 0.0393(7) 0.0131(5) 0.0028(5) 0.0074(5)
    C5 0.0299(6) 0.0378(7) 0.0428(7) 0.0134(5) 0.0052(5) 0.0169(6)
    O5 0.0271(5) 0.0681(8) 0.0603(7) 0.0106(5) 0.0047(5) 0.0266(6)
    N6 0.0388(7) 0.0508(7) 0.0387(6) 0.0172(6) 0.0076(5) 0.0158(5)
    C7 0.0728(13) 0.0911(15) 0.0516(10) 0.0372(11) 0.0287(9) 0.0299(10)
    C8 0.153(3) 0.0921(17) 0.0439(11) 0.0550(17) 0.0284(13) 0.0186(11)
    C9 0.135(3) 0.0910(17) 0.0566(12) 0.0335(16) 0.0119(14) 0.0391(12)
    C10 0.105(2) 0.0797(15) 0.0733(14) 0.0216(14) -0.0235(14) 0.0358(12)
    C11 0.0454(9) 0.0690(12) 0.0734(12) 0.0160(8) -0.0107(8) 0.0323(10)
    C11A 0.0372(7) 0.0424(8) 0.0424(8) 0.0088(6) -0.0039(6) 0.0109(6)
    C11B 0.0273(6) 0.0330(7) 0.0450(7) 0.0113(5) 0.0011(5) 0.0093(5)
    O12 0.0351(5) 0.0309(5) 0.0438(5) 0.0132(4) 0.0073(4) 0.0085(4)
    C13 0.0395(7) 0.0419(7) 0.0327(7) 0.0179(6) 0.0056(5) 0.0105(5)
    O13 0.0452(6) 0.0456(6) 0.0635(7) 0.0234(5) 0.0030(5) 0.0123(5)
    O14 0.0458(6) 0.0534(7) 0.0541(7) 0.0215(5) -0.0103(5) -0.0062(5)
    C14 0.0509(11) 0.0831(15) 0.0813(14) 0.0250(10) -0.0251(10) -0.0073(11)
_geom_special_details
;
All e.s.d.'s (except the e.s.d. in the dihedral angle between two l.s. planes)
are estimated using the full covariance matrix. The cell e.s.d.'s are taken
into account individually in the estimation of e.s.d.'s in distances, angles
and torsion angles; correlations between e.s.d.'s in cell parameters are only
used when they are defined by crystal symmetry. An approximate (isotropic)
treatment of cell e.s.d.'s is used for estimating e.s.d.'s involving l.s.
planes.
;
loop_
    _geom_bond_atom_site_label_1
    _geom_bond_atom_site_label_2
    _geom_bond_site_symmetry_2
    _geom_bond_distance
    _geom_bond_publ_flag
    C1 C2 . 1.315(3) ?
    C1 C11B . 1.5182(19) ?
    C1 H1 . 0.9300 ?
    C2 C3 . 1.519(2) ?
    C2 H2 . 0.9300 ?
    C3 O12 . 1.4380(18) ?
    C3 C4 . 1.567(2) ?
    C3 H3 . 0.9800 ?
    C4 C13 . 1.5062(19) ?
    C4 C4A . 1.5450(19) ?
    C4 H4 . 0.9800 ?
    C4A C5 . 1.5226(18) ?
    C4A C11B . 1.5508(18) ?
    C4A H4A . 0.9800 ?
    C5 O5 . 1.2228(17) ?
    C5 N6 . 1.3502(19) ?
    N6 C7 . 1.454(2) ?
    N6 C11A . 1.4718(19) ?
    C7 C8 . 1.490(3) ?
    C7 H7A . 0.9700 ?
    C7 H7B . 0.9700 ?
    C8 C9 . 1.495(4) ?
    C8 H8A . 0.9700 ?
    C8 H8B . 0.9700 ?
    C9 C10 . 1.484(4) ?
    C9 H9A . 0.9700 ?
    C9 H9B . 0.9700 ?
    C10 C11 . 1.504(3) ?
    C10 H10A . 0.9700 ?
    C10 H10B . 0.9700 ?
    C11 C11A . 1.531(2) ?
    C11 H11A . 0.9700 ?
    C11 H11B . 0.9700 ?
    C11A C11B . 1.515(2) ?
    C11A H11C . 0.9800 ?
    C11B O12 . 1.4386(16) ?
    C13 O13 . 1.1972(17) ?
    C13 O14 . 1.3389(18) ?
    O14 C14 . 1.440(2) ?
    C14 H14A . 0.9600 ?
    C14 H14B . 0.9600 ?
    C14 H14C . 0.9600 ?
loop_
    _geom_angle_atom_site_label_1
    _geom_angle_atom_site_label_2
    _geom_angle_atom_site_label_3
    _geom_angle_site_symmetry_1
    _geom_angle_site_symmetry_3
    _geom_angle
    _geom_angle_publ_flag
    C2 C1 C11B . . 105.23(13) ?
    C2 C1 H1 . . 127.4 ?
    C11B C1 H1 . . 127.4 ?
    C1 C2 C3 . . 106.25(13) ?
    C1 C2 H2 . . 126.9 ?
    C3 C2 H2 . . 126.9 ?
    O12 C3 C2 . . 100.98(12) ?
    O12 C3 C4 . . 101.71(10) ?
    C2 C3 C4 . . 106.12(12) ?
    O12 C3 H3 . . 115.4 ?
    C2 C3 H3 . . 115.4 ?
    C4 C3 H3 . . 115.4 ?
    C13 C4 C4A . . 115.38(11) ?
    C13 C4 C3 . . 112.85(12) ?
    C4A C4 C3 . . 100.04(11) ?
    C13 C4 H4 . . 109.4 ?
    C4A C4 H4 . . 109.4 ?
    C3 C4 H4 . . 109.4 ?
    C5 C4A C4 . . 119.20(10) ?
    C5 C4A C11B . . 100.41(11) ?
    C4 C4A C11B . . 101.76(10) ?
    C5 C4A H4A . . 111.4 ?
    C4 C4A H4A . . 111.4 ?
    C11B C4A H4A . . 111.4 ?
    O5 C5 N6 . . 125.20(13) ?
    O5 C5 C4A . . 126.66(13) ?
    N6 C5 C4A . . 108.11(11) ?
    C5 N6 C7 . . 121.55(14) ?
    C5 N6 C11A . . 114.43(12) ?
    C7 N6 C11A . . 123.77(14) ?
    N6 C7 C8 . . 114.54(19) ?
    N6 C7 H7A . . 108.6 ?
    C8 C7 H7A . . 108.6 ?
    N6 C7 H7B . . 108.6 ?
    C8 C7 H7B . . 108.6 ?
    H7A C7 H7B . . 107.6 ?
    C7 C8 C9 . . 117.0(2) ?
    C7 C8 H8A . . 108.0 ?
    C9 C8 H8A . . 108.0 ?
    C7 C8 H8B . . 108.0 ?
    C9 C8 H8B . . 108.0 ?
    H8A C8 H8B . . 107.3 ?
    C10 C9 C8 . . 117.5(2) ?
    C10 C9 H9A . . 107.9 ?
    C8 C9 H9A . . 107.9 ?
    C10 C9 H9B . . 107.9 ?
    C8 C9 H9B . . 107.9 ?
    H9A C9 H9B . . 107.2 ?
    C9 C10 C11 . . 118.87(19) ?
    C9 C10 H10A . . 107.6 ?
    C11 C10 H10A . . 107.6 ?
    C9 C10 H10B . . 107.6 ?
    C11 C10 H10B . . 107.6 ?
    H10A C10 H10B . . 107.0 ?
    C10 C11 C11A . . 116.12(18) ?
    C10 C11 H11A . . 108.3 ?
    C11A C11 H11A . . 108.3 ?
    C10 C11 H11B . . 108.3 ?
    C11A C11 H11B . . 108.3 ?
    H11A C11 H11B . . 107.4 ?
    N6 C11A C11B . . 100.81(11) ?
    N6 C11A C11 . . 112.40(13) ?
    C11B C11A C11 . . 112.17(14) ?
    N6 C11A H11C . . 110.4 ?
    C11B C11A H11C . . 110.4 ?
    C11 C11A H11C . . 110.4 ?
    O12 C11B C11A . . 111.09(11) ?
    O12 C11B C1 . . 101.52(11) ?
    C11A C11B C1 . . 126.86(12) ?
    O12 C11B C4A . . 99.30(10) ?
    C11A C11B C4A . . 105.24(11) ?
    C1 C11B C4A . . 109.56(11) ?
    C3 O12 C11B . . 96.06(10) ?
    O13 C13 O14 . . 123.64(13) ?
    O13 C13 C4 . . 126.23(13) ?
    O14 C13 C4 . . 110.07(11) ?
    C13 O14 C14 . . 115.86(13) ?
    O14 C14 H14A . . 109.5 ?
    O14 C14 H14B . . 109.5 ?
    H14A C14 H14B . . 109.5 ?
    O14 C14 H14C . . 109.5 ?
    H14A C14 H14C . . 109.5 ?
    H14B C14 H14C . . 109.5 ?
loop_
    _geom_torsion_atom_site_label_1
    _geom_torsion_atom_site_label_2
    _geom_torsion_atom_site_label_3
    _geom_torsion_atom_site_label_4
    _geom_torsion_site_symmetry_1
    _geom_torsion_site_symmetry_2
    _geom_torsion_site_symmetry_3
    _geom_torsion_site_symmetry_4
    _geom_torsion
    _geom_torsion_publ_flag
    C11B C1 C2 C3 . . . . -0.09(17) ?
    C1 C2 C3 O12 . . . . -32.37(16) ?
    C1 C2 C3 C4 . . . . 73.37(16) ?
    O12 C3 C4 C13 . . . . -91.15(13) ?
    C2 C3 C4 C13 . . . . 163.64(12) ?
    O12 C3 C4 C4A . . . . 32.02(12) ?
    C2 C3 C4 C4A . . . . -73.20(13) ?
    C13 C4 C4A C5 . . . . 17.25(17) ?
    C3 C4 C4A C5 . . . . -104.12(13) ?
    C13 C4 C4A C11B . . . . 126.38(12) ?
    C3 C4 C4A C11B . . . . 5.01(12) ?
    C4 C4A C5 O5 . . . . -49.29(19) ?
    C11B C4A C5 O5 . . . . -159.17(14) ?
    C4 C4A C5 N6 . . . . 132.54(12) ?
    C11B C4A C5 N6 . . . . 22.66(13) ?
    O5 C5 N6 C7 . . . . 3.1(2) ?
    C4A C5 N6 C7 . . . . -178.69(14) ?
    O5 C5 N6 C11A . . . . 177.51(13) ?
    C4A C5 N6 C11A . . . . -4.29(16) ?
    C5 N6 C7 C8 . . . . -152.76(19) ?
    C11A N6 C7 C8 . . . . 33.4(3) ?
    N6 C7 C8 C9 . . . . 43.2(3) ?
    C7 C8 C9 C10 . . . . -81.4(3) ?
    C8 C9 C10 C11 . . . . 62.4(3) ?
    C9 C10 C11 C11A . . . . -48.4(3) ?
    C5 N6 C11A C11B . . . . -16.60(16) ?
    C7 N6 C11A C11B . . . . 157.66(15) ?
    C5 N6 C11A C11 . . . . 103.02(16) ?
    C7 N6 C11A C11 . . . . -82.7(2) ?
    C10 C11 C11A N6 . . . . 65.8(2) ?
    C10 C11 C11A C11B . . . . 178.61(16) ?
    N6 C11A C11B O12 . . . . -76.52(13) ?
    C11 C11A C11B O12 . . . . 163.70(12) ?
    N6 C11A C11B C1 . . . . 159.66(13) ?
    C11 C11A C11B C1 . . . . 39.9(2) ?
    N6 C11A C11B C4A . . . . 30.01(13) ?
    C11 C11A C11B C4A . . . . -89.77(14) ?
    C2 C1 C11B O12 . . . . 32.57(15) ?
    C2 C1 C11B C11A . . . . 160.29(14) ?
    C2 C1 C11B C4A . . . . -71.75(15) ?
    C5 C4A C11B O12 . . . . 82.53(11) ?
    C4 C4A C11B O12 . . . . -40.49(11) ?
    C5 C4A C11B C11A . . . . -32.47(12) ?
    C4 C4A C11B C11A . . . . -155.48(11) ?
    C5 C4A C11B C1 . . . . -171.63(11) ?
    C4 C4A C11B C1 . . . . 65.35(13) ?
    C2 C3 O12 C11B . . . . 50.39(12) ?
    C4 C3 O12 C11B . . . . -58.82(11) ?
    C11A C11B O12 C3 . . . . 171.91(11) ?
    C1 C11B O12 C3 . . . . -50.81(12) ?
    C4A C11B O12 C3 . . . . 61.51(11) ?
    C4A C4 C13 O13 . . . . -91.08(18) ?
    C3 C4 C13 O13 . . . . 23.1(2) ?
    C4A C4 C13 O14 . . . . 91.77(14) ?
    C3 C4 C13 O14 . . . . -154.06(12) ?
    O13 C13 O14 C14 . . . . 1.6(2) ?
    C4 C13 O14 C14 . . . . 178.86(16) ?
loop_
    _geom_hbond_atom_site_label_D
    _geom_hbond_atom_site_label_H
    _geom_hbond_atom_site_label_A
    _geom_hbond_site_symmetry_A
    _geom_hbond_distance_DH
    _geom_hbond_distance_HA
    _geom_hbond_distance_DA
    _geom_hbond_angle_DHA
    C1 H1 O5 1_455 0.93 2.59 3.4576(19) 156
    C3 H3 O13 2_757 0.98 2.55 3.5259(19) 174
    C4A H4A O14 2_767 0.98 2.51 3.4190(17) 154
    C14 H14A O5 2_867 0.96 2.56 3.279(2) 132
_shelx_hkl_file
;
  -1   0   0  340.23    7.13
  -1   0   0  360.19    7.18
  -1   0   0  341.41    6.51
   1   0   0  374.27    6.83
   1   0   0  372.08    6.50
   1   0   0  357.86    6.83
  -2   0   0   51.10    1.06
  -2   0   0   50.13    0.93
  -2   0   0   49.61    0.96
   2   0   0   52.22    0.93
   2   0   0   52.31    0.96
   2   0   0   52.09    1.01
  -3   0   0   23.86    0.51
  -3   0   0   24.81    0.47
  -3   0   0   23.65    0.56
   3   0   0   24.63    0.46
   3   0   0   23.94    0.50
   3   0   0   24.52    0.54
  -4   0   0    9.55    0.30
  -4   0   0    9.51    0.22
  -4   0   0    9.67    0.27
   4   0   0    9.61    0.28
   4   0   0    9.64    0.20
   4   0   0    9.43    0.26
  -5   0   0    2.90    0.15
  -5   0   0    2.77    0.16
  -5   0   0    2.79    0.10
   5   0   0    2.80    0.16
   5   0   0    2.77    0.08
   5   0   0    2.84    0.14
  -6   0   0   24.66    0.67
   6   0   0   24.96    0.63
  -7   0   0    3.90    0.23
   7   0   0    3.78    0.22
  -8   0   0   -0.02    0.07
   8   0   0   -0.02    0.07
  -9   0   0    2.37    0.26
   9   0   0    2.29    0.24
 -10   0   0    0.32    0.13
  10   0   0    0.15    0.13
  10  -1   0    1.92    0.24
 -10   1   0    1.76    0.24
   9  -1   0    0.18    0.11
  -9   1   0    0.26    0.11
   8  -1   0    0.87    0.14
  -8   1   0    1.37    0.18
   7  -1   0    7.68    0.31
  -7   1   0    7.21    0.31
   6  -1   0    3.24    0.18
   6  -1   0    3.39    0.19
  -6   1   0    3.49    0.19
   5  -1   0   21.44    0.53
   5  -1   0   20.76    0.42
   5  -1   0   20.74    0.49
  -5   1   0   21.07    0.51
  -5   1   0   21.12    0.41
  -5   1   0   20.47    0.54
   4  -1   0    1.14    0.09
   4  -1   0    1.22    0.06
  -4   1   0    1.19    0.09
  -4   1   0    1.18    0.05
  -4   1   0    1.20    0.09
   3  -1   0    8.05    0.21
   3  -1   0    8.32    0.19
  -3   1   0    8.30    0.17
  -3   1   0    8.14    0.23
  -3   1   0    8.13    0.22
   2  -1   0   33.64    0.63
   2  -1   0   33.01    0.65
  -2   1   0   32.80    0.70
  -2   1   0   34.05    0.65
  -2   1   0   33.71    0.68
   1  -1   0  154.77    2.87
   1  -1   0  153.64    2.80
  -1   1   0  147.12    2.85
  -1   1   0  158.48    3.06
  -1   1   0  162.63    3.14
  -1   1   0  162.14    2.92
   0  -1   0   40.39    0.77
   0  -1   0   40.53    0.84
   0  -1   0   40.78    0.76
   0   1   0   41.08    0.78
   0   1   0   39.88    0.80
   0   1   0   41.73    0.78
  -1  -1   0   79.55    1.46
  -1  -1   0   77.03    1.62
  -1  -1   0   80.95    1.47
   1   1   0   83.72    1.54
   1   1   0   80.19    1.49
   1   1   0   81.96    1.49
  -2  -1   0   95.87    1.72
  -2  -1   0   92.10    1.69
  -2  -1   0   90.54    1.90
   2   1   0   97.49    1.71
   2   1   0   89.34    1.80
   2   1   0   95.22    1.70
  -3  -1   0   -0.03    0.02
  -3  -1   0    0.21    0.05
  -3  -1   0    0.03    0.03
   3   1   0    0.07    0.04
   3   1   0    0.01    0.01
  -4  -1   0   67.94    1.32
  -4  -1   0   68.44    1.47
  -4  -1   0   69.02    1.27
   4   1   0   67.17    1.31
   4   1   0   66.74    1.38
  -5  -1   0    7.75    0.29
  -5  -1   0    7.54    0.22
  -5  -1   0    7.99    0.26
   5   1   0    7.89    0.25
   5   1   0    8.08    0.28
  -6  -1   0   17.86    0.44
  -6  -1   0   19.51    0.57
   6   1   0   21.53    0.55
  -7  -1   0    0.07    0.07
   7   1   0    0.15    0.08
  -8  -1   0    0.09    0.09
   8   1   0   -0.02    0.08
  -9  -1   0    0.48    0.15
   9   1   0    0.43    0.14
 -10  -1   0    0.87    0.20
  10   1   0    0.69    0.17
  11  -2   0    0.26    0.15
 -11   2   0    0.15    0.12
  10  -2   0    0.37    0.14
 -10   2   0    0.52    0.14
   9  -2   0    0.41    0.12
  -9   2   0    0.56    0.13
   8  -2   0    3.06    0.21
  -8   2   0    3.12    0.22
   7  -2   0    2.06    0.16
  -7   2   0    1.99    0.16
   6  -2   0   10.54    0.26
   6  -2   0    9.77    0.34
  -6   2   0    9.94    0.34
   5  -2   0   25.86    0.53
   5  -2   0   24.86    0.58
  -5   2   0   25.91    0.62
  -5   2   0   25.28    0.62
  -5   2   0   25.49    0.59
   4  -2   0  127.87    2.36
   4  -2   0  126.54    2.33
  -4   2   0  126.03    2.57
  -4   2   0  128.07    2.37
  -4   2   0  126.33    2.47
   3  -2   0   24.83    0.52
   3  -2   0   24.97    0.50
  -3   2   0   24.74    0.55
  -3   2   0   24.88    0.53
  -3   2   0   24.87    0.55
   2  -2   0    3.23    0.07
   2  -2   0    2.97    0.10
   2  -2   0    3.25    0.10
  -2   2   0    3.04    0.10
  -2   2   0    3.19    0.09
  -2   2   0    3.06    0.11
   1  -2   0  935.63   18.53
   1  -2   0  918.97   16.75
  -1   2   0  927.32   20.62
  -1   2   0  897.63   18.25
  -1   2   0  934.91   19.32
   0  -2   0 1000.00   20.39
   0  -2   0  962.36   19.59
   0   2   0  909.91   20.93
   0   2   0  912.28   18.34
   0   2   0  948.62   18.81
  -1  -2   0    0.77    0.06
  -1  -2   0    0.83    0.05
  -1  -2   0    0.84    0.06
  -1  -2   0    0.83    0.04
   1   2   0    1.06    0.05
   1   2   0    0.91    0.07
  -2  -2   0  191.52    3.45
  -2  -2   0  186.02    3.47
  -2  -2   0  186.46    3.77
   2   2   0  191.39    3.41
  -3  -2   0  102.13    1.91
  -3  -2   0  105.39    1.90
  -3  -2   0   98.47    2.12
   3   2   0  103.13    1.91
   3   2   0  104.61    2.02
  -4  -2   0    8.12    0.29
  -4  -2   0    8.05    0.23
  -4  -2   0    8.20    0.24
   4   2   0    8.09    0.27
   4   2   0    7.92    0.24
  -5  -2   0  103.23    1.99
  -5  -2   0  102.64    1.94
   5   2   0  103.26    1.98
   5   2   0  105.18    2.10
  -6  -2   0   13.10    0.35
  -6  -2   0   13.28    0.46
   6   2   0   13.30    0.43
  -7  -2   0    0.04    0.09
   7   2   0    0.05    0.09
  -8  -2   0    0.09    0.08
   8   2   0    0.17    0.09
  -9  -2   0    0.11    0.12
   9   2   0    0.14    0.12
  10   2   0    0.50    0.18
  11  -3   0    0.13    0.13
 -11   3   0    0.24    0.13
  10  -3   0    1.28    0.20
 -10   3   0    0.95    0.17
   9  -3   0    0.63    0.14
  -9   3   0    0.68    0.13
   8  -3   0    0.03    0.08
  -8   3   0    0.04    0.07
  -7   3   0    7.69    0.30
   6  -3   0    1.89    0.10
  -6   3   0    1.90    0.13
  -6   3   0    1.98    0.13
   5  -3   0    4.29    0.15
   5  -3   0    4.38    0.18
  -5   3   0    4.43    0.19
  -5   3   0    4.56    0.18
  -5   3   0    4.39    0.18
   4  -3   0    1.44    0.09
   4  -3   0    1.53    0.08
  -4   3   0    1.52    0.10
  -4   3   0    1.39    0.09
  -4   3   0    1.56    0.09
   3  -3   0   10.19    0.26
   3  -3   0   10.97    0.21
   3  -3   0   10.76    0.27
  -3   3   0   10.84    0.26
  -3   3   0   10.79    0.29
  -3   3   0   10.61    0.27
   2  -3   0   57.26    1.02
   2  -3   0   55.09    1.06
  -2   3   0   55.64    1.06
  -2   3   0   53.28    1.11
  -2   3   0   57.30    1.11
  -2   3   0   56.21    1.06
   1  -3   0   77.20    1.41
   1  -3   0   76.18    1.43
  -1   3   0   77.59    1.41
  -1   3   0   74.48    1.49
  -1   3   0   78.60    1.42
   0  -3   0    0.95    0.05
   0  -3   0    0.97    0.05
   0  -3   0    1.01    0.06
   0   3   0    1.01    0.06
   0   3   0    1.12    0.05
   0   3   0    1.01    0.05
  -1  -3   0    0.01    0.02
  -1  -3   0    0.02    0.03
   1   3   0   -0.02    0.03
   1   3   0    0.00    0.02
   1   3   0   -0.02    0.02
  -2  -3   0   21.68    0.48
  -2  -3   0   21.97    0.46
  -2  -3   0   22.15    0.44
  -2  -3   0   21.21    0.52
   2   3   0   22.37    0.47
   2   3   0   22.32    0.51
  -3  -3   0    5.78    0.19
  -3  -3   0    5.88    0.14
  -3  -3   0    5.65    0.22
  -3  -3   0    5.51    0.18
   3   3   0    5.53    0.21
   3   3   0    5.60    0.18
  -4  -3   0    4.67    0.17
  -4  -3   0    4.41    0.21
  -4  -3   0    4.63    0.18
   4   3   0    4.45    0.17
   4   3   0    4.58    0.21
  -5  -3   0    8.05    0.27
  -5  -3   0    8.61    0.27
   5   3   0    8.00    0.31
   5   3   0    8.41    0.27
  -6  -3   0    0.00    0.04
   6   3   0    0.07    0.08
   7   3   0   11.94    0.44
   8   3   0   -0.03    0.09
  -9  -3   0    0.94    0.20
   9   3   0    0.76    0.19
  11  -4   0   -0.05    0.11
  10  -4   0    0.07    0.11
   9  -4   0    0.66    0.14
  -9   4   0    0.73    0.13
  -8   4   0    3.07    0.19
  -8   4   0    2.91    0.20
   7  -4   0    0.45    0.07
  -7   4   0    0.38    0.09
  -7   4   0    0.40    0.10
   6  -4   0    0.07    0.05
  -6   4   0    0.14    0.06
  -6   4   0    0.06    0.06
   5  -4   0    3.50    0.15
   5  -4   0    3.76    0.17
  -5   4   0    3.52    0.15
  -5   4   0    3.71    0.18
  -5   4   0    3.74    0.17
   4  -4   0    4.18    0.10
   4  -4   0    4.02    0.16
   4  -4   0    3.93    0.15
  -4   4   0    3.97    0.14
  -4   4   0    4.24    0.17
  -4   4   0    3.80    0.17
   3  -4   0   67.64    1.21
   3  -4   0   65.39    1.27
  -3   4   0   67.12    1.32
  -3   4   0   63.35    1.33
  -3   4   0   65.72    1.27
  -3   4   0   65.37    1.26
   2  -4   0   29.36    0.58
  -2   4   0   29.45    0.60
  -2   4   0   29.32    0.64
  -2   4   0   29.98    0.61
   1  -4   0    5.37    0.16
   1  -4   0    5.36    0.12
  -1   4   0    5.21    0.17
  -1   4   0    5.14    0.15
  -1   4   0    5.08    0.14
   0  -4   0   16.83    0.37
   0  -4   0   16.73    0.37
   0  -4   0   16.10    0.37
   0   4   0   16.39    0.36
   0   4   0   16.46    0.35
   0   4   0   16.03    0.39
  -1  -4   0   84.65    1.72
  -1  -4   0   84.04    1.57
  -1  -4   0   83.30    1.58
   1   4   0   83.57    1.67
   1   4   0   84.03    1.56
   1   4   0   83.75    1.55
  -2  -4   0   76.27    1.41
  -2  -4   0   76.23    1.60
  -2  -4   0   75.57    1.45
   2   4   0   76.63    1.44
   2   4   0   74.60    1.54
   2   4   0   74.56    1.42
  -3  -4   0   26.41    0.51
  -3  -4   0   25.34    0.55
  -3  -4   0   24.40    0.57
  -3  -4   0   25.61    0.64
   3   4   0   25.45    0.62
   3   4   0   24.95    0.56
  -4  -4   0    1.88    0.12
  -4  -4   0    1.97    0.13
   4   4   0    1.90    0.16
   4   4   0    1.86    0.12
  -5  -4   0   31.57    0.72
  -5  -4   0   31.37    0.72
   5   4   0   32.12    0.79
  -6  -4   0    0.08    0.07
   6   4   0    0.04    0.08
   7   4   0    2.81    0.24
   8   4   0    1.23    0.20
   9   4   0    0.11    0.15
  11  -5   0    0.06    0.12
  10  -5   0    0.22    0.12
 -10   5   0    0.40    0.14
  -9   5   0    1.11    0.17
  -8   5   0    0.47    0.10
   7  -5   0    1.68    0.12
  -7   5   0    1.43    0.15
  -7   5   0    1.35    0.12
   6  -5   0   24.40    0.57
   6  -5   0   24.20    0.64
  -6   5   0   24.31    0.59
  -6   5   0   24.55    0.61
   5  -5   0   17.80    0.44
   5  -5   0   18.37    0.46
  -5   5   0   18.12    0.49
  -5   5   0   17.98    0.44
  -5   5   0   17.74    0.46
   4  -5   0   26.94    0.61
   4  -5   0   27.84    0.53
   4  -5   0   27.09    0.60
  -4   5   0   26.86    0.61
  -4   5   0   27.69    0.64
  -4   5   0   27.40    0.59
   3  -5   0   16.92    0.40
   3  -5   0   16.98    0.36
  -3   5   0   16.36    0.43
  -3   5   0   16.89    0.40
  -3   5   0   16.09    0.39
   2  -5   0   21.03    0.47
   2  -5   0   20.45    0.44
  -2   5   0   20.56    0.49
  -2   5   0   20.94    0.46
  -2   5   0   20.45    0.45
   1  -5   0   52.95    1.05
   1  -5   0   53.61    1.04
   1  -5   0   55.69    1.07
  -1   5   0   54.54    1.11
  -1   5   0   51.18    1.03
  -1   5   0   52.46    1.02
   0  -5   0    0.19    0.04
   0  -5   0    0.07    0.04
   0  -5   0    0.13    0.03
   0   5   0    0.15    0.03
   0   5   0    0.13    0.05
   0   5   0    0.10    0.03
  -1  -5   0   17.89    0.44
  -1  -5   0   17.49    0.43
  -1  -5   0   17.63    0.40
   1   5   0   17.74    0.45
   1   5   0   17.11    0.40
   1   5   0   17.53    0.39
  -2  -5   0    7.27    0.20
  -2  -5   0    7.00    0.25
   2   5   0    6.82    0.20
   2   5   0    6.97    0.25
   2   5   0    6.94    0.21
  -3  -5   0    4.87    0.15
  -3  -5   0    4.87    0.22
  -3  -5   0    4.83    0.20
   3   5   0    5.20    0.18
   3   5   0    5.25    0.19
   3   5   0    5.43    0.24
  -4  -5   0    1.52    0.14
   4   5   0    1.45    0.11
   4   5   0    1.44    0.11
   4   5   0    1.39    0.16
  -5  -5   0    0.54    0.10
   5   5   0    0.35    0.08
   5   5   0    0.43    0.11
  -6  -5   0    4.92    0.23
   6   5   0    4.66    0.28
   7   5   0    0.70    0.16
   8   5   0    0.21    0.13
  11  -6   0    0.52    0.15
 -11   6   0    0.63    0.16
 -10   6   0    0.74    0.15
  -9   6   0    4.78    0.28
  -8   6   0    6.51    0.30
   7  -6   0    0.61    0.11
  -7   6   0    0.73    0.12
   6  -6   0    0.08    0.06
  -6   6   0    0.08    0.06
   5  -6   0    0.36    0.07
   5  -6   0    0.49    0.08
  -5   6   0    0.49    0.08
   4  -6   0    0.32    0.05
   4  -6   0    0.18    0.06
  -4   6   0    0.33    0.07
  -4   6   0    0.32    0.06
   3  -6   0    1.14    0.10
   3  -6   0    1.22    0.08
  -3   6   0    1.38    0.09
  -3   6   0    1.13    0.09
  -3   6   0    0.89    0.10
   2  -6   0   13.51    0.34
   2  -6   0   14.00    0.36
  -2   6   0   13.06    0.34
  -2   6   0   13.57    0.38
  -2   6   0   13.50    0.33
   1  -6   0    0.05    0.04
   1  -6   0    0.05    0.04
   1  -6   0    0.05    0.02
  -1   6   0    0.06    0.04
  -1   6   0    0.05    0.03
  -1   6   0    0.06    0.04
   0  -6   0    0.72    0.06
   0  -6   0    0.72    0.08
   0  -6   0    0.78    0.09
   0   6   0    0.85    0.08
   0   6   0    0.62    0.08
   0   6   0    0.83    0.07
  -1  -6   0    7.69    0.26
  -1  -6   0    7.58    0.24
  -1  -6   0    7.56    0.23
   1   6   0    7.52    0.21
   1   6   0    6.89    0.26
   1   6   0    7.33    0.23
  -2  -6   0   -0.02    0.04
  -2  -6   0   -0.02    0.03
  -2  -6   0   -0.01    0.05
   2   6   0   -0.05    0.03
   2   6   0    0.03    0.05
   2   6   0   -0.05    0.03
  -3  -6   0    5.64    0.24
   3   6   0    5.44    0.20
   3   6   0    5.57    0.21
   3   6   0    5.12    0.25
  -4  -6   0    2.00    0.18
   4   6   0    1.96    0.17
  -5  -6   0    1.16    0.14
   5   6   0    0.99    0.15
  -6  -6   0    0.09    0.09
   6   6   0    0.19    0.12
   7   6   0    2.00    0.25
   8   6   0    0.52    0.18
 -10   7   0    0.00    0.09
  -9   7   0    0.40    0.12
   8  -7   0    0.19    0.09
  -8   7   0    0.24    0.09
   7  -7   0   15.57    0.47
  -7   7   0   14.61    0.46
   6  -7   0    5.84    0.25
  -6   7   0    6.02    0.25
   5  -7   0    8.43    0.29
  -5   7   0    8.29    0.29
   4  -7   0    3.68    0.14
  -4   7   0    3.68    0.17
   3  -7   0    2.96    0.15
   3  -7   0    2.83    0.13
  -3   7   0    2.78    0.16
  -3   7   0    3.06    0.15
  -3   7   0    2.92    0.14
   2  -7   0    0.70    0.08
   2  -7   0    0.83    0.10
  -2   7   0    0.82    0.09
  -2   7   0    0.77    0.10
  -2   7   0    1.06    0.08
   1  -7   0   19.07    0.47
   1  -7   0   18.44    0.46
  -1   7   0   19.38    0.51
  -1   7   0   18.37    0.43
  -1   7   0   19.05    0.45
   0  -7   0    0.18    0.06
   0  -7   0    0.26    0.05
   0  -7   0    0.28    0.07
   0   7   0    0.21    0.06
   0   7   0    0.22    0.05
   0   7   0    0.33    0.07
  -1  -7   0    6.32    0.22
  -1  -7   0    6.15    0.23
   1   7   0    6.24    0.20
   1   7   0    5.98    0.21
   1   7   0    6.33    0.26
  -2  -7   0    3.45    0.15
  -2  -7   0    3.02    0.18
  -2  -7   0    3.57    0.18
   2   7   0    3.14    0.20
   2   7   0    3.25    0.16
  -3  -7   0    0.21    0.08
   3   7   0    0.29    0.09
  -4  -7   0    5.87    0.27
   4   7   0    6.41    0.31
  -5  -7   0    0.47    0.11
   5   7   0    0.66    0.15
  -6  -7   0    0.15    0.09
   6   7   0    0.08    0.12
   7   7   0    0.08    0.12
 -10   8   0    0.40    0.13
   9  -8   0    0.34    0.12
  -9   8   0    0.43    0.12
   8  -8   0    1.15    0.15
  -8   8   0    1.74    0.19
   7  -8   0    0.28    0.10
  -7   8   0    0.59    0.11
   6  -8   0    4.79    0.23
  -6   8   0    4.43    0.22
  -5   8   0    0.00    0.05
   4  -8   0    7.84    0.24
  -4   8   0    7.41    0.26
   3  -8   0    0.00    0.04
   3  -8   0    0.01    0.05
  -3   8   0    0.05    0.04
   2  -8   0    3.58    0.18
   2  -8   0    3.90    0.18
  -2   8   0    3.86    0.17
  -2   8   0    3.28    0.19
  -2   8   0    3.83    0.16
   1  -8   0    2.19    0.14
  -1   8   0    1.70    0.11
  -1   8   0    2.03    0.13
  -1   8   0    2.02    0.16
   0  -8   0    0.09    0.06
   0   8   0    0.06    0.05
   0   8   0    0.16    0.08
  -1  -8   0    1.42    0.13
   1   8   0    1.05    0.14
  -2  -8   0    0.07    0.07
  -2  -8   0    0.09    0.06
   2   8   0    0.04    0.08
  -3  -8   0    1.04    0.14
   3   8   0    1.14    0.17
  -4  -8   0    1.31    0.16
   4   8   0    1.42    0.19
  -5  -8   0    0.54    0.13
   5   8   0    0.39    0.14
  -6  -8   0    0.04    0.10
   6   8   0   -0.04    0.12
  10  -9   0   -0.01    0.11
 -10   9   0    0.01    0.10
   9  -9   0   -0.14    0.07
  -9   9   0   -0.06    0.08
   8  -9   0    0.92    0.15
  -8   9   0    0.61    0.13
   7  -9   0    0.68    0.13
  -7   9   0    0.94    0.14
   6  -9   0    1.22    0.15
  -6   9   0    1.16    0.14
  -5   9   0    1.74    0.14
   4  -9   0    3.60    0.20
   4  -9   0    3.93    0.18
  -4   9   0    3.46    0.18
   3  -9   0    0.75    0.11
  -3   9   0    0.57    0.08
  -3   9   0    0.45    0.10
   2  -9   0   14.45    0.43
  -2   9   0   15.11    0.47
   1  -9   0    9.86    0.33
  -1   9   0    8.86    0.35
   0  -9   0    6.00    0.25
   0   9   0    5.95    0.28
  -1  -9   0    1.54    0.14
   1   9   0    1.53    0.18
  -2  -9   0    0.26    0.10
   2   9   0    0.26    0.12
  -3  -9   0    0.24    0.10
   3   9   0    0.38    0.13
  -4  -9   0   -0.11    0.08
   4   9   0    0.04    0.11
  -5  -9   0    0.11    0.10
   5   9   0    0.36    0.15
  -6  -9   0    0.74    0.16
 -10  10   0    0.37    0.13
   9 -10   0   -0.02    0.08
  -9  10   0    0.09    0.10
   8 -10   0    0.19    0.10
  -8  10   0   -0.05    0.08
   7 -10   0    0.10    0.08
  -7  10   0    0.05    0.08
   6 -10   0    1.56    0.17
  -6  10   0    1.44    0.16
  -5  10   0   -0.02    0.05
   4 -10   0    0.53    0.11
   3 -10   0    0.08    0.07
  -3  10   0    0.06    0.08
   2 -10   0    0.07    0.08
  -2  10   0    0.02    0.07
   1 -10   0    0.48    0.10
  -1  10   0    0.73    0.14
   0 -10   0    0.00    0.07
   0  10   0    0.10    0.09
   1  10   0    0.70    0.14
  -2 -10   0    0.78    0.14
   2  10   0    1.04    0.18
  -3 -10   0    1.84    0.21
   3  10   0    1.72    0.22
  -4 -10   0    0.15    0.11
   4  10   0    0.19    0.13
  -5 -10   0    0.01    0.11
   9 -11   0   -0.09    0.09
  -9  11   0    0.10    0.11
   8 -11   0    0.18    0.11
  -8  11   0    0.05    0.09
   7 -11   0    0.29    0.10
  -7  11   0    0.08    0.08
   6 -11   0    0.65    0.13
   4 -11   0    1.41    0.17
   3 -11   0    0.04    0.08
  -3  11   0    0.20    0.09
   2 -11   0    1.06    0.15
  -2  11   0    0.97    0.16
   1 -11   0    0.70    0.13
  -1  11   0    0.69    0.14
   0 -11   0    0.07    0.07
   0  11   0   -0.01    0.09
   1  11   0    0.94    0.18
  -2 -11   0    0.48    0.13
   2  11   0    0.47    0.15
  -3 -11   0    0.34    0.12
   3  11   0    0.37    0.15
   8 -12   0   -0.03    0.10
   7 -12   0   -0.06    0.07
   6 -12   0    0.33    0.11
   5 -12   0    1.15    0.17
   4 -12   0    0.08    0.09
  -4  12   0    0.09    0.10
   3 -12   0   -0.14    0.08
  -3  12   0   -0.05    0.09
   2 -12   0   -0.11    0.08
  -2  12   0   -0.05    0.08
   1 -12   0    0.11    0.09
  -1  12   0    0.23    0.12
   0  12   0    0.02    0.11
   1  12   0    0.24    0.14
   2  12   0    0.27    0.14
   7 -13   0    0.05    0.10
   6 -13   0    0.50    0.13
   5 -13   0    0.68    0.16
   4 -13   0    0.27    0.12
  -4  13   0    0.32    0.14
   3 -13   0    0.10    0.10
  -3  13   0    0.04    0.10
   2 -13   0   -0.01    0.08
  -2  13   0   -0.02    0.11
   1 -13   0   -0.03    0.08
  -1  13   0    0.09    0.12
   0  13   0    0.19    0.14
   4 -14   0    0.38    0.14
   3 -14   0    0.05    0.11
   2 -14   0    0.10    0.11
   2 -14   1    0.45    0.14
   3 -14   1    0.26    0.12
   4 -14   1    0.03    0.12
   5 -14   1    2.04    0.25
   6 -14   1    0.27    0.12
   1  13  -1    0.04    0.11
   0  13  -1   -0.03    0.12
  -1  13  -1    0.09    0.13
   1 -13   1   -0.05    0.08
   2 -13   1    0.37    0.12
   3 -13   1    0.48    0.13
   4 -13   1    0.06    0.11
   5 -13   1    2.83    0.24
   5 -13   1    2.41    0.20
   6 -13   1    0.38    0.12
   7 -13   1    0.20    0.11
   2  12  -1    0.82    0.19
   1  12  -1    1.46    0.23
   0  12  -1    0.09    0.10
  -1  12  -1    0.46    0.13
   1 -12   1    0.93    0.15
   2 -12   1    0.44    0.11
   3 -12   1   -0.03    0.08
   4 -12   1    1.15    0.17
   5 -12   1    2.07    0.22
   5 -12   1    2.35    0.19
   6 -12   1   -0.04    0.08
   7 -12   1    1.82    0.20
  -8  12  -1    1.08    0.17
   8 -12   1    1.12    0.19
   4  11  -1    0.15    0.13
  -4 -11   1    0.37    0.13
   3  11  -1   -0.04    0.12
  -3 -11   1   -0.04    0.10
   2  11  -1    0.10    0.11
  -2 -11   1    0.08    0.10
   1  11  -1    0.10    0.12
   0  11  -1    0.05    0.09
   0 -11   1   -0.17    0.06
   1 -11   1   -0.05    0.06
   2 -11   1    0.27    0.10
   3 -11   1   -0.04    0.06
   4 -11   1    0.61    0.12
  -5  11  -1    0.02    0.07
   5 -11   1   -0.01    0.06
  -6  11  -1    0.49    0.11
   6 -11   1    0.83    0.14
  -7  11  -1    0.75    0.14
   7 -11   1    0.59    0.14
  -8  11  -1    1.19    0.18
   8 -11   1    1.10    0.18
  -9  11  -1    0.24    0.11
   9 -11   1    0.24    0.13
   5  10  -1    0.08    0.13
  -5 -10   1   -0.03    0.10
   4  10  -1    0.52    0.16
  -4 -10   1    0.24    0.12
   3  10  -1    0.10    0.12
  -3 -10   1    0.11    0.10
   2  10  -1    2.35    0.25
  -2 -10   1    1.66    0.19
   1  10  -1   -0.05    0.07
   0  10  -1    0.11    0.09
   0 -10   1    0.05    0.06
   1 -10   1    5.75    0.26
   2 -10   1    0.34    0.09
  -3  10  -1    1.39    0.13
   3 -10   1    1.18    0.14
  -4  10  -1   10.31    0.34
   4 -10   1   10.25    0.37
  -5  10  -1    1.84    0.17
   5 -10   1    1.89    0.18
  -6  10  -1   -0.04    0.06
   6 -10   1    0.02    0.07
  -7  10  -1    1.92    0.20
   7 -10   1    1.46    0.17
  -8  10  -1    1.99    0.21
   8 -10   1    2.12    0.21
  -9  10  -1    0.48    0.14
   9 -10   1    0.11    0.11
 -10  10  -1    0.12    0.12
   6   9  -1    0.19    0.14
  -6  -9   1    0.18    0.12
   5   9  -1    1.07    0.19
  -5  -9   1    0.99    0.16
   4   9  -1    0.98    0.19
  -4  -9   1    1.08    0.16
   3   9  -1    1.67    0.21
  -3  -9   1    1.74    0.20
   2   9  -1    3.21    0.24
  -2  -9   1    3.50    0.22
   1   9  -1    9.38    0.37
  -1  -9   1    9.38    0.31
   0   9  -1   -0.03    0.06
   0  -9   1   -0.03    0.05
  -1   9  -1    2.69    0.15
   1  -9   1    2.46    0.17
  -2   9  -1    0.80    0.10
   2  -9   1    0.70    0.11
  -3   9  -1    0.14    0.06
   3  -9   1    0.12    0.07
  -4   9  -1    0.11    0.06
   4  -9   1    0.12    0.07
   4  -9   1    0.15    0.06
  -5   9  -1    0.98    0.13
   5  -9   1    1.23    0.14
  -6   9  -1    0.59    0.11
   6  -9   1    0.99    0.14
  -7   9  -1    0.00    0.07
   7  -9   1    0.00    0.07
  -8   9  -1   -0.02    0.08
   8  -9   1    0.00    0.07
  -9   9  -1    0.70    0.14
   9  -9   1    0.64    0.14
 -10   9  -1    0.57    0.15
  10  -9   1    0.38    0.14
   6   8  -1   -0.05    0.11
  -6  -8   1    0.17    0.10
   5   8  -1    0.08    0.12
  -5  -8   1    0.15    0.09
   4   8  -1    0.98    0.17
  -4  -8   1    0.58    0.12
   3   8  -1    2.91    0.22
  -3  -8   1    2.78    0.20
   2   8  -1    1.24    0.16
   2   8  -1    1.17    0.11
  -2  -8   1    1.28    0.15
  -2  -8   1    1.26    0.14
   1   8  -1    8.37    0.27
   1   8  -1    8.58    0.34
   1   8  -1    8.74    0.27
  -1  -8   1    8.83    0.28
  -1  -8   1    8.69    0.29
   0   8  -1    6.92    0.23
   0   8  -1    7.20    0.29
   0   8  -1    6.98    0.23
   0  -8   1    7.27    0.25
  -1   8  -1   18.53    0.45
  -1   8  -1   18.81    0.46
   1  -8   1   18.97    0.48
  -2   8  -1    4.03    0.17
  -2   8  -1    3.80    0.17
   2  -8   1    3.82    0.19
   2  -8   1    3.99    0.18
  -3   8  -1   23.35    0.56
  -3   8  -1   24.15    0.57
   3  -8   1   24.41    0.55
   3  -8   1   24.34    0.59
  -4   8  -1    4.05    0.19
   4  -8   1    4.11    0.16
  -5   8  -1    0.39    0.08
   5  -8   1    0.43    0.09
  -6   8  -1    5.90    0.26
   6  -8   1    5.41    0.25
  -7   8  -1    8.36    0.33
   7  -8   1    8.45    0.33
  -8   8  -1    1.07    0.16
   8  -8   1    0.90    0.15
  -9   8  -1    1.29    0.18
   9  -8   1    1.31    0.17
 -10   8  -1    0.58    0.15
  10  -8   1    0.50    0.14
   7   7  -1    0.16    0.14
   6   7  -1    0.05    0.12
  -6  -7   1   -0.03    0.08
   5   7  -1    0.83    0.16
  -5  -7   1    0.86    0.13
   4   7  -1    3.04    0.22
  -4  -7   1    2.67    0.19
   3   7  -1    1.22    0.15
   3   7  -1    1.45    0.12
   3   7  -1    1.62    0.11
  -3  -7   1    1.38    0.14
   2   7  -1    8.62    0.26
   2   7  -1    8.37    0.32
   2   7  -1    8.03    0.26
  -2  -7   1    8.58    0.25
  -2  -7   1    8.31    0.30
  -2  -7   1    8.20    0.29
   1   7  -1    2.30    0.12
   1   7  -1    2.82    0.17
   1   7  -1    2.42    0.13
  -1  -7   1    2.40    0.13
  -1  -7   1    2.77    0.14
   0   7  -1    1.71    0.10
   0   7  -1    2.01    0.14
   0   7  -1    1.94    0.11
   0  -7   1    1.69    0.12
   0  -7   1    1.75    0.10
   0  -7   1    1.96    0.12
  -1   7  -1   13.15    0.34
  -1   7  -1   13.47    0.39
  -1   7  -1   13.19    0.34
   1  -7   1   13.34    0.36
   1  -7   1   13.41    0.36
   1  -7   1   13.44    0.31
  -2   7  -1   16.03    0.40
  -2   7  -1   17.13    0.45
  -2   7  -1   15.93    0.40
   2  -7   1   16.00    0.42
   2  -7   1   16.61    0.41
  -3   7  -1   12.22    0.34
  -3   7  -1   12.74    0.34
  -3   7  -1   12.44    0.37
   3  -7   1   12.94    0.32
   3  -7   1   12.34    0.36
  -4   7  -1    3.49    0.16
  -4   7  -1    3.11    0.16
   4  -7   1    3.45    0.13
  -5   7  -1    0.52    0.09
   5  -7   1    0.48    0.09
  -6   7  -1    1.04    0.13
   6  -7   1    0.92    0.13
  -7   7  -1    0.86    0.12
   7  -7   1    1.30    0.16
  -8   7  -1    0.58    0.12
   8  -7   1    0.23    0.09
  -9   7  -1    0.05    0.09
   9  -7   1    0.04    0.08
 -10   7  -1   -0.08    0.09
  11  -7   1    2.11    0.26
   8   6  -1    0.18    0.15
   7   6  -1    0.83    0.18
   6   6  -1    0.70    0.16
  -6  -6   1    0.82    0.13
   5   6  -1    1.86    0.15
   5   6  -1    1.82    0.20
  -5  -6   1    1.55    0.16
   4   6  -1    1.58    0.17
   4   6  -1    1.91    0.13
   4   6  -1    1.59    0.12
  -4  -6   1    1.31    0.14
   3   6  -1    2.40    0.14
   3   6  -1    2.27    0.17
   3   6  -1    2.17    0.12
  -3  -6   1    2.35    0.16
  -3  -6   1    2.27    0.15
   2   6  -1    5.02    0.18
   2   6  -1    4.83    0.22
   2   6  -1    5.06    0.17
  -2  -6   1    4.76    0.20
  -2  -6   1    4.59    0.20
  -2  -6   1    5.01    0.17
   1   6  -1    3.23    0.14
   1   6  -1    3.25    0.13
   1   6  -1    3.14    0.17
  -1  -6   1    3.33    0.14
  -1  -6   1    2.80    0.15
  -1  -6   1    3.46    0.15
   0   6  -1    1.69    0.10
   0   6  -1    1.90    0.12
   0   6  -1    1.66    0.09
   0  -6   1    1.76    0.10
   0  -6   1    1.77    0.09
   0  -6   1    1.71    0.11
  -1   6  -1   20.08    0.45
  -1   6  -1   20.07    0.46
  -1   6  -1   20.50    0.51
   1  -6   1   21.06    0.44
   1  -6   1   20.38    0.47
   1  -6   1   20.39    0.47
  -2   6  -1   93.18    1.85
  -2   6  -1   91.49    1.75
  -2   6  -1   91.59    1.75
   2  -6   1   92.64    1.78
   2  -6   1   93.71    1.73
  -3   6  -1    0.07    0.04
  -3   6  -1    0.15    0.05
  -3   6  -1    0.12    0.04
   3  -6   1    0.11    0.05
   3  -6   1    0.30    0.05
  -4   6  -1   28.26    0.64
  -4   6  -1   29.47    0.68
   4  -6   1   27.86    0.64
   4  -6   1   27.70    0.64
   4  -6   1   29.21    0.57
  -5   6  -1   14.69    0.41
   5  -6   1   15.28    0.40
   5  -6   1   14.38    0.40
  -6   6  -1   66.40    1.38
   6  -6   1   66.43    1.37
  -7   6  -1    0.47    0.10
   7  -6   1    0.43    0.10
  -8   6  -1    4.41    0.25
   8  -6   1    4.21    0.24
  -9   6  -1    2.30    0.23
 -10   6  -1    0.53    0.15
  11  -6   1   -0.08    0.10
   8   5  -1    0.05    0.11
   7   5  -1    1.03    0.15
   7   5  -1    1.28    0.19
   6   5  -1    2.28    0.22
   6   5  -1    2.24    0.17
  -6  -5   1    2.38    0.17
   5   5  -1    0.88    0.14
   5   5  -1    0.88    0.11
  -5  -5   1    0.87    0.11
   4   5  -1    2.22    0.13
   4   5  -1    2.15    0.17
   4   5  -1    2.31    0.14
  -4  -5   1    2.41    0.15
   3   5  -1    4.10    0.16
   3   5  -1    3.63    0.19
   3   5  -1    3.96    0.17
  -3  -5   1    4.09    0.20
  -3  -5   1    4.03    0.18
   2   5  -1    0.06    0.04
   2   5  -1   -0.04    0.04
   2   5  -1   -0.02    0.03
  -2  -5   1    0.03    0.04
  -2  -5   1    0.00    0.04
  -2  -5   1    0.05    0.03
   1   5  -1    0.45    0.05
   1   5  -1    0.53    0.06
   1   5  -1    0.62    0.08
  -1  -5   1    0.60    0.06
  -1  -5   1    0.36    0.06
  -1  -5   1    0.51    0.06
   0   5  -1    0.26    0.04
   0   5  -1    0.27    0.06
   0   5  -1    0.37    0.05
   0  -5   1    0.32    0.06
   0  -5   1    0.26    0.04
   0  -5   1    0.26    0.05
  -1   5  -1  123.77    2.24
  -1   5  -1  120.26    2.25
  -1   5  -1  118.13    2.37
   1  -5   1  123.38    2.41
   1  -5   1  123.26    2.28
   1  -5   1  123.57    2.24
  -2   5  -1   31.94    0.70
  -2   5  -1   31.75    0.66
  -2   5  -1   31.39    0.65
   2  -5   1   31.91    0.67
   2  -5   1   32.06    0.64
  -3   5  -1    2.03    0.11
  -3   5  -1    2.05    0.12
  -3   5  -1    2.09    0.11
  -3   5  -1    2.13    0.07
   3  -5   1    2.14    0.11
   3  -5   1    2.27    0.09
  -4   5  -1    0.05    0.04
  -4   5  -1    0.04    0.04
  -4   5  -1    0.07    0.03
   4  -5   1    0.04    0.04
   4  -5   1   -0.05    0.03
   4  -5   1    0.07    0.02
  -5   5  -1    2.13    0.14
  -5   5  -1    1.99    0.11
  -5   5  -1    1.75    0.13
   5  -5   1    1.94    0.12
   5  -5   1    1.80    0.13
  -6   5  -1    3.19    0.16
  -6   5  -1    2.82    0.17
   6  -5   1    2.77    0.17
   6  -5   1    2.92    0.15
  -7   5  -1    0.09    0.06
  -7   5  -1    0.13    0.06
   7  -5   1    0.01    0.06
   7  -5   1    0.14    0.06
  -8   5  -1    8.70    0.34
  -8   5  -1    9.32    0.36
  10  -5   1    2.55    0.25
  11  -5   1    0.69    0.17
   9   4  -1   -0.09    0.12
   8   4  -1   -0.04    0.11
   7   4  -1    1.10    0.17
   6   4  -1    0.94    0.15
  -6  -4   1    0.91    0.11
   5   4  -1    6.55    0.23
   5   4  -1    6.51    0.29
  -5  -4   1    6.62    0.24
   4   4  -1    2.94    0.18
   4   4  -1    3.01    0.14
  -4  -4   1    2.82    0.15
  -4  -4   1    2.83    0.18
  -4  -4   1    2.80    0.15
   3   4  -1    3.16    0.12
   3   4  -1    2.95    0.13
   3   4  -1    2.84    0.15
  -3  -4   1    2.75    0.15
  -3  -4   1    2.93    0.09
  -3  -4   1    2.91    0.14
   2   4  -1   62.23    1.28
   2   4  -1   60.61    1.20
   2   4  -1   63.56    1.18
  -2  -4   1   62.81    1.17
  -2  -4   1   62.51    1.33
  -2  -4   1   61.74    1.21
   1   4  -1    2.50    0.10
   1   4  -1    2.44    0.09
   1   4  -1    2.38    0.12
  -1  -4   1    2.45    0.11
  -1  -4   1    2.37    0.09
  -1  -4   1    2.40    0.11
   0   4  -1  182.85    3.30
   0   4  -1  179.94    3.47
   0   4  -1  185.16    3.37
   0  -4   1  175.88    3.32
   0  -4   1  187.91    3.71
   0  -4   1  180.95    3.29
  -1   4  -1   75.88    1.53
  -1   4  -1   77.84    1.45
  -1   4  -1   77.20    1.44
   1  -4   1   77.13    1.44
   1  -4   1   80.86    1.54
   1  -4   1   77.55    1.46
  -2   4  -1   56.93    1.09
  -2   4  -1   55.56    1.14
  -2   4  -1   57.11    1.13
  -2   4  -1   56.69    1.08
   2  -4   1   57.45    1.05
   2  -4   1   55.19    1.09
  -3   4  -1    9.68    0.27
  -3   4  -1    9.87    0.24
  -3   4  -1    9.74    0.26
   3  -4   1    9.87    0.21
   3  -4   1    9.54    0.26
   3  -4   1    9.61    0.26
  -4   4  -1    3.81    0.16
  -4   4  -1    3.42    0.13
  -4   4  -1    3.47    0.16
   4  -4   1    3.58    0.15
   4  -4   1    3.40    0.14
  -5   4  -1   66.44    1.41
  -5   4  -1   68.39    1.36
  -5   4  -1   68.85    1.43
   5  -4   1   66.71    1.35
   5  -4   1   67.78    1.32
  -6   4  -1    6.41    0.25
  -6   4  -1    6.45    0.24
   6  -4   1    6.23    0.21
  -7   4  -1   15.60    0.47
   7  -4   1   15.70    0.40
  -8   4  -1    0.32    0.09
  -9   4  -1    0.63    0.13
   9  -4   1    0.57    0.13
 -10   4  -1    0.09    0.09
  10  -4   1   -0.04    0.09
  11  -4   1    1.99    0.25
   9   3  -1    0.10    0.13
  -9  -3   1    0.22    0.13
   8   3  -1    0.08    0.11
  -8  -3   1    0.12    0.10
   7   3  -1    1.64    0.18
   6   3  -1    2.13    0.20
  -6  -3   1    2.19    0.13
   5   3  -1   13.62    0.36
   5   3  -1   12.92    0.41
  -5  -3   1   13.21    0.36
  -5  -3   1   12.95    0.37
   4   3  -1    4.78    0.17
   4   3  -1    4.57    0.20
  -4  -3   1    4.43    0.21
  -4  -3   1    4.42    0.17
  -4  -3   1    4.91    0.18
   3   3  -1   11.22    0.27
  -3  -3   1   11.52    0.22
  -3  -3   1   10.62    0.29
  -3  -3   1   11.08    0.29
   2   3  -1   25.14    0.57
   2   3  -1   26.48    0.52
  -2  -3   1   25.59    0.54
  -2  -3   1   25.27    0.54
  -2  -3   1   25.20    0.60
  -2  -3   1   26.22    0.50
   1   3  -1    0.21    0.05
   1   3  -1    0.10    0.02
   1   3  -1    0.13    0.03
  -1  -3   1    0.19    0.03
  -1  -3   1    0.09    0.03
  -1  -3   1    0.15    0.04
   0   3  -1    2.36    0.10
   0   3  -1    2.34    0.07
   0   3  -1    2.48    0.09
   0  -3   1    2.25    0.08
   0  -3   1    2.30    0.08
   0  -3   1    2.37    0.09
  -1   3  -1  130.64    2.49
  -1   3  -1  133.91    2.63
  -1   3  -1  133.46    2.38
  -1   3  -1  127.43    2.40
   1  -3   1  129.95    2.35
   1  -3   1  127.90    2.39
  -2   3  -1   92.00    1.83
  -2   3  -1   93.67    1.71
  -2   3  -1   93.53    1.78
   2  -3   1   89.66    1.71
   2  -3   1   94.01    1.65
   2  -3   1   89.24    1.70
  -3   3  -1    9.39    0.26
  -3   3  -1    9.53    0.24
  -3   3  -1    9.16    0.25
   3  -3   1    9.11    0.24
   3  -3   1    9.39    0.18
   3  -3   1    9.18    0.24
  -4   3  -1   15.16    0.38
  -4   3  -1   15.45    0.39
  -4   3  -1   15.44    0.39
   4  -3   1   15.33    0.38
   4  -3   1   15.16    0.36
  -5   3  -1    5.71    0.21
  -5   3  -1    5.81    0.22
  -5   3  -1    5.42    0.21
   5  -3   1    5.22    0.20
   5  -3   1    5.27    0.17
  -6   3  -1    1.95    0.15
  -6   3  -1    2.13    0.14
   6  -3   1    1.91    0.11
  -7   3  -1    0.09    0.07
  -8   3  -1    0.48    0.11
   8  -3   1    0.40    0.11
  -9   3  -1    1.92    0.21
   9  -3   1    1.74    0.20
 -10   3  -1   -0.01    0.10
  10  -3   1   -0.08    0.09
 -11   3  -1    0.32    0.14
  11  -3   1    0.48    0.17
  10   2  -1    0.38    0.17
 -10  -2   1    0.23    0.14
   9   2  -1    0.61    0.16
  -9  -2   1    0.22    0.12
   8   2  -1    0.91    0.15
  -8  -2   1    0.89    0.16
   7   2  -1    2.47    0.20
  -7  -2   1    2.65    0.21
   6   2  -1   23.34    0.63
  -6  -2   1   22.92    0.53
  -6  -2   1   23.59    0.67
   5   2  -1    2.42    0.16
   5   2  -1    2.22    0.13
  -5  -2   1    2.34    0.12
  -5  -2   1    2.35    0.17
  -5  -2   1    2.24    0.14
   4   2  -1    0.19    0.05
   4   2  -1    0.23    0.06
  -4  -2   1    0.18    0.05
  -4  -2   1    0.11    0.05
  -4  -2   1    0.14    0.04
   3   2  -1   13.27    0.35
   3   2  -1   13.61    0.31
  -3  -2   1   13.98    0.38
  -3  -2   1   13.40    0.32
  -3  -2   1   13.61    0.33
   2   2  -1    2.61    0.09
   2   2  -1    2.56    0.11
  -2  -2   1    2.36    0.10
  -2  -2   1    2.76    0.06
  -2  -2   1    2.55    0.10
  -2  -2   1    2.45    0.11
   1   2  -1  265.85    5.03
   1   2  -1  274.03    5.33
   1   2  -1  273.72    4.96
  -1  -2   1  268.23    5.46
  -1  -2   1  277.41    4.99
  -1  -2   1  272.58    5.02
   0   2  -1    2.32    0.08
   0   2  -1    2.26    0.08
   0   2  -1    2.24    0.06
   0  -2   1    2.07    0.08
   0  -2   1    2.00    0.07
   0  -2   1    2.02    0.07
  -1   2  -1    0.69    0.04
  -1   2  -1    0.60    0.05
   1  -2   1    0.59    0.05
   1  -2   1    0.56    0.04
   1  -2   1    0.59    0.04
  -2   2  -1  117.05    2.12
  -2   2  -1  115.57    2.31
  -2   2  -1  114.68    2.21
   2  -2   1  114.02    2.12
   2  -2   1  116.14    2.11
   2  -2   1  117.37    2.07
  -3   2  -1  158.63    3.00
  -3   2  -1  159.59    3.14
  -3   2  -1  157.03    2.88
   3  -2   1  157.29    2.86
   3  -2   1  152.23    2.87
  -4   2  -1   56.52    1.11
  -4   2  -1   55.25    1.15
  -4   2  -1   55.76    1.20
   4  -2   1   55.38    1.10
   4  -2   1   56.03    1.07
  -5   2  -1   -0.03    0.03
  -5   2  -1    0.10    0.05
  -5   2  -1    0.09    0.05
   5  -2   1   -0.02    0.03
   5  -2   1   -0.01    0.04
  -6   2  -1    3.52    0.19
   6  -2   1    3.43    0.13
  -7   2  -1    8.47    0.33
   7  -2   1    8.09    0.32
  -8   2  -1    0.13    0.08
   8  -2   1    0.26    0.10
  -9   2  -1    0.08    0.08
   9  -2   1    0.15    0.10
 -10   2  -1    1.50    0.21
  10  -2   1    0.94    0.18
 -11   2  -1    1.52    0.24
  11  -2   1    1.14    0.20
  10   1  -1    0.17    0.14
 -10  -1   1    0.36    0.14
   9   1  -1    1.18    0.20
  -9  -1   1    1.34    0.20
   8   1  -1    0.92    0.15
  -8  -1   1    1.21    0.18
   7   1  -1    0.08    0.07
  -7  -1   1   -0.03    0.06
   6   1  -1   15.27    0.46
   6   1  -1   15.58    0.41
  -6  -1   1   15.63    0.37
  -6  -1   1   15.99    0.50
   5   1  -1   29.51    0.71
   5   1  -1   30.55    0.65
  -5  -1   1   29.31    0.67
  -5  -1   1   29.65    0.75
  -5  -1   1   30.89    0.62
   4   1  -1   41.46    0.89
   4   1  -1   40.98    0.83
  -4  -1   1   41.27    0.85
  -4  -1   1   41.80    0.95
  -4  -1   1   41.43    0.81
   3   1  -1    0.02    0.03
   3   1  -1    0.05    0.04
  -3  -1   1   -0.03    0.03
  -3  -1   1    0.00    0.02
  -3  -1   1    0.04    0.03
   2   1  -1   11.56    0.24
   2   1  -1   10.78    0.27
  -2  -1   1   11.63    0.26
  -2  -1   1   11.71    0.25
  -2  -1   1   10.85    0.29
   1   1  -1   35.58    0.73
   1   1  -1   38.39    0.68
  -1  -1   1   37.50    0.67
  -1  -1   1   38.08    0.70
  -1  -1   1   36.12    0.77
  -1  -1   1   36.72    0.69
   0   1  -1  286.73    5.44
   0   1  -1  291.48    5.23
   0  -1   1  273.17    5.73
   0  -1   1  288.34    5.26
   0  -1   1  291.26    5.20
  -1   1  -1    2.76    0.08
  -1   1  -1    2.66    0.08
   1  -1   1    2.62    0.08
   1  -1   1    2.72    0.06
  -2   1  -1    0.15    0.03
  -2   1  -1    0.20    0.04
  -2   1  -1    0.14    0.03
  -2   1  -1    0.22    0.02
   2  -1   1    0.17    0.03
   2  -1   1    0.20    0.03
  -3   1  -1   49.74    0.99
  -3   1  -1   48.46    1.04
  -3   1  -1   49.26    0.88
  -3   1  -1   47.04    0.95
   3  -1   1   48.13    0.95
   3  -1   1   50.38    0.92
  -4   1  -1   13.06    0.38
  -4   1  -1   13.61    0.35
  -4   1  -1   14.41    0.28
   4  -1   1   14.32    0.35
   4  -1   1   14.51    0.31
   4  -1   1   13.60    0.36
  -5   1  -1   55.84    1.13
  -5   1  -1   56.19    1.02
  -5   1  -1   54.44    1.23
   5  -1   1   54.96    1.12
   5  -1   1   55.90    1.17
   5  -1   1   55.07    1.05
  -6   1  -1   15.46    0.47
   6  -1   1   15.71    0.45
  -7   1  -1    4.83    0.26
   7  -1   1    5.08    0.25
  -8   1  -1    1.87    0.21
   8  -1   1    1.30    0.16
  -9   1  -1    0.16    0.10
   9  -1   1    0.23    0.10
 -10   1  -1    0.29    0.13
  10  -1   1   -0.01    0.11
  10   0  -1    0.86    0.18
 -10   0   1    0.78    0.17
   9   0  -1    0.45    0.13
  -9   0   1    0.58    0.15
   8   0  -1    0.11    0.09
  -8   0   1    0.27    0.10
   7   0  -1    3.44    0.21
  -7   0   1    3.30    0.21
   6   0  -1    8.22    0.27
   6   0  -1    8.42    0.31
  -6   0   1    8.58    0.32
   5   0  -1   34.21    0.79
   5   0  -1   34.25    0.73
  -5   0   1   35.30    0.75
  -5   0   1   34.06    0.68
  -5   0   1   34.16    0.83
   4   0  -1   65.11    1.14
   4   0  -1   61.11    1.28
   4   0  -1   61.90    1.20
  -4   0   1   63.39    1.22
  -4   0   1   63.05    1.16
  -4   0   1   59.80    1.34
   3   0  -1  163.01    2.90
   3   0  -1  159.19    2.90
   3   0  -1  159.79    3.05
  -3   0   1  159.47    2.95
  -3   0   1  156.61    2.92
  -3   0   1  158.66    3.20
   2   0  -1   50.12    0.92
   2   0  -1   50.73    0.94
  -2   0   1   49.98    1.05
  -2   0   1   51.05    1.00
  -2   0   1   50.82    0.96
  -2   0   1   50.68    0.92
  -1   0   1   31.79    0.58
  -1   0   1   32.67    0.59
  -1   0   1   31.21    0.58
  -1   0   1   31.03    0.65
  -1   0   1   31.10    0.62
  -1   0   1   31.66    0.58
   0   0  -1    0.10    0.01
   0   0  -1    0.08    0.01
   0   0   1    0.08    0.01
   0   0   1    0.05    0.01
   0   0   1    0.09    0.01
  -1   0  -1  116.93    2.10
  -1   0  -1  113.80    2.18
   1   0   1  117.76    2.19
   1   0   1  120.84    2.20
   1   0   1  117.29    2.25
  -2   0  -1    9.65    0.26
  -2   0  -1    9.71    0.21
  -2   0  -1    9.59    0.22
   2   0   1    9.62    0.23
   2   0   1    9.84    0.23
   2   0   1    9.67    0.20
  -3   0  -1  171.46    3.02
  -3   0  -1  169.00    3.40
  -3   0  -1  160.73    3.08
   3   0   1  172.00    3.09
   3   0   1  171.25    3.13
   3   0   1  170.23    3.22
  -4   0  -1   14.55    0.31
  -4   0  -1   13.72    0.40
  -4   0  -1   14.05    0.36
   4   0   1   14.66    0.36
   4   0   1   14.66    0.38
   4   0   1   14.60    0.30
  -5   0  -1    9.19    0.23
  -5   0  -1    9.54    0.29
  -5   0  -1    9.69    0.33
   5   0   1    8.91    0.28
   5   0   1    9.58    0.21
   5   0   1    9.46    0.30
  -6   0  -1    0.58    0.10
   6   0   1    0.53    0.09
  -7   0  -1    6.86    0.31
   7   0   1    7.13    0.30
  -8   0  -1    0.62    0.13
   8   0   1    0.56    0.12
  -9   0  -1    0.29    0.13
   9   0   1    0.12    0.11
 -10   0  -1    1.60    0.24
  10   0   1    2.01    0.25
 -11   1   1    0.10    0.12
  10  -1  -1    0.02    0.12
 -10   1   1    0.09    0.10
   9  -1  -1    6.31    0.33
  -9   1   1    6.10    0.33
   8  -1  -1    0.53    0.12
  -8   1   1    0.44    0.11
   7  -1  -1    1.45    0.16
  -7   1   1    1.26    0.15
   6  -1  -1    1.43    0.11
   6  -1  -1    1.43    0.14
  -6   1   1    1.70    0.14
   5  -1  -1    4.33    0.19
   5  -1  -1    4.97    0.18
   5  -1  -1    4.82    0.13
  -5   1   1    4.74    0.20
  -5   1   1    4.70    0.19
  -5   1   1    4.67    0.13
   4  -1  -1    0.45    0.04
   4  -1  -1    0.44    0.06
  -4   1   1    0.41    0.06
  -4   1   1    0.44    0.06
  -4   1   1    0.46    0.07
  -4   1   1    0.46    0.04
   3  -1  -1  246.54    4.53
   3  -1  -1  245.78    4.62
  -3   1   1  252.68    4.49
  -3   1   1  254.85    4.56
  -3   1   1  244.24    5.03
  -3   1   1  242.94    4.68
   2  -1  -1    7.84    0.17
  -2   1   1    7.56    0.18
  -2   1   1    7.67    0.16
  -2   1   1    7.84    0.20
  -2   1   1    7.56    0.20
  -1   1   1  585.46   10.44
  -1   1   1  581.16   10.60
  -1   1   1  590.79   13.08
  -1   1   1  548.01   11.03
  -1   1   1  611.45   10.55
   0  -1  -1  154.26    3.15
   0  -1  -1  156.60    2.86
   0   1   1  154.17    2.90
   0   1   1  152.99    2.88
   0   1   1  153.40    3.01
  -1  -1  -1  439.56    8.70
  -1  -1  -1  437.30    7.78
  -1  -1  -1  434.93    7.82
   1   1   1  415.43    7.83
   1   1   1  424.92    7.83
   1   1   1  422.89    8.17
  -2  -1  -1    0.37    0.04
  -2  -1  -1    0.46    0.04
  -2  -1  -1    0.39    0.05
   2   1   1    0.43    0.05
   2   1   1    0.40    0.03
   2   1   1    0.42    0.05
  -3  -1  -1    9.76    0.24
  -3  -1  -1    9.46    0.25
  -3  -1  -1    9.28    0.29
   3   1   1    9.89    0.27
   3   1   1    9.53    0.25
   3   1   1   10.44    0.21
  -4  -1  -1   17.36    0.39
  -4  -1  -1   17.17    0.42
  -4  -1  -1   16.94    0.48
   4   1   1   18.46    0.36
   4   1   1   17.85    0.44
   4   1   1   17.82    0.42
  -5  -1  -1   10.46    0.27
  -5  -1  -1   10.87    0.36
  -5  -1  -1   10.36    0.31
   5   1   1   10.51    0.33
   5   1   1   10.45    0.31
  -6  -1  -1   11.56    0.41
   6   1   1   11.71    0.38
  -7  -1  -1    0.21    0.09
   7   1   1    0.12    0.08
  -8  -1  -1    0.02    0.08
   8   1   1    0.05    0.09
  -9  -1  -1    0.09    0.11
   9   1   1    0.13    0.11
 -10  -1  -1    2.03    0.27
  10   1   1    1.89    0.24
  11  -2  -1    0.10    0.14
 -11   2   1    0.08    0.11
  10  -2  -1    3.07    0.29
 -10   2   1    3.45    0.27
   9  -2  -1    0.26    0.11
  -9   2   1    0.60    0.13
   8  -2  -1    0.53    0.11
  -8   2   1    0.44    0.11
   7  -2  -1    4.22    0.22
  -7   2   1    4.08    0.22
   6  -2  -1    0.63    0.09
   6  -2  -1    0.64    0.06
  -6   2   1    0.73    0.10
   5  -2  -1    5.95    0.17
   5  -2  -1    6.06    0.21
  -5   2   1    6.16    0.22
  -5   2   1    5.93    0.14
  -5   2   1    6.15    0.22
   4  -2  -1   33.99    0.68
   4  -2  -1   33.74    0.71
  -4   2   1   33.80    0.76
  -4   2   1   35.29    0.63
  -4   2   1   35.04    0.72
  -4   2   1   34.00    0.76
   3  -2  -1    2.74    0.10
   3  -2  -1    2.81    0.11
  -3   2   1    2.66    0.12
  -3   2   1    2.73    0.11
  -3   2   1    2.92    0.11
  -3   2   1    2.73    0.08
   2  -2  -1    2.82    0.09
   2  -2  -1    2.76    0.08
  -2   2   1    2.91    0.09
  -2   2   1    2.78    0.10
   1  -2  -1   67.03    1.25
   1  -2  -1   67.72    1.38
  -1   2   1   69.45    1.27
  -1   2   1   69.07    1.25
  -1   2   1   67.93    1.32
  -1   2   1   70.43    1.27
   0  -2  -1  408.77    8.04
   0  -2  -1  399.98    7.28
   0   2   1  400.03    7.66
   0   2   1  391.39    7.34
   0   2   1  403.92    7.44
   0   2   1  403.80    7.21
  -1  -2  -1  140.70    2.82
  -1  -2  -1  137.40    2.60
  -1  -2  -1  146.94    2.56
   1   2   1  140.92    2.56
   1   2   1  135.64    2.56
   1   2   1  145.95    2.69
  -2  -2  -1   78.30    1.46
  -2  -2  -1   79.54    1.44
  -2  -2  -1   75.49    1.62
   2   2   1   79.06    1.54
   2   2   1   77.56    1.46
   2   2   1   78.79    1.44
  -3  -2  -1   50.66    0.99
  -3  -2  -1   52.33    1.13
  -3  -2  -1   50.45    0.99
   3   2   1   51.03    1.06
   3   2   1   49.39    1.00
   3   2   1   52.12    0.95
  -4  -2  -1   11.81    0.38
  -4  -2  -1   12.21    0.31
  -4  -2  -1   12.23    0.32
   4   2   1   12.28    0.26
   4   2   1   11.35    0.34
   4   2   1   12.22    0.33
  -5  -2  -1    5.61    0.21
  -5  -2  -1    5.77    0.20
   5   2   1    5.67    0.24
   5   2   1    5.68    0.22
  -6  -2  -1    0.91    0.10
   6   2   1    0.96    0.13
  -7  -2  -1    0.90    0.15
   7   2   1    0.97    0.15
  -8  -2  -1    0.11    0.11
   8   2   1    0.19    0.10
  -9  -2  -1    1.90    0.25
   9   2   1    1.59    0.21
  11  -3  -1    0.07    0.12
 -11   3   1    0.15    0.10
  10  -3  -1    1.49    0.22
 -10   3   1    1.07    0.18
   9  -3  -1    0.15    0.10
  -9   3   1    0.28    0.10
   8  -3  -1    0.29    0.10
  -8   3   1    0.18    0.08
  -7   3   1    7.10    0.28
  -7   3   1    6.96    0.28
   6  -3  -1    2.16    0.11
  -6   3   1    2.21    0.14
  -6   3   1    2.05    0.14
   5  -3  -1   10.83    0.28
   5  -3  -1   10.82    0.31
   5  -3  -1   11.02    0.21
  -5   3   1   10.39    0.31
  -5   3   1   11.56    0.34
  -5   3   1   10.57    0.31
   4  -3  -1   19.84    0.43
   4  -3  -1   19.70    0.46
   4  -3  -1   19.83    0.38
  -4   3   1   19.17    0.46
  -4   3   1   20.33    0.49
  -4   3   1   20.53    0.47
   3  -3  -1    0.46    0.06
   3  -3  -1    0.39    0.04
  -3   3   1    0.31    0.05
  -3   3   1    0.40    0.06
  -3   3   1    0.45    0.04
  -3   3   1    0.38    0.05
   2  -3  -1    0.14    0.03
   2  -3  -1    0.21    0.04
  -2   3   1    0.15    0.03
  -2   3   1    0.13    0.03
  -2   3   1    0.16    0.02
  -2   3   1    0.12    0.03
   1  -3  -1   11.60    0.27
   1  -3  -1   11.75    0.27
   1  -3  -1   11.79    0.25
  -1   3   1   11.96    0.25
   0  -3  -1   18.67    0.40
   0  -3  -1   19.16    0.41
   0   3   1   17.45    0.39
   0   3   1   18.07    0.39
   0   3   1   19.09    0.42
   0   3   1   18.12    0.36
  -1  -3  -1   13.80    0.33
  -1  -3  -1   13.72    0.35
   1   3   1   14.27    0.28
   1   3   1   13.38    0.30
   1   3   1   13.73    0.34
   1   3   1   13.69    0.32
  -2  -3  -1  105.12    1.98
  -2  -3  -1  107.79    2.20
  -2  -3  -1  105.98    1.95
   2   3   1  106.87    1.98
   2   3   1  106.94    1.96
   2   3   1  106.99    2.09
  -3  -3  -1    1.08    0.11
  -3  -3  -1    1.06    0.09
  -3  -3  -1    0.97    0.07
   3   3   1    1.08    0.06
   3   3   1    1.18    0.10
   3   3   1    1.00    0.11
  -4  -3  -1   23.94    0.64
  -4  -3  -1   23.95    0.55
  -4  -3  -1   24.58    0.55
   4   3   1   24.93    0.56
   4   3   1   24.61    0.61
  -5  -3  -1   18.17    0.45
  -5  -3  -1   17.67    0.45
   5   3   1   17.86    0.51
  -6  -3  -1    3.71    0.18
   6   3   1    3.77    0.22
   7   3   1   -0.05    0.09
   8   3   1    1.09    0.19
   9   3   1    1.19    0.20
  11  -4  -1    0.01    0.11
  10  -4  -1    3.01    0.26
   9  -4  -1    0.33    0.10
  -9   4   1    0.30    0.10
  -9   4   1    0.48    0.11
  -8   4   1    0.09    0.06
  -8   4   1   -0.01    0.05
   7  -4  -1    7.01    0.23
  -7   4   1    7.08    0.29
  -7   4   1    7.31    0.28
   6  -4  -1   12.73    0.33
  -6   4   1   12.80    0.38
  -6   4   1   12.72    0.37
   5  -4  -1   24.22    0.56
   5  -4  -1   23.92    0.54
  -5   4   1   25.14    0.57
  -5   4   1   23.41    0.60
  -5   4   1   24.18    0.57
   4  -4  -1    8.46    0.19
   4  -4  -1    8.33    0.24
  -4   4   1    8.57    0.25
  -4   4   1    8.60    0.23
  -4   4   1    8.27    0.25
  -4   4   1    8.61    0.27
   3  -4  -1    1.88    0.08
   3  -4  -1    1.77    0.09
  -3   4   1    1.93    0.07
  -3   4   1    1.84    0.10
  -3   4   1    1.68    0.10
  -3   4   1    1.63    0.09
   2  -4  -1   10.49    0.25
   2  -4  -1   10.19    0.26
  -2   4   1   10.49    0.25
  -2   4   1    9.72    0.26
  -2   4   1   10.06    0.28
   1  -4  -1   16.55    0.36
   1  -4  -1   15.55    0.36
   1  -4  -1   16.09    0.34
  -1   4   1   15.53    0.36
  -1   4   1   15.52    0.38
  -1   4   1   15.98    0.33
   0  -4  -1   23.24    0.50
   0  -4  -1   23.69    0.52
   0  -4  -1   23.26    0.51
   0   4   1   23.66    0.46
   0   4   1   23.27    0.50
   0   4   1   23.15    0.53
  -1  -4  -1   79.62    1.49
  -1  -4  -1   75.52    1.50
  -1  -4  -1   79.44    1.64
   1   4   1   79.87    1.49
   1   4   1   78.69    1.58
   1   4   1   80.72    1.45
  -2  -4  -1    0.93    0.09
  -2  -4  -1    0.93    0.06
  -2  -4  -1    0.96    0.09
   2   4   1    1.09    0.08
   2   4   1    1.02    0.10
   2   4   1    0.86    0.06
  -3  -4  -1    0.02    0.04
  -3  -4  -1    0.21    0.06
  -3  -4  -1    0.07    0.03
  -3  -4  -1    0.09    0.04
   3   4   1    0.13    0.06
   3   4   1    0.06    0.04
  -4  -4  -1    0.11    0.05
  -4  -4  -1    0.18    0.06
   4   4   1    0.14    0.06
   4   4   1    0.19    0.08
  -5  -4  -1    0.28    0.06
  -5  -4  -1    0.32    0.08
   5   4   1    0.27    0.10
  -6  -4  -1    4.94    0.22
   6   4   1    4.60    0.26
   7   4   1    4.72    0.29
   8   4   1    2.09    0.24
   9   4   1    1.33    0.23
  11  -5  -1    0.22    0.13
 -11   5   1   -0.11    0.09
  10  -5  -1    2.05    0.24
 -10   5   1    2.21    0.24
  -9   5   1    0.47    0.13
  -8   5   1    1.17    0.15
   7  -5  -1    0.12    0.06
  -7   5   1    0.03    0.07
   6  -5  -1    6.94    0.24
  -6   5   1    6.89    0.23
  -6   5   1    6.65    0.26
   5  -5  -1    8.27    0.26
  -5   5   1    8.15    0.29
  -5   5   1    7.85    0.23
  -5   5   1    7.51    0.26
   4  -5  -1    0.86    0.09
   4  -5  -1    0.89    0.06
  -4   5   1    0.86    0.09
  -4   5   1    0.88    0.10
  -4   5   1    0.90    0.05
  -4   5   1    0.86    0.09
   3  -5  -1    8.95    0.23
   3  -5  -1    8.57    0.25
  -3   5   1    8.89    0.28
  -3   5   1    8.65    0.26
  -3   5   1    9.13    0.25
   2  -5  -1   25.72    0.55
   2  -5  -1   26.26    0.57
  -2   5   1   24.99    0.59
  -2   5   1   26.40    0.56
  -2   5   1   25.76    0.53
   1  -5  -1    0.04    0.04
   1  -5  -1    0.12    0.04
   1  -5  -1    0.07    0.02
  -1   5   1    0.07    0.04
  -1   5   1    0.12    0.04
  -1   5   1    0.12    0.03
   0  -5  -1    5.14    0.16
   0  -5  -1    5.23    0.17
   0  -5  -1    5.43    0.19
   0   5   1    5.23    0.17
   0   5   1    5.12    0.14
   0   5   1    5.38    0.20
  -1  -5  -1    0.60    0.07
  -1  -5  -1    0.45    0.07
  -1  -5  -1    0.60    0.07
   1   5   1    0.54    0.07
   1   5   1    0.70    0.09
   1   5   1    0.66    0.05
  -2  -5  -1    2.84    0.15
  -2  -5  -1    2.67    0.15
  -2  -5  -1    2.81    0.12
   2   5   1    2.54    0.11
   2   5   1    2.66    0.13
   2   5   1    2.72    0.16
  -3  -5  -1    0.48    0.09
  -3  -5  -1    0.45    0.09
  -3  -5  -1    0.52    0.06
   3   5   1    0.37    0.07
   3   5   1    0.48    0.09
   3   5   1    0.49    0.06
  -4  -5  -1    6.94    0.27
   4   5   1    7.11    0.30
  -5  -5  -1    0.04    0.06
   5   5   1   -0.04    0.08
  -6  -5  -1    0.35    0.10
   6   5   1    0.52    0.13
   7   5   1    4.47    0.30
   8   5   1    0.28    0.15
  11  -6  -1    0.13    0.13
 -11   6   1   -0.05    0.11
 -10   6   1    0.70    0.14
  -9   6   1    0.00    0.08
  -8   6   1   -0.06    0.06
  -7   6   1    0.00    0.07
   6  -6  -1    3.57    0.19
  -6   6   1    3.33    0.19
   5  -6  -1   21.43    0.53
  -5   6   1   21.41    0.57
  -5   6   1   21.62    0.53
   4  -6  -1    1.37    0.12
   4  -6  -1    1.14    0.08
  -4   6   1    0.84    0.10
  -4   6   1    0.98    0.10
  -4   6   1    1.14    0.09
   3  -6  -1   -0.01    0.03
   3  -6  -1    0.00    0.04
  -3   6   1    0.01    0.03
  -3   6   1    0.01    0.03
  -3   6   1    0.00    0.04
   2  -6  -1   29.57    0.65
   2  -6  -1   31.21    0.67
  -2   6   1   29.91    0.63
  -2   6   1   31.31    0.66
  -2   6   1   30.42    0.71
   1  -6  -1    6.13    0.21
   1  -6  -1    6.22    0.21
   1  -6  -1    6.27    0.17
  -1   6   1    6.03    0.17
  -1   6   1    6.05    0.23
  -1   6   1    6.10    0.20
   0  -6  -1    8.03    0.23
   0  -6  -1    7.73    0.26
   0  -6  -1    8.04    0.25
   0   6   1    8.17    0.25
   0   6   1    8.06    0.20
   0   6   1    8.16    0.27
  -1  -6  -1    4.15    0.18
  -1  -6  -1    4.21    0.19
  -1  -6  -1    4.25    0.17
   1   6   1    4.52    0.20
   1   6   1    4.40    0.18
   1   6   1    4.52    0.14
  -2  -6  -1   -0.01    0.05
  -2  -6  -1    0.25    0.07
  -2  -6  -1   -0.08    0.03
   2   6   1   -0.07    0.03
   2   6   1    0.04    0.06
  -3  -6  -1    0.03    0.06
   3   6   1   -0.07    0.05
  -4  -6  -1    1.97    0.18
   4   6   1    1.46    0.17
  -5  -6  -1    0.51    0.11
   5   6   1    0.37    0.12
  -6  -6  -1    5.86    0.28
   6   6   1    5.83    0.32
   7   6   1    0.18    0.12
   8   6   1    0.26    0.14
 -10   7   1    0.48    0.14
  -9   7   1    0.35    0.12
  -8   7   1    0.70    0.13
   7  -7  -1    1.46    0.16
  -7   7   1    1.47    0.16
   6  -7  -1   12.05    0.38
  -6   7   1   11.70    0.37
  -5   7   1    2.39    0.17
  -5   7   1    2.36    0.15
   4  -7  -1    0.02    0.04
  -4   7   1   -0.01    0.04
  -4   7   1   -0.02    0.05
   3  -7  -1    6.04    0.23
   3  -7  -1    5.88    0.21
  -3   7   1    5.90    0.20
  -3   7   1    5.60    0.21
  -3   7   1    5.93    0.24
   2  -7  -1    1.95    0.12
   2  -7  -1    1.87    0.12
  -2   7   1    1.78    0.10
  -2   7   1    1.82    0.12
  -2   7   1    1.87    0.14
   1  -7  -1    0.01    0.05
   1  -7  -1    0.08    0.05
  -1   7   1    0.08    0.04
  -1   7   1    0.11    0.06
  -1   7   1    0.00    0.04
   0  -7  -1   12.81    0.34
   0  -7  -1   12.34    0.35
   0   7   1   12.78    0.39
   0   7   1   12.19    0.35
  -1  -7  -1    0.76    0.09
  -1  -7  -1    0.63    0.09
   1   7   1    0.74    0.11
  -2  -7  -1    0.09    0.06
  -2  -7  -1    0.20    0.07
  -2  -7  -1    0.14    0.05
   2   7   1    0.16    0.08
  -3  -7  -1   -0.02    0.07
   3   7   1    0.16    0.09
  -4  -7  -1    1.20    0.15
   4   7   1    1.33    0.18
  -5  -7  -1    0.29    0.10
   5   7   1    0.30    0.12
  -6  -7  -1   -0.04    0.09
   6   7   1    0.05    0.11
   7   7   1    1.02    0.20
 -10   8   1    0.07    0.10
  -9   8   1   -0.05    0.08
   8  -8  -1    0.12    0.09
  -8   8   1    0.22    0.10
   7  -8  -1    0.97    0.14
  -7   8   1    0.96    0.14
   6  -8  -1    0.36    0.09
  -6   8   1    0.39    0.09
  -5   8   1    3.68    0.18
  -5   8   1    3.46    0.20
   4  -8  -1    0.33    0.07
  -4   8   1    0.46    0.07
  -4   8   1    0.46    0.10
   3  -8  -1    1.77    0.12
   3  -8  -1    1.89    0.14
  -3   8   1    1.70    0.11
  -3   8   1    1.97    0.16
   2  -8  -1    0.31    0.08
  -2   8   1    0.56    0.11
   1  -8  -1    6.71    0.25
  -1   8   1    6.70    0.28
   0  -8  -1   23.49    0.57
   0   8   1   23.08    0.62
  -1  -8  -1    0.69    0.10
   1   8   1    0.57    0.11
  -2  -8  -1    0.05    0.07
   2   8   1    0.10    0.08
  -3  -8  -1    1.20    0.16
   3   8   1    1.41    0.18
  -4  -8  -1   -0.11    0.08
   4   8   1    0.02    0.09
  -5  -8  -1    0.14    0.10
   5   8   1    0.09    0.11
  -6  -8  -1    1.85    0.22
   6   8   1    2.00    0.25
 -10   9   1   -0.02    0.09
   9  -9  -1    0.58    0.13
  -9   9   1    0.62    0.13
   8  -9  -1    2.28    0.23
  -8   9   1    2.10    0.21
   7  -9  -1    2.38    0.19
  -7   9   1    2.48    0.18
   6  -9  -1    0.23    0.08
  -6   9   1    0.14    0.08
  -6   9   1    0.29    0.08
  -5   9   1    1.85    0.19
  -5   9   1    1.88    0.14
  -4   9   1    1.72    0.12
  -4   9   1    1.92    0.16
   3  -9  -1    2.90    0.18
  -3   9   1    2.62    0.19
   2  -9  -1   -0.01    0.06
  -2   9   1    0.03    0.06
   1  -9  -1    4.44    0.22
  -1   9   1    4.81    0.25
   0  -9  -1   -0.01    0.06
   0   9   1    0.00    0.07
  -1  -9  -1    0.01    0.06
   1   9   1    0.06    0.08
  -2  -9  -1    2.94    0.22
   2   9   1    2.89    0.23
  -3  -9  -1    0.75    0.14
   3   9   1    0.93    0.16
  -4  -9  -1   -0.01    0.09
   4   9   1    0.14    0.11
  -5  -9  -1    0.40    0.14
   5   9   1    0.68    0.17
 -10  10   1   -0.01    0.09
   9 -10  -1    0.26    0.11
  -9  10   1    0.16    0.10
   8 -10  -1    0.12    0.09
  -8  10   1    0.09    0.09
   7 -10  -1    0.60    0.13
  -7  10   1    0.77    0.13
  -6  10   1    0.12    0.05
  -6  10   1    0.05    0.08
  -5  10   1    0.24    0.09
   4 -10  -1    0.43    0.11
  -4  10   1    0.31    0.10
   3 -10  -1    2.03    0.19
  -3  10   1    1.86    0.20
   2 -10  -1    0.44    0.10
  -2  10   1    0.49    0.12
   1 -10  -1    2.53    0.18
  -1  10   1    2.42    0.21
   0 -10  -1    0.97    0.13
   0  10   1    0.87    0.15
   1  10   1    0.19    0.10
  -2 -10  -1    0.34    0.11
   2  10   1    0.50    0.14
  -3 -10  -1    0.00    0.10
   3  10   1    0.19    0.12
  -4 -10  -1    0.09    0.11
   4  10   1    0.03    0.11
   9 -11  -1   -0.15    0.09
   8 -11  -1   -0.09    0.07
   7 -11  -1    0.02    0.07
  -6  11   1    0.47    0.13
  -5  11   1    0.36    0.13
   4 -11  -1    0.05    0.09
  -4  11   1    0.03    0.08
   3 -11  -1    0.07    0.09
  -3  11   1    0.07    0.09
   2 -11  -1    0.37    0.10
  -2  11   1    0.36    0.11
   1 -11  -1    0.35    0.10
  -1  11   1    0.25    0.10
   0 -11  -1    0.36    0.10
   0  11   1    0.28    0.12
   1  11   1    0.76    0.16
  -2 -11  -1    1.65    0.21
   2  11   1    2.08    0.25
  -3 -11  -1    0.25    0.12
   3  11   1    0.14    0.13
   8 -12  -1    0.17    0.11
   7 -12  -1    0.03    0.08
  -7  12   1   -0.15    0.08
  -6  12   1    1.13    0.20
   5 -12  -1    0.03    0.10
  -5  12   1    0.15    0.11
   4 -12  -1    0.54    0.12
  -4  12   1    0.45    0.13
   3 -12  -1    0.01    0.09
  -3  12   1    0.01    0.09
   2 -12  -1    0.47    0.12
  -2  12   1    0.65    0.16
   1 -12  -1    0.20    0.10
  -1  12   1    0.29    0.12
   0  12   1    0.05    0.11
   1  12   1    0.10    0.11
   2  12   1    0.17    0.13
   7 -13  -1    0.05    0.10
  -6  13   1    0.12    0.13
   5 -13  -1   -0.01    0.10
  -5  13   1    0.15    0.12
   4 -13  -1    0.37    0.11
  -4  13   1    0.10    0.11
   3 -13  -1    0.01    0.10
  -3  13   1   -0.03    0.09
   2 -13  -1    0.08    0.11
  -2  13   1    0.33    0.13
   1 -13  -1    0.02    0.10
  -1  13   1    0.27    0.14
   0  13   1    0.18    0.11
   2 -14   2    0.37    0.13
   3 -14   2    0.62    0.15
   4 -14   2   -0.07    0.10
   5 -14   2    0.00    0.12
   1 -13   2    0.65    0.14
   2 -13   2    0.93    0.15
   3 -13   2    0.16    0.11
   4 -13   2    1.00    0.17
   5 -13   2    1.29    0.18
   5 -13   2    1.08    0.16
   6 -13   2    0.05    0.08
   7 -13   2    1.35    0.19
   3  12  -2    0.07    0.11
  -3 -12   2    0.21    0.11
   2  12  -2    0.45    0.15
   1 -12   2    0.05    0.08
   2 -12   2    0.88    0.15
   3 -12   2    0.04    0.08
   4 -12   2   -0.05    0.09
  -5  12  -2    0.09    0.08
   5 -12   2   -0.04    0.09
   5 -12   2    0.06    0.07
  -6  12  -2    0.31    0.11
   6 -12   2    0.31    0.10
  -7  12  -2    0.65    0.14
   7 -12   2    0.83    0.16
  -8  12  -2    2.81    0.26
   8 -12   2    3.56    0.26
   4  11  -2    0.10    0.13
  -4 -11   2    0.28    0.12
   3  11  -2    0.20    0.12
  -3 -11   2    0.07    0.10
   2  11  -2    0.10    0.11
   0 -11   2    0.01    0.07
   1 -11   2    0.27    0.10
   2 -11   2    0.12    0.08
  -3  11  -2    0.06    0.06
   3 -11   2    0.09    0.08
  -4  11  -2    0.66    0.11
   4 -11   2    0.50    0.12
  -5  11  -2    0.10    0.07
   5 -11   2    0.02    0.07
  -6  11  -2    0.43    0.11
   6 -11   2    0.40    0.10
  -7  11  -2    5.44    0.30
   7 -11   2    6.20    0.31
  -8  11  -2    0.08    0.09
   8 -11   2    0.04    0.09
  -9  11  -2   -0.08    0.09
   9 -11   2   -0.03    0.10
   5  10  -2    1.49    0.23
  -5 -10   2    1.66    0.21
   4  10  -2    0.73    0.18
  -4 -10   2    0.78    0.15
   3  10  -2    0.01    0.10
  -3 -10   2    0.11    0.10
  -2 -10   2    0.75    0.14
   0 -10   2    3.87    0.21
  -1  10  -2    6.53    0.26
   1 -10   2    6.90    0.28
  -2  10  -2    1.58    0.13
   2 -10   2    1.93    0.18
  -3  10  -2    1.01    0.12
   3 -10   2    0.77    0.12
  -4  10  -2    6.50    0.27
   4 -10   2    6.71    0.29
  -5  10  -2    0.10    0.07
   5 -10   2   -0.02    0.06
  -6  10  -2    0.01    0.07
   6 -10   2   -0.07    0.06
  -7  10  -2    2.83    0.22
   7 -10   2    3.37    0.22
  -8  10  -2    0.85    0.15
   8 -10   2    0.78    0.15
  -9  10  -2   -0.09    0.08
   9 -10   2    0.04    0.10
 -10  10  -2   -0.03    0.10
   6   9  -2    0.28    0.15
  -6  -9   2    0.52    0.14
   5   9  -2    0.36    0.14
  -5  -9   2    0.64    0.14
   4   9  -2    0.40    0.14
  -4  -9   2    0.50    0.13
   3   9  -2    0.23    0.12
  -3  -9   2    0.18    0.10
  -2  -9   2    0.06    0.07
   1   9  -2    0.85    0.11
  -1  -9   2    0.84    0.11
   0   9  -2    0.15    0.07
   0   9  -2    0.05    0.04
   0  -9   2    0.08    0.06
  -1   9  -2    0.52    0.08
  -1   9  -2    0.67    0.10
   1  -9   2    0.44    0.09
  -2   9  -2    0.51    0.08
  -2   9  -2    0.55    0.09
   2  -9   2    0.48    0.10
  -3   9  -2    3.99    0.20
   3  -9   2    4.04    0.21
   3  -9   2    3.84    0.18
  -4   9  -2    5.17    0.23
   4  -9   2    5.61    0.21
   4  -9   2    5.45    0.23
   4  -9   2    5.42    0.25
  -5   9  -2    2.08    0.16
   5  -9   2    1.84    0.15
  -6   9  -2    0.29    0.09
   6  -9   2    0.31    0.09
  -7   9  -2    2.30    0.19
   7  -9   2    2.33    0.19
  -8   9  -2    1.20    0.17
   8  -9   2    1.09    0.17
  -9   9  -2    0.01    0.10
   9  -9   2   -0.01    0.10
 -10   9  -2    0.09    0.11
  10  -9   2    0.04    0.11
   7   8  -2    0.03    0.13
  -7  -8   2    0.21    0.11
   6   8  -2    1.60    0.24
  -6  -8   2    0.93    0.16
   5   8  -2    0.19    0.12
  -5  -8   2    0.09    0.09
   4   8  -2    0.87    0.16
  -4  -8   2    0.81    0.14
   3   8  -2    0.52    0.12
   3   8  -2    0.47    0.10
  -3  -8   2    0.49    0.11
   2   8  -2    4.81    0.21
  -2  -8   2    5.45    0.25
  -2  -8   2    5.06    0.23
   1   8  -2    1.20    0.09
   1   8  -2    1.23    0.12
  -1  -8   2    1.34    0.11
  -1  -8   2    1.15    0.10
   0   8  -2   31.63    0.65
   0   8  -2   31.23    0.68
   0  -8   2   32.42    0.69
   0  -8   2   25.58    0.68
  -1   8  -2    6.94    0.22
  -1   8  -2    6.51    0.24
   1  -8   2    6.65    0.24
  -2   8  -2    3.52    0.15
  -2   8  -2    3.41    0.17
   2  -8   2    3.72    0.18
   2  -8   2    3.63    0.17
  -3   8  -2    0.01    0.05
  -3   8  -2    0.03    0.04
   3  -8   2    0.03    0.06
   3  -8   2   -0.07    0.04
  -4   8  -2    0.29    0.08
   4  -8   2    0.24    0.06
   4  -8   2    0.30    0.08
  -5   8  -2    0.61    0.10
   5  -8   2    0.78    0.11
  -6   8  -2   10.10    0.36
   6  -8   2   10.30    0.36
  -7   8  -2    0.07    0.07
   7  -8   2    0.00    0.07
  -8   8  -2    1.26    0.18
   8  -8   2    1.38    0.18
  -9   8  -2    1.93    0.23
   9  -8   2    1.44    0.19
 -10   8  -2    0.24    0.11
  10  -8   2    0.21    0.11
   7   7  -2    0.07    0.13
  -7  -7   2    0.02    0.08
   6   7  -2    0.08    0.11
  -6  -7   2    0.06    0.08
   5   7  -2   -0.01    0.07
   5   7  -2    0.00    0.09
  -5  -7   2    0.10    0.08
   4   7  -2    3.85    0.25
   4   7  -2    3.34    0.19
  -4  -7   2    3.21    0.20
   3   7  -2   -0.04    0.05
   3   7  -2    0.04    0.03
  -3  -7   2   -0.03    0.06
   2   7  -2   13.30    0.33
   2   7  -2   13.51    0.37
  -2  -7   2   12.93    0.40
  -2  -7   2   13.47    0.34
  -2  -7   2   12.68    0.39
   1   7  -2    4.85    0.20
   1   7  -2    5.23    0.17
  -1  -7   2    5.21    0.19
  -1  -7   2    5.20    0.20
   0   7  -2    7.08    0.23
   0   7  -2    6.96    0.26
   0   7  -2    7.03    0.21
   0  -7   2    7.21    0.23
   0  -7   2    6.88    0.24
   0  -7   2    6.96    0.22
  -1   7  -2    0.04    0.05
  -1   7  -2   -0.08    0.03
  -1   7  -2    0.03    0.03
   1  -7   2    0.05    0.05
   1  -7   2    0.00    0.04
   1  -7   2    0.02    0.02
  -2   7  -2   25.63    0.59
  -2   7  -2   26.78    0.57
  -2   7  -2   25.38    0.62
   2  -7   2   25.34    0.60
   2  -7   2   26.81    0.58
  -3   7  -2   10.55    0.30
  -3   7  -2   10.47    0.31
  -3   7  -2   10.75    0.33
   3  -7   2   10.48    0.32
   3  -7   2   10.80    0.28
  -4   7  -2    0.05    0.05
  -4   7  -2    0.05    0.05
   4  -7   2    0.17    0.04
   4  -7   2    0.18    0.06
  -5   7  -2    0.04    0.05
   5  -7   2    0.07    0.05
  -6   7  -2    6.54    0.27
   6  -7   2    6.39    0.27
  -7   7  -2    0.12    0.08
   7  -7   2    0.14    0.08
  -8   7  -2    1.03    0.16
   8  -7   2    1.15    0.15
  -9   7  -2    2.80    0.26
   9  -7   2    2.70    0.22
 -10   7  -2    1.95    0.25
  10  -7   2    1.69    0.22
   8   6  -2    0.41    0.17
   7   6  -2    0.45    0.15
  -7  -6   2    0.56    0.12
   6   6  -2    0.21    0.12
   6   6  -2    0.18    0.09
  -6  -6   2    0.18    0.08
   5   6  -2    0.04    0.09
   5   6  -2    0.13    0.07
  -5  -6   2   -0.01    0.06
   4   6  -2   -0.06    0.05
   4   6  -2   -0.12    0.07
   4   6  -2    0.02    0.04
  -4  -6   2    0.01    0.05
   3   6  -2    0.73    0.08
   3   6  -2    0.74    0.10
  -3  -6   2    1.03    0.12
  -3  -6   2    0.65    0.10
   2   6  -2    4.65    0.15
   2   6  -2    4.74    0.19
   2   6  -2    4.24    0.21
  -2  -6   2    4.52    0.19
  -2  -6   2    4.51    0.16
  -2  -6   2    4.82    0.20
   1   6  -2   26.41    0.60
   1   6  -2   26.83    0.65
   1   6  -2   28.26    0.57
  -1  -6   2   27.75    0.65
  -1  -6   2   27.80    0.59
  -1  -6   2   26.63    0.62
   0   6  -2    0.57    0.08
   0   6  -2    0.63    0.06
   0   6  -2    0.81    0.08
   0  -6   2    0.68    0.08
   0  -6   2    0.66    0.08
   0  -6   2    0.58    0.06
  -1   6  -2    4.58    0.15
  -1   6  -2    4.44    0.17
  -1   6  -2    4.21    0.18
   1  -6   2    4.52    0.17
   1  -6   2    4.54    0.17
   1  -6   2    4.55    0.14
  -2   6  -2   57.83    1.17
  -2   6  -2   60.39    1.24
  -2   6  -2   59.90    1.20
  -2   6  -2   59.27    1.15
   2  -6   2   58.89    1.18
   2  -6   2   60.43    1.15
  -3   6  -2   47.52    1.00
  -3   6  -2   48.24    1.00
  -3   6  -2   50.21    1.04
   3  -6   2   48.81    0.98
   3  -6   2   48.44    1.00
   3  -6   2   49.52    0.94
  -4   6  -2    0.07    0.04
  -4   6  -2    0.09    0.03
  -4   6  -2    0.11    0.05
   4  -6   2    0.05    0.03
   4  -6   2    0.04    0.05
   4  -6   2   -0.01    0.04
  -5   6  -2   21.21    0.55
  -5   6  -2   22.92    0.58
  -5   6  -2   22.11    0.53
   5  -6   2   22.50    0.55
   5  -6   2   22.81    0.55
  -6   6  -2    5.02    0.23
   6  -6   2    5.28    0.24
  -7   6  -2    0.09    0.07
   7  -6   2    0.07    0.07
  -8   6  -2    0.22    0.09
   8  -6   2    0.24    0.09
   9  -6   2    0.10    0.09
  10  -6   2    0.69    0.15
  11  -6   2    1.47    0.23
   8   5  -2    0.24    0.14
   8   5  -2    0.43    0.12
   7   5  -2    2.14    0.24
   7   5  -2    2.12    0.18
   6   5  -2    0.87    0.16
   6   5  -2    0.80    0.12
  -6  -5   2    0.79    0.11
   5   5  -2    2.12    0.20
   5   5  -2    2.21    0.13
   5   5  -2    2.39    0.16
  -5  -5   2    2.30    0.16
   4   5  -2    1.02    0.09
   4   5  -2    0.98    0.13
   4   5  -2    0.77    0.10
  -4  -5   2    0.80    0.11
   3   5  -2    4.74    0.22
   3   5  -2    4.68    0.19
   3   5  -2    4.96    0.16
  -3  -5   2    4.47    0.21
  -3  -5   2    4.68    0.19
   2   5  -2    0.34    0.07
   2   5  -2    0.35    0.06
   2   5  -2    0.40    0.05
  -2  -5   2    0.35    0.05
  -2  -5   2    0.48    0.07
  -2  -5   2    0.41    0.07
   1   5  -2    0.07    0.04
   1   5  -2    0.00    0.02
   1   5  -2   -0.01    0.04
  -1  -5   2   -0.01    0.03
  -1  -5   2    0.00    0.03
  -1  -5   2   -0.02    0.03
   0   5  -2    6.70    0.17
   0   5  -2    6.56    0.20
   0   5  -2    6.69    0.22
   0  -5   2    6.49    0.19
   0  -5   2    6.48    0.19
   0  -5   2    6.72    0.21
  -1   5  -2   96.09    1.72
  -1   5  -2   93.11    1.75
  -1   5  -2   91.53    1.83
   1  -5   2   94.75    1.87
   1  -5   2   91.53    1.76
   1  -5   2   92.33    1.73
  -2   5  -2   29.94    0.62
  -2   5  -2   30.63    0.67
  -2   5  -2   30.66    0.65
  -2   5  -2   30.82    0.64
   2  -5   2   30.07    0.65
   2  -5   2   30.63    0.61
  -3   5  -2   51.55    1.10
  -3   5  -2   52.81    1.07
  -3   5  -2   54.97    1.10
   3  -5   2   54.86    1.00
   3  -5   2   51.74    1.06
   3  -5   2   53.65    1.05
  -4   5  -2    3.19    0.13
  -4   5  -2    3.45    0.16
  -4   5  -2    3.17    0.15
   4  -5   2    2.99    0.14
   4  -5   2    3.31    0.15
   4  -5   2    3.43    0.09
  -5   5  -2   48.98    1.06
  -5   5  -2   48.60    1.03
  -5   5  -2   48.53    1.06
   5  -5   2   48.42    1.00
   5  -5   2   48.67    1.02
  -6   5  -2    1.13    0.13
  -6   5  -2    1.24    0.11
   6  -5   2    1.08    0.11
   6  -5   2    1.25    0.14
  -7   5  -2    9.54    0.33
   7  -5   2    9.29    0.33
  -8   5  -2    4.92    0.25
   8  -5   2    5.43    0.27
   9  -5   2    0.21    0.09
  10  -5   2    1.12    0.18
  11  -5   2    1.43    0.23
   9   4  -2   -0.06    0.13
   8   4  -2    0.24    0.13
   7   4  -2    0.72    0.14
   6   4  -2    0.77    0.13
  -6  -4   2    1.19    0.13
   5   4  -2    1.22    0.15
   5   4  -2    1.41    0.11
  -5  -4   2    1.61    0.14
   4   4  -2    1.54    0.09
  -4  -4   2    1.35    0.11
  -4  -4   2    1.51    0.13
  -4  -4   2    1.33    0.12
   3   4  -2    8.18    0.21
   3   4  -2    8.08    0.27
   3   4  -2    7.92    0.25
  -3  -4   2    8.30    0.25
  -3  -4   2    8.24    0.28
  -3  -4   2    8.21    0.18
   2   4  -2   28.07    0.55
   2   4  -2   26.63    0.59
   2   4  -2   27.20    0.63
  -2  -4   2   28.14    0.66
  -2  -4   2   27.69    0.60
  -2  -4   2   27.92    0.55
   1   4  -2    0.49    0.07
   1   4  -2    0.77    0.07
   1   4  -2    0.55    0.04
  -1  -4   2    0.42    0.06
  -1  -4   2    0.44    0.06
  -1  -4   2    0.59    0.05
   0   4  -2    0.64    0.07
   0   4  -2    0.60    0.04
   0   4  -2    0.72    0.07
   0  -4   2    0.65    0.06
   0  -4   2    0.56    0.06
   0  -4   2    0.60    0.05
  -1   4  -2   21.38    0.43
  -1   4  -2   21.98    0.46
  -1   4  -2   21.40    0.48
  -1   4  -2   21.96    0.47
   1  -4   2   20.47    0.46
   1  -4   2   21.16    0.45
  -2   4  -2   67.98    1.36
  -2   4  -2   67.18    1.33
  -2   4  -2   65.99    1.28
   2  -4   2   67.71    1.23
   2  -4   2   65.57    1.26
   2  -4   2   66.93    1.28
  -3   4  -2    0.94    0.08
  -3   4  -2    0.98    0.07
  -3   4  -2    0.94    0.06
   3  -4   2    1.00    0.05
   3  -4   2    0.89    0.07
   3  -4   2    0.99    0.08
  -4   4  -2   20.67    0.50
  -4   4  -2   20.77    0.49
  -4   4  -2   20.25    0.49
   4  -4   2   20.90    0.48
   4  -4   2   20.37    0.47
  -5   4  -2    2.46    0.14
  -5   4  -2    2.29    0.13
  -5   4  -2    2.14    0.13
   5  -4   2    2.29    0.14
   5  -4   2    2.06    0.12
  -6   4  -2    6.06    0.24
   6  -4   2    5.28    0.23
   6  -4   2    5.52    0.21
  -7   4  -2   15.73    0.47
   7  -4   2   14.02    0.48
   7  -4   2   15.03    0.39
  -8   4  -2    4.52    0.24
   8  -4   2    4.56    0.25
  -9   4  -2    0.74    0.14
   9  -4   2    0.71    0.14
 -10   4  -2    1.42    0.20
  10  -4   2    1.24    0.19
  11  -4   2    0.14    0.13
   9   3  -2   -0.15    0.11
  -9  -3   2    0.01    0.11
   8   3  -2    0.20    0.11
  -8  -3   2    0.25    0.11
   7   3  -2    0.11    0.09
   6   3  -2    0.40    0.08
   6   3  -2    0.20    0.08
  -6  -3   2    0.41    0.07
   5   3  -2    7.72    0.23
   5   3  -2    7.17    0.29
  -5  -3   2    7.20    0.25
   4   3  -2    0.65    0.07
   4   3  -2    0.48    0.09
  -4  -3   2    0.61    0.08
  -4  -3   2    0.39    0.07
  -4  -3   2    0.56    0.09
   3   3  -2    8.69    0.28
   3   3  -2    9.13    0.22
  -3  -3   2    9.12    0.18
  -3  -3   2    8.99    0.29
  -3  -3   2    9.14    0.26
  -3  -3   2    9.18    0.25
   2   3  -2   48.71    0.96
   2   3  -2   50.23    0.91
   2   3  -2   49.11    1.01
  -2  -3   2   47.49    0.95
  -2  -3   2   49.05    0.91
  -2  -3   2   47.65    1.05
   1   3  -2   15.44    0.30
   1   3  -2   15.75    0.35
   1   3  -2   15.73    0.36
  -1  -3   2   15.40    0.35
  -1  -3   2   15.89    0.32
  -1  -3   2   14.53    0.37
   0   3  -2   26.79    0.55
   0   3  -2   26.31    0.49
   0   3  -2   25.88    0.53
   0  -3   2   26.11    0.52
   0  -3   2   26.43    0.53
   0  -3   2   25.62    0.56
  -1   3  -2  216.30    4.17
  -1   3  -2  217.98    4.02
  -1   3  -2  220.18    4.39
   1  -3   2  218.93    3.98
   1  -3   2  223.19    4.09
   1  -3   2  218.83    3.97
  -2   3  -2   15.83    0.36
  -2   3  -2   16.70    0.37
  -2   3  -2   16.09    0.36
   2  -3   2   15.90    0.36
   2  -3   2   16.06    0.32
   2  -3   2   16.00    0.35
  -3   3  -2    3.46    0.13
  -3   3  -2    3.67    0.14
  -3   3  -2    3.56    0.13
   3  -3   2    3.43    0.13
   3  -3   2    3.52    0.13
   3  -3   2    3.43    0.08
  -4   3  -2   39.64    0.86
  -4   3  -2   40.77    0.84
  -4   3  -2   39.93    0.89
   4  -3   2   40.15    0.81
   4  -3   2   40.08    0.83
  -5   3  -2    0.49    0.08
  -5   3  -2    0.34    0.07
  -5   3  -2    0.25    0.06
   5  -3   2    0.23    0.06
   5  -3   2    0.30    0.05
  -6   3  -2    6.31    0.26
  -6   3  -2    6.86    0.26
   6  -3   2    6.45    0.21
  -7   3  -2    5.15    0.25
   7  -3   2    4.70    0.23
  -8   3  -2    1.09    0.15
   8  -3   2    0.81    0.14
  -9   3  -2    0.05    0.09
   9  -3   2    0.22    0.10
 -10   3  -2    3.27    0.27
  10  -3   2    3.47    0.27
 -11   3  -2    1.06    0.20
  11  -3   2    0.74    0.18
  10   2  -2   -0.01    0.13
 -10  -2   2   -0.02    0.11
   9   2  -2   -0.08    0.10
  -9  -2   2   -0.06    0.09
   8   2  -2    0.83    0.15
  -8  -2   2    0.63    0.14
   7   2  -2    0.13    0.08
  -7  -2   2    0.04    0.08
   6   2  -2    0.34    0.09
   6   2  -2    0.20    0.06
  -6  -2   2    0.20    0.06
  -6  -2   2    0.21    0.08
   5   2  -2   13.83    0.35
   5   2  -2   13.63    0.41
  -5  -2   2   13.53    0.43
  -5  -2   2   13.52    0.38
  -5  -2   2   13.34    0.34
   4   2  -2    2.47    0.14
   4   2  -2    2.38    0.11
  -4  -2   2    2.52    0.13
  -4  -2   2    2.37    0.11
  -4  -2   2    2.52    0.15
   3   2  -2    0.59    0.06
   3   2  -2    0.45    0.07
  -3  -2   2    0.48    0.07
  -3  -2   2    0.48    0.06
  -3  -2   2    0.57    0.07
   2   2  -2    0.52    0.06
   2   2  -2    0.58    0.04
  -2  -2   2    0.53    0.05
  -2  -2   2    0.51    0.06
  -2  -2   2    0.58    0.03
  -2  -2   2    0.41    0.06
   1   2  -2   66.00    1.20
   1   2  -2   62.79    1.25
   1   2  -2   65.49    1.16
  -1  -2   2   63.93    1.31
  -1  -2   2   62.38    1.19
  -1  -2   2   63.34    1.18
   0   2  -2  256.10    5.03
   0  -2   2  256.34    5.31
   0  -2   2  262.67    4.89
   0  -2   2  267.76    4.71
  -1   2  -2   41.52    0.84
  -1   2  -2   42.05    0.78
  -1   2  -2   39.84    0.79
   1  -2   2   40.13    0.76
   1  -2   2   38.48    0.75
   1  -2   2   40.04    0.77
  -2   2  -2    1.56    0.08
  -2   2  -2    1.56    0.08
  -2   2  -2    1.51    0.07
   2  -2   2    1.46    0.07
   2  -2   2    1.40    0.05
   2  -2   2    1.48    0.07
  -3   2  -2   15.05    0.29
  -3   2  -2   14.73    0.35
  -3   2  -2   15.00    0.38
  -3   2  -2   14.54    0.35
   3  -2   2   15.28    0.34
   3  -2   2   14.58    0.35
  -4   2  -2    1.58    0.10
  -4   2  -2    1.54    0.10
  -4   2  -2    1.64    0.05
  -4   2  -2    1.54    0.10
   4  -2   2    1.53    0.08
   4  -2   2    1.67    0.10
  -5   2  -2    9.03    0.28
  -5   2  -2    8.80    0.28
  -5   2  -2    8.87    0.30
   5  -2   2    9.09    0.28
   5  -2   2    8.91    0.24
  -6   2  -2    0.03    0.05
   6  -2   2    0.07    0.05
   6  -2   2    0.03    0.03
  -7   2  -2    7.27    0.31
   7  -2   2    6.99    0.29
  -8   2  -2    0.58    0.13
   8  -2   2    0.50    0.11
  -9   2  -2    0.26    0.11
   9  -2   2    0.33    0.11
 -10   2  -2    0.16    0.12
  10  -2   2    0.19    0.12
  10   1  -2    0.44    0.17
 -10  -1   2    0.19    0.13
   9   1  -2    1.00    0.19
  -9  -1   2    0.81    0.17
   8   1  -2   -0.09    0.07
  -8  -1   2    0.14    0.10
   7   1  -2    0.24    0.09
  -7  -1   2    0.17    0.08
   6   1  -2   14.67    0.40
   6   1  -2   15.29    0.46
  -6  -1   2   14.76    0.36
  -6  -1   2   15.33    0.48
   5   1  -2   14.09    0.40
   5   1  -2   13.81    0.35
  -5  -1   2   14.01    0.38
  -5  -1   2   13.82    0.33
  -5  -1   2   13.60    0.42
   4   1  -2   23.24    0.50
   4   1  -2   23.16    0.55
  -4  -1   2   23.12    0.53
  -4  -1   2   23.81    0.49
  -4  -1   2   22.08    0.58
   3   1  -2    3.48    0.14
   3   1  -2    3.64    0.12
  -3  -1   2    3.46    0.15
  -3  -1   2    3.61    0.14
  -3  -1   2    3.54    0.12
   2   1  -2  114.55    2.21
   2   1  -2  115.02    2.10
  -2  -1   2  116.83    2.11
  -2  -1   2  115.62    2.09
  -2  -1   2  117.11    2.12
  -2  -1   2  111.96    2.32
   1   1  -2  135.37    2.64
   1   1  -2  144.09    2.52
   1   1  -2  137.03    2.48
  -1  -1   2  133.45    2.72
  -1  -1   2  137.38    2.50
  -1  -1   2  132.53    2.45
   0   1  -2  111.83    2.01
   0   1  -2  114.21    2.12
   0  -1   2  110.73    2.04
   0  -1   2  107.93    2.28
   0  -1   2  109.33    2.05
  -1   1  -2  172.36    3.59
  -1   1  -2  172.64    3.25
  -1   1  -2  177.63    3.32
   1  -1   2  171.46    3.28
   1  -1   2  175.05    3.19
   1  -1   2  170.37    3.23
  -2   1  -2   85.20    1.76
  -2   1  -2   86.34    1.65
  -2   1  -2   87.56    1.55
  -2   1  -2   84.03    1.59
   2  -1   2   87.65    1.59
   2  -1   2   87.08    1.60
  -3   1  -2   55.91    1.08
  -3   1  -2   56.96    1.02
  -3   1  -2   52.89    1.19
   3  -1   2   56.11    1.06
   3  -1   2   56.17    1.08
   3  -1   2   56.40    1.11
  -4   1  -2    0.51    0.04
  -4   1  -2    0.52    0.07
  -4   1  -2    0.48    0.08
   4  -1   2    0.41    0.05
   4  -1   2    0.65    0.08
   4  -1   2    0.63    0.08
  -5   1  -2    0.10    0.03
  -5   1  -2    0.13    0.05
  -5   1  -2    0.13    0.06
   5  -1   2    0.11    0.06
   5  -1   2    0.05    0.05
   5  -1   2    0.13    0.03
  -6   1  -2    2.49    0.18
   6  -1   2    2.67    0.16
  -7   1  -2    2.91    0.20
   7  -1   2    2.66    0.19
  -8   1  -2    0.17    0.10
   8  -1   2    0.15    0.09
  -9   1  -2    3.20    0.25
   9  -1   2    3.08    0.24
 -10   1  -2    1.67    0.25
  10  -1   2    1.52    0.22
  10   0  -2    0.69    0.17
 -10   0   2    0.46    0.15
   9   0  -2    4.18    0.28
  -9   0   2    3.96    0.28
   8   0  -2    2.04    0.21
  -8   0   2    1.53    0.19
   7   0  -2    0.75    0.13
  -7   0   2    0.61    0.12
   6   0  -2   11.07    0.36
   6   0  -2   11.25    0.32
  -6   0   2   11.23    0.38
  -6   0   2   10.96    0.28
   5   0  -2    0.37    0.07
   5   0  -2    0.31    0.02
   5   0  -2    0.45    0.07
  -5   0   2    0.33    0.07
  -5   0   2    0.53    0.08
  -5   0   2    0.58    0.06
   4   0  -2   49.13    0.95
   4   0  -2   47.09    1.02
   4   0  -2   49.24    0.90
  -4   0   2   47.80    1.07
  -4   0   2   49.79    0.98
  -4   0   2   48.80    0.92
   3   0  -2   37.51    0.81
   3   0  -2   40.22    0.76
  -3   0   2   39.17    0.74
  -3   0   2   37.93    0.85
  -3   0   2   39.25    0.78
   2   0  -2    6.99    0.16
  -2   0   2    6.87    0.15
  -2   0   2    6.87    0.18
  -2   0   2    6.95    0.20
  -2   0   2    6.76    0.16
  -2   0   2    6.75    0.18
  -1   0   2  180.09    3.36
  -1   0   2  183.24    3.47
  -1   0   2  180.64    3.74
  -1   0   2  183.70    3.33
  -1   0   2  181.73    3.41
  -1   0   2  182.93    3.31
   0   0  -2    4.63    0.13
   0   0  -2    4.79    0.11
   0   0   2    4.64    0.11
   0   0   2    4.63    0.12
   0   0   2    4.51    0.10
  -1   0  -2   27.14    0.64
  -1   0  -2   30.34    0.57
  -1   0  -2   29.73    0.56
   1   0   2   31.21    0.58
   1   0   2   29.88    0.57
   1   0   2   30.32    0.58
  -2   0  -2   26.48    0.61
  -2   0  -2   27.10    0.53
  -2   0  -2   27.57    0.54
   2   0   2   27.12    0.53
   2   0   2   27.10    0.56
   2   0   2   26.71    0.55
  -3   0  -2    9.19    0.21
  -3   0  -2    8.82    0.23
  -3   0  -2    9.11    0.28
   3   0   2    8.85    0.24
   3   0   2    8.51    0.24
   3   0   2    9.07    0.21
  -4   0  -2    6.01    0.20
  -4   0  -2    6.08    0.17
  -4   0  -2    6.11    0.23
   4   0   2    5.81    0.20
   4   0   2    6.00    0.20
   4   0   2    5.99    0.16
  -5   0  -2    2.97    0.18
  -5   0  -2    2.92    0.14
  -5   0  -2    2.87    0.11
   5   0   2    2.81    0.10
   5   0   2    2.78    0.15
   5   0   2    2.92    0.16
  -6   0  -2    1.61    0.17
   6   0   2    1.31    0.14
  -7   0  -2    0.10    0.08
   7   0   2    0.11    0.08
  -8   0  -2    1.54    0.20
   8   0   2    1.68    0.19
  -9   0  -2    0.04    0.09
   9   0   2   -0.02    0.10
 -10   0  -2   -0.04    0.12
  10   0   2   -0.15    0.11
 -11   1   2   -0.05    0.11
  10  -1  -2   -0.02    0.12
 -10   1   2    0.35    0.13
   9  -1  -2    0.04    0.09
  -9   1   2   -0.05    0.08
   8  -1  -2    0.35    0.10
  -8   1   2    0.27    0.09
   7  -1  -2    0.41    0.10
  -7   1   2    0.39    0.09
   6  -1  -2   21.14    0.56
   6  -1  -2   20.71    0.51
  -6   1   2   20.80    0.57
   5  -1  -2   19.33    0.40
   5  -1  -2   18.78    0.45
  -5   1   2   19.12    0.40
  -5   1   2   19.48    0.51
  -5   1   2   19.48    0.47
  -5   1   2   19.11    0.50
   4  -1  -2  122.34    2.24
   4  -1  -2  120.54    2.27
  -4   1   2  122.49    2.29
  -4   1   2  121.72    2.21
  -4   1   2  124.06    2.50
  -4   1   2  123.72    2.40
   3  -1  -2    0.57    0.06
   3  -1  -2    0.52    0.04
  -3   1   2    0.59    0.06
  -3   1   2    0.55    0.06
  -3   1   2    0.44    0.05
  -3   1   2    0.52    0.04
  -2   1   2   87.71    1.75
  -2   1   2   89.82    1.64
  -2   1   2   91.86    1.66
  -2   1   2   92.34    1.83
  -2   1   2   92.25    1.66
  -2   1   2   90.62    1.67
  -1   1   2   72.80    1.33
  -1   1   2   72.53    1.33
  -1   1   2   72.50    1.33
  -1   1   2   73.19    1.46
  -1   1   2   73.17    1.39
   0  -1  -2   47.93    1.00
   0  -1  -2   49.16    0.87
   0  -1  -2   48.29    0.90
   0   1   2   47.79    0.93
   0   1   2   49.28    0.91
   0   1   2   48.65    0.91
  -1  -1  -2   80.73    1.65
  -1  -1  -2   79.89    1.48
  -1  -1  -2   80.47    1.46
   1   1   2   81.99    1.54
   1   1   2   79.59    1.49
   1   1   2   81.19    1.49
  -2  -1  -2    3.12    0.14
  -2  -1  -2    3.25    0.11
  -2  -1  -2    3.25    0.10
   2   1   2    3.34    0.10
   2   1   2    3.33    0.12
   2   1   2    3.16    0.12
  -3  -1  -2   25.95    0.53
  -3  -1  -2   24.86    0.62
  -3  -1  -2   24.73    0.53
   3   1   2   25.44    0.55
   3   1   2   26.22    0.51
   3   1   2   25.24    0.57
  -4  -1  -2   13.95    0.33
  -4  -1  -2   13.84    0.41
  -4  -1  -2   13.96    0.35
   4   1   2   14.24    0.37
   4   1   2   14.51    0.31
   4   1   2   13.20    0.37
  -5  -1  -2   12.73    0.42
  -5  -1  -2   12.60    0.32
  -5  -1  -2   12.70    0.35
   5   1   2   13.01    0.38
  -6  -1  -2   15.03    0.50
   6   1   2   15.94    0.46
  -7  -1  -2    1.69    0.19
   7   1   2    1.34    0.15
  -8  -1  -2   -0.02    0.07
   8   1   2   -0.06    0.07
  -9  -1  -2    1.45    0.21
   9   1   2    1.27    0.19
  10   1   2    0.71    0.18
  11  -2  -2    0.06    0.13
 -11   2   2    0.23    0.12
  10  -2  -2    0.05    0.13
 -10   2   2    0.05    0.10
   9  -2  -2    0.97    0.17
  -9   2   2    0.99    0.16
   8  -2  -2    0.27    0.09
  -8   2   2    0.18    0.08
   7  -2  -2    5.86    0.27
  -7   2   2    5.63    0.25
  -7   2   2    5.59    0.25
   6  -2  -2    1.49    0.12
   6  -2  -2    1.27    0.08
  -6   2   2    1.28    0.13
  -6   2   2    1.35    0.12
  -6   2   2    1.60    0.13
   5  -2  -2   61.70    1.24
   5  -2  -2   62.12    1.20
  -5   2   2   65.12    1.33
  -5   2   2   64.41    1.16
  -5   2   2   60.96    1.26
  -5   2   2   63.20    1.36
   4  -2  -2    6.14    0.17
   4  -2  -2    5.98    0.19
  -4   2   2    6.36    0.21
  -4   2   2    6.27    0.20
  -4   2   2    6.42    0.22
  -4   2   2    6.50    0.16
   3  -2  -2   45.24    0.88
  -3   2   2   46.74    0.96
  -3   2   2   44.98    0.90
  -3   2   2   45.68    0.85
  -3   2   2   45.48    0.89
  -3   2   2   45.58    0.94
  -2   2   2    9.37    0.22
  -2   2   2    9.07    0.21
  -2   2   2    9.30    0.23
  -2   2   2    9.25    0.22
  -2   2   2    9.27    0.24
  -2   2   2    9.55    0.23
   1  -2  -2    0.29    0.03
   1  -2  -2    0.22    0.03
  -1   2   2    0.23    0.03
  -1   2   2    0.31    0.04
  -1   2   2    0.33    0.03
  -1   2   2    0.28    0.04
   0  -2  -2   33.87    0.65
   0  -2  -2   33.64    0.71
   0   2   2   33.55    0.67
   0   2   2   32.45    0.65
   0   2   2   33.19    0.65
  -1  -2  -2   64.18    1.25
  -1  -2  -2   66.62    1.38
  -1  -2  -2   68.47    1.21
   1   2   2   67.49    1.30
   1   2   2   65.94    1.25
  -2  -2  -2    4.75    0.16
  -2  -2  -2    5.07    0.13
  -2  -2  -2    4.65    0.18
   2   2   2    4.94    0.17
   2   2   2    4.96    0.14
  -3  -2  -2    0.75    0.06
  -3  -2  -2    0.58    0.07
  -3  -2  -2    0.67    0.09
   3   2   2    0.89    0.06
   3   2   2    0.75    0.09
   3   2   2    0.87    0.09
  -4  -2  -2    2.15    0.15
  -4  -2  -2    2.16    0.11
  -4  -2  -2    1.96    0.11
   4   2   2    1.98    0.12
   4   2   2    1.92    0.13
   4   2   2    2.09    0.09
  -5  -2  -2    0.76    0.09
  -5  -2  -2    0.63    0.08
   5   2   2    0.82    0.12
  -6  -2  -2    0.08    0.05
   6   2   2    0.05    0.07
   7   2   2   -0.07    0.07
  -8  -2  -2    2.52    0.27
   8   2   2    2.62    0.25
  -9  -2  -2    1.54    0.25
   9   2   2    1.15    0.20
  11  -3  -2    0.15    0.13
  10  -3  -2    3.14    0.27
 -10   3   2    3.29    0.25
   9  -3  -2    0.27    0.11
  -9   3   2    0.03    0.09
  -9   3   2    0.31    0.10
   8  -3  -2    0.18    0.08
  -8   3   2    0.13    0.07
  -8   3   2   -0.01    0.07
  -7   3   2   23.97    0.62
  -7   3   2   23.93    0.64
  -7   3   2   23.98    0.65
   6  -3  -2   22.77    0.51
  -6   3   2   22.85    0.57
  -6   3   2   23.37    0.59
  -6   3   2   23.31    0.61
   5  -3  -2    2.12    0.08
   5  -3  -2    2.15    0.10
   5  -3  -2    2.03    0.12
  -5   3   2    1.93    0.12
  -5   3   2    2.07    0.12
  -5   3   2    2.13    0.14
   4  -3  -2   13.05    0.29
   4  -3  -2   13.67    0.32
  -4   3   2   13.28    0.36
  -4   3   2   12.93    0.34
  -4   3   2   13.07    0.33
  -4   3   2   13.42    0.34
   3  -3  -2    0.19    0.04
   3  -3  -2    0.19    0.03
  -3   3   2    0.18    0.04
  -3   3   2    0.17    0.04
  -3   3   2    0.26    0.04
  -3   3   2    0.23    0.04
   2  -3  -2   80.96    1.57
   2  -3  -2   78.65    1.45
  -2   3   2   76.99    1.48
  -2   3   2   74.27    1.54
  -2   3   2   79.02    1.47
  -2   3   2   80.60    1.45
   1  -3  -2    8.54    0.22
   1  -3  -2    9.05    0.22
  -1   3   2    9.02    0.24
  -1   3   2    8.87    0.19
  -1   3   2    8.80    0.23
  -1   3   2    8.53    0.22
   0  -3  -2   66.16    1.24
   0  -3  -2   67.31    1.34
   0   3   2   65.24    1.24
   0   3   2   63.79    1.24
   0   3   2   64.22    1.29
  -1  -3  -2  322.97    5.83
  -1  -3  -2  315.82    6.45
   1   3   2  317.68    5.90
   1   3   2  311.70    5.70
   1   3   2  306.63    6.14
   1   3   2  322.41    5.73
  -2  -3  -2   -0.04    0.03
  -2  -3  -2    0.04    0.02
  -2  -3  -2    0.07    0.04
   2   3   2    0.03    0.02
   2   3   2    0.08    0.04
   2   3   2    0.02    0.04
  -3  -3  -2   11.96    0.29
  -3  -3  -2   12.19    0.32
  -3  -3  -2   12.07    0.37
   3   3   2   11.77    0.34
   3   3   2   11.74    0.32
   3   3   2   11.93    0.28
  -4  -3  -2    2.10    0.13
  -4  -3  -2    2.05    0.11
   4   3   2    2.11    0.15
   4   3   2    2.04    0.09
   4   3   2    2.10    0.14
  -5  -3  -2    0.08    0.06
  -5  -3  -2    0.02    0.05
   5   3   2    0.03    0.07
  -6  -3  -2    1.30    0.13
   6   3   2    1.11    0.15
   7   3   2    1.95    0.20
   8   3   2    0.64    0.16
   9   3   2    1.17    0.20
  11  -4  -2    0.78    0.19
 -11   4   2    0.67    0.16
  10  -4  -2    0.09    0.11
 -10   4   2   -0.02    0.09
   9  -4  -2    1.44    0.19
  -9   4   2    1.35    0.18
  -8   4   2   -0.02    0.06
  -8   4   2    0.06    0.07
   7  -4  -2    7.68    0.25
  -7   4   2    7.85    0.29
  -7   4   2    7.62    0.30
  -7   4   2    7.97    0.33
   6  -4  -2   24.63    0.57
  -6   4   2   25.54    0.66
  -6   4   2   25.46    0.62
  -6   4   2   25.08    0.62
   5  -4  -2   40.51    0.85
   5  -4  -2   42.62    0.88
   5  -4  -2   41.66    0.78
  -5   4   2   39.43    0.92
  -5   4   2   40.52    0.87
  -5   4   2   41.93    0.91
   4  -4  -2    3.57    0.12
   4  -4  -2    3.42    0.14
  -4   4   2    3.72    0.13
  -4   4   2    3.52    0.16
  -4   4   2    3.69    0.15
  -4   4   2    3.74    0.16
   3  -4  -2    0.08    0.03
   3  -4  -2    0.07    0.03
  -3   4   2    0.13    0.04
  -3   4   2    0.15    0.05
  -3   4   2    0.14    0.03
  -3   4   2    0.26    0.06
   2  -4  -2    9.49    0.24
   2  -4  -2    9.58    0.22
   2  -4  -2    9.33    0.25
  -2   4   2    9.04    0.26
  -2   4   2    9.49    0.25
  -2   4   2    9.51    0.23
   1  -4  -2   11.31    0.27
   1  -4  -2   11.32    0.29
  -1   4   2   11.46    0.29
  -1   4   2   11.20    0.24
  -1   4   2   11.09    0.30
  -1   4   2   11.23    0.29
   0  -4  -2   16.63    0.39
   0  -4  -2   15.64    0.38
   0   4   2   15.49    0.37
   0   4   2   15.90    0.38
   0   4   2   16.27    0.31
   0   4   2   15.72    0.39
  -1  -4  -2    1.77    0.11
  -1  -4  -2    1.75    0.10
   1   4   2    1.84    0.09
   1   4   2    1.84    0.06
   1   4   2    1.75    0.11
   1   4   2    1.90    0.11
  -2  -4  -2   10.47    0.31
  -2  -4  -2   11.19    0.34
   2   4   2   11.18    0.28
   2   4   2   10.69    0.30
   2   4   2   11.02    0.32
   2   4   2   10.93    0.25
  -3  -4  -2   10.99    0.37
  -3  -4  -2   11.95    0.29
  -3  -4  -2   11.51    0.33
   3   4   2   11.25    0.35
   3   4   2   11.87    0.29
   3   4   2   11.61    0.33
  -4  -4  -2    1.89    0.11
  -4  -4  -2    1.79    0.14
   4   4   2    1.86    0.16
  -5  -4  -2    0.18    0.07
   5   4   2    0.09    0.08
  -6  -4  -2    0.35    0.09
   6   4   2    0.18    0.10
   7   4   2    1.07    0.17
   8   4   2    1.16    0.19
  11  -5  -2    0.81    0.20
 -11   5   2    0.64    0.16
  10  -5  -2    3.98    0.29
 -10   5   2    3.59    0.26
  -9   5   2    0.23    0.10
  -8   5   2    1.47    0.17
   7  -5  -2   24.38    0.62
  -7   5   2   23.59    0.66
  -7   5   2   24.15    0.63
   6  -5  -2    0.15    0.06
  -6   5   2    0.20    0.07
  -6   5   2    0.11    0.06
   5  -5  -2    6.89    0.19
   5  -5  -2    7.24    0.24
  -5   5   2    6.95    0.24
  -5   5   2    6.88    0.21
  -5   5   2    6.82    0.26
  -5   5   2    6.81    0.24
   4  -5  -2    7.05    0.23
   4  -5  -2    7.28    0.20
  -4   5   2    7.58    0.19
  -4   5   2    7.36    0.26
  -4   5   2    7.26    0.24
  -4   5   2    7.62    0.24
   3  -5  -2   15.96    0.34
   3  -5  -2   15.50    0.39
   3  -5  -2   15.84    0.37
  -3   5   2   16.75    0.40
  -3   5   2   16.48    0.42
  -3   5   2   15.65    0.37
   2  -5  -2    4.19    0.15
   2  -5  -2    4.09    0.16
   2  -5  -2    4.05    0.11
  -2   5   2    4.26    0.16
  -2   5   2    4.24    0.17
  -2   5   2    3.79    0.13
   1  -5  -2    4.86    0.14
   1  -5  -2    4.67    0.17
   1  -5  -2    4.75    0.17
  -1   5   2    4.67    0.18
  -1   5   2    4.85    0.13
  -1   5   2    4.49    0.17
   0  -5  -2   11.51    0.32
   0  -5  -2   11.97    0.31
   0  -5  -2   11.38    0.30
   0   5   2   11.45    0.33
   0   5   2   11.77    0.31
   0   5   2   11.90    0.24
  -1  -5  -2   26.74    0.63
   1   5   2   26.09    0.59
   1   5   2   25.27    0.50
   1   5   2   26.02    0.62
   1   5   2   26.32    0.57
  -2  -5  -2    2.35    0.14
  -2  -5  -2    2.46    0.15
   2   5   2    2.30    0.11
   2   5   2    2.09    0.15
   2   5   2    2.10    0.13
  -3  -5  -2    6.61    0.26
  -3  -5  -2    6.59    0.20
   3   5   2    6.53    0.27
  -4  -5  -2    4.54    0.22
   4   5   2    4.24    0.23
  -5  -5  -2    0.13    0.07
   5   5   2   -0.04    0.08
  -6  -5  -2    5.48    0.26
   6   5   2    5.28    0.30
   7   5   2    0.36    0.13
   8   5   2    0.89    0.19
  11  -6  -2    0.41    0.15
 -11   6   2    0.24    0.13
 -10   6   2    0.08    0.10
  -9   6   2    2.26    0.22
  -8   6   2    0.06    0.08
  -8   6   2    0.04    0.07
  -7   6   2    3.53    0.20
  -7   6   2    3.32    0.21
  -6   6   2   21.96    0.61
  -6   6   2   21.56    0.56
   5  -6  -2    5.93    0.18
  -5   6   2    5.92    0.23
  -5   6   2    5.71    0.22
  -5   6   2    5.44    0.25
   4  -6  -2    2.21    0.11
  -4   6   2    2.15    0.15
  -4   6   2    2.40    0.13
   3  -6  -2    3.51    0.15
   3  -6  -2    3.62    0.17
  -3   6   2    3.39    0.17
  -3   6   2    3.65    0.14
  -3   6   2    3.32    0.16
   2  -6  -2   -0.02    0.04
   2  -6  -2    0.03    0.04
  -2   6   2    0.04    0.02
  -2   6   2   -0.01    0.03
  -2   6   2   -0.05    0.03
   1  -6  -2    0.75    0.09
   1  -6  -2    0.88    0.09
   1  -6  -2    1.00    0.06
  -1   6   2    0.85    0.10
  -1   6   2    1.03    0.06
  -1   6   2    1.00    0.10
   0  -6  -2   73.64    1.46
   0  -6  -2   74.29    1.45
   0  -6  -2   76.03    1.54
   0   6   2   71.72    1.53
   0   6   2   74.11    1.45
  -1  -6  -2    0.31    0.06
  -1  -6  -2    0.29    0.06
  -1  -6  -2    0.29    0.08
   1   6   2    0.44    0.08
   1   6   2    0.21    0.07
  -2  -6  -2    0.42    0.09
  -2  -6  -2    0.38    0.07
  -2  -6  -2    0.23    0.07
   2   6   2    0.19    0.08
  -3  -6  -2    0.16    0.08
   3   6   2    0.01    0.06
  -4  -6  -2    0.09    0.08
   4   6   2    0.01    0.07
  -5  -6  -2    0.05    0.08
   5   6   2    0.02    0.09
  -6  -6  -2   -0.04    0.08
   6   6   2   -0.03    0.10
   7   6   2    0.51    0.16
 -10   7   2    0.16    0.10
  -9   7   2   -0.07    0.07
  -8   7   2    0.02    0.07
  -8   7   2   -0.06    0.08
  -7   7   2    0.08    0.06
  -7   7   2    0.03    0.07
   6  -7  -2    3.82    0.20
  -6   7   2    3.13    0.20
  -6   7   2    3.99    0.20
   5  -7  -2   24.41    0.55
  -5   7   2   25.37    0.60
  -5   7   2   25.98    0.67
   4  -7  -2    2.70    0.14
  -4   7   2    2.32    0.13
  -4   7   2    2.58    0.17
   3  -7  -2    2.16    0.14
   3  -7  -2    2.25    0.13
  -3   7   2    2.34    0.15
  -3   7   2    2.48    0.12
   2  -7  -2    5.58    0.22
   2  -7  -2    6.09    0.22
  -2   7   2    5.48    0.24
   1  -7  -2    0.03    0.05
  -1   7   2    0.04    0.06
   0  -7  -2    0.60    0.07
   0  -7  -2    0.52    0.08
   0   7   2    0.57    0.10
  -1  -7  -2    0.59    0.10
  -1  -7  -2    0.89    0.10
  -1  -7  -2    0.87    0.10
   1   7   2    0.75    0.11
  -2  -7  -2    0.05    0.06
  -2  -7  -2    0.06    0.05
  -2  -7  -2    0.09    0.06
   2   7   2    0.14    0.08
  -3  -7  -2    5.18    0.26
   3   7   2    5.66    0.28
  -4  -7  -2    2.80    0.20
   4   7   2    2.44    0.21
  -5  -7  -2    0.08    0.09
   5   7   2   -0.04    0.10
  -6  -7  -2    2.20    0.23
   6   7   2    2.07    0.24
   7   7   2   -0.05    0.12
 -10   8   2    0.29    0.12
  -9   8   2    0.02    0.09
  -8   8   2    1.61    0.18
  -8   8   2    1.37    0.19
   7  -8  -2    0.71    0.13
  -7   8   2    0.86    0.14
  -7   8   2    0.86    0.13
  -6   8   2    0.00    0.06
  -6   8   2   -0.05    0.05
  -5   8   2    0.18    0.07
  -5   8   2    0.08    0.06
   4  -8  -2   19.72    0.49
  -4   8   2   19.84    0.56
  -4   8   2   20.40    0.49
  -3   8   2   10.98    0.37
   2  -8  -2    0.23    0.08
  -2   8   2    0.16    0.07
   1  -8  -2   22.42    0.57
  -1   8   2   23.48    0.62
   0  -8  -2   12.92    0.38
   0   8   2   13.13    0.43
  -1  -8  -2    0.06    0.06
   1   8   2    0.10    0.08
  -2  -8  -2    2.05    0.19
   2   8   2    2.20    0.19
  -3  -8  -2    0.45    0.12
   3   8   2    0.56    0.13
  -4  -8  -2    0.18    0.10
   4   8   2    0.16    0.10
  -5  -8  -2    1.51    0.20
   5   8   2    1.71    0.22
  -6  -8  -2   -0.03    0.09
   6   8   2   -0.08    0.11
 -10   9   2    0.13    0.11
  -9   9   2   -0.03    0.10
  -9   9   2    0.08    0.08
   8  -9  -2    0.12    0.08
  -8   9   2    0.10    0.09
  -8   9   2   -0.06    0.08
   7  -9  -2    0.32    0.10
  -7   9   2    0.39    0.13
  -7   9   2    0.33    0.10
  -6   9   2    2.16    0.16
  -6   9   2    2.63    0.21
  -5   9   2    0.56    0.12
  -4   9   2    1.32    0.16
   3  -9  -2    3.44    0.20
  -3   9   2    3.41    0.21
   2  -9  -2    1.18    0.14
  -2   9   2    1.22    0.16
   1  -9  -2    0.26    0.09
  -1   9   2    0.38    0.10
   0  -9  -2    0.75    0.11
   0   9   2    0.85    0.14
  -1  -9  -2    0.40    0.09
   1   9   2    0.51    0.12
  -2  -9  -2    0.48    0.12
   2   9   2    0.37    0.12
  -3  -9  -2    0.78    0.15
   3   9   2    1.30    0.19
  -4  -9  -2    0.75    0.15
   4   9   2    0.66    0.16
  -5  -9  -2    0.25    0.12
   5   9   2    0.30    0.14
   9 -10  -2    0.62    0.14
  -9  10   2    0.65    0.14
  -9  10   2    0.55    0.17
   8 -10  -2   -0.02    0.08
  -8  10   2   -0.01    0.09
   7 -10  -2    0.61    0.12
  -7  10   2    0.72    0.15
  -6  10   2   -0.05    0.06
  -5  10   2    1.53    0.19
   4 -10  -2    3.78    0.23
  -4  10   2    4.99    0.27
   3 -10  -2    0.34    0.10
  -3  10   2    0.39    0.11
   2 -10  -2    1.60    0.17
  -2  10   2    1.92    0.20
   1 -10  -2    0.36    0.10
  -1  10   2    0.40    0.12
   0 -10  -2    0.05    0.07
   0  10   2    0.00    0.09
   1  10   2    5.41    0.31
  -2 -10  -2    5.01    0.30
   2  10   2    4.90    0.31
  -3 -10  -2    0.28    0.13
   3  10   2    0.66    0.15
  -4 -10  -2    0.43    0.15
   4  10   2    0.53    0.16
   8 -11  -2    0.00    0.09
  -8  11   2    0.00    0.12
   7 -11  -2    0.23    0.11
  -7  11   2    0.27    0.12
  -6  11   2   -0.11    0.08
  -5  11   2    0.05    0.08
   4 -11  -2    0.26    0.10
  -4  11   2    0.52    0.13
   3 -11  -2   -0.05    0.07
  -3  11   2   -0.06    0.08
   2 -11  -2   -0.02    0.07
  -2  11   2   -0.06    0.07
   1 -11  -2    0.01    0.07
  -1  11   2    0.01    0.09
   0 -11  -2    0.01    0.08
   0  11   2    0.00    0.09
   1  11   2    0.18    0.12
  -2 -11  -2    1.10    0.19
   2  11   2    1.25    0.21
   3  11   2    0.13    0.13
   7 -12  -2    0.50    0.13
  -7  12   2    0.50    0.16
  -6  12   2    1.03    0.19
   5 -12  -2    0.06    0.10
  -5  12   2    0.16    0.11
   4 -12  -2    0.61    0.14
  -4  12   2    0.74    0.17
   3 -12  -2    0.26    0.11
  -3  12   2    0.26    0.12
   2 -12  -2   -0.03    0.08
  -2  12   2    0.08    0.10
   1 -12  -2   -0.08    0.09
  -1  12   2    0.06    0.11
   0  12   2    0.34    0.14
   1  12   2    2.50    0.28
  -6  13   2    0.04    0.11
   5 -13  -2    0.61    0.16
  -5  13   2    0.28    0.14
   4 -13  -2    0.48    0.16
  -4  13   2    1.12    0.21
   3 -13  -2    0.01    0.09
  -3  13   2    0.09    0.12
   2 -13  -2    0.20    0.12
  -2  13   2    0.39    0.14
   1 -13  -2   -0.06    0.09
  -1  13   2    0.12    0.12
   2 -14   3    1.75    0.22
   3 -14   3   -0.05    0.09
   4 -14   3    0.22    0.13
   5 -14   3   -0.03    0.12
   1 -13   3    0.80    0.15
   2 -13   3    0.64    0.14
   3 -13   3    0.01    0.09
   4 -13   3    0.28    0.11
   5 -13   3    0.04    0.11
  -6  13  -3    0.55    0.14
   6 -13   3    0.26    0.10
  -7  13  -3    0.07    0.10
   7 -13   3    0.02    0.09
  -3 -12   3   -0.04    0.09
   1 -12   3    0.42    0.11
   2 -12   3    0.12    0.09
  -3  12  -3   -0.02    0.05
   3 -12   3    0.14    0.10
  -4  12  -3    2.43    0.19
   4 -12   3    2.77    0.23
  -5  12  -3    0.44    0.11
   5 -12   3    0.38    0.12
   5 -12   3    0.32    0.10
  -6  12  -3    0.40    0.11
   6 -12   3    0.30    0.11
  -7  12  -3    3.02    0.23
   7 -12   3    3.46    0.25
  -8  12  -3    0.18    0.11
   8 -12   3   -0.06    0.11
  -4 -11   3    0.77    0.16
  -3 -11   3    0.36    0.13
   0 -11   3    0.33    0.10
  -1  11  -3    0.11    0.07
   1 -11   3    0.05    0.08
  -2  11  -3    0.10    0.07
   2 -11   3   -0.01    0.08
  -3  11  -3    2.31    0.17
   3 -11   3    2.30    0.21
  -4  11  -3    0.26    0.09
   4 -11   3    0.48    0.10
   4 -11   3    0.27    0.10
  -5  11  -3    0.02    0.07
   5 -11   3    0.06    0.06
  -6  11  -3    0.63    0.13
   6 -11   3    0.53    0.12
  -7  11  -3    1.58    0.20
   7 -11   3    1.10    0.16
  -8  11  -3    0.60    0.14
   8 -11   3    0.65    0.15
  -9  11  -3    0.09    0.10
   9 -11   3    0.13    0.13
  -5 -10   3   -0.02    0.10
  -4 -10   3    0.16    0.10
  -3 -10   3    0.12    0.09
   1  10  -3    0.87    0.12
   0  10  -3    4.41    0.22
   0 -10   3    4.43    0.22
  -1  10  -3    0.66    0.11
   1 -10   3    0.63    0.12
  -2  10  -3    0.03    0.06
   2 -10   3    0.02    0.06
  -3  10  -3    7.05    0.28
   3 -10   3    7.45    0.30
  -4  10  -3    2.40    0.17
   4 -10   3    2.36    0.21
   4 -10   3    2.34    0.16
  -5  10  -3   -0.03    0.06
   5 -10   3   -0.03    0.06
  -6  10  -3    0.60    0.12
   6 -10   3    0.46    0.11
  -7  10  -3    0.79    0.14
   7 -10   3    0.76    0.13
  -8  10  -3    0.09    0.10
   8 -10   3    0.13    0.09
  -9  10  -3    2.21    0.24
   9 -10   3    1.85    0.23
   6   9  -3    0.62    0.18
  -6  -9   3    0.55    0.14
  -5  -9   3    3.08    0.24
  -4  -9   3    0.03    0.08
   3   9  -3    0.28    0.08
  -3  -9   3    0.46    0.11
   2   9  -3    2.08    0.18
  -2  -9   3    2.14    0.18
   1   9  -3    0.57    0.10
  -1  -9   3    0.53    0.09
   0   9  -3    9.42    0.32
   0  -9   3    9.17    0.31
  -1   9  -3    6.82    0.26
  -1   9  -3    6.86    0.22
   1  -9   3    6.94    0.27
  -2   9  -3    2.44    0.13
  -2   9  -3    2.50    0.16
   2  -9   3    2.79    0.17
  -3   9  -3    0.60    0.10
   3  -9   3    0.85    0.12
   3  -9   3    0.74    0.10
   3  -9   3    0.72    0.10
  -4   9  -3    0.64    0.11
   4  -9   3    0.63    0.08
   4  -9   3    0.44    0.10
   4  -9   3    0.48    0.09
  -5   9  -3    0.19    0.08
   5  -9   3    0.16    0.08
  -6   9  -3    0.95    0.14
   6  -9   3    0.78    0.12
  -7   9  -3    1.16    0.15
   7  -9   3    1.36    0.17
  -8   9  -3    1.23    0.17
   8  -9   3    0.80    0.15
  -9   9  -3    0.01    0.10
   9  -9   3    0.09    0.10
 -10   9  -3    0.40    0.14
  10  -9   3    0.20    0.12
   7   8  -3    0.52    0.17
  -7  -8   3    0.50    0.14
   6   8  -3    0.21    0.14
  -6  -8   3    0.39    0.12
  -5  -8   3    0.90    0.15
   4   8  -3    0.64    0.12
  -4  -8   3    1.01    0.15
   3   8  -3    2.08    0.17
  -3  -8   3    1.62    0.16
   2   8  -3    0.11    0.07
  -2  -8   3    0.32    0.09
   1   8  -3    6.98    0.26
  -1  -8   3    7.02    0.26
  -1  -8   3    7.02    0.24
   0   8  -3    0.06    0.06
   0   8  -3    0.04    0.03
   0  -8   3    0.02    0.06
   0  -8   3    0.04    0.04
  -1   8  -3    4.65    0.20
  -1   8  -3    4.61    0.17
   1  -8   3    4.66    0.20
   1  -8   3    4.55    0.20
  -2   8  -3    2.28    0.15
  -2   8  -3    2.48    0.12
   2  -8   3    2.62    0.14
   2  -8   3    2.69    0.16
  -3   8  -3    3.82    0.19
   3  -8   3    3.77    0.17
   3  -8   3    3.69    0.19
   3  -8   3    4.06    0.17
  -4   8  -3    1.15    0.12
   4  -8   3    1.20    0.09
   4  -8   3    1.16    0.12
  -5   8  -3   13.46    0.41
   5  -8   3   12.87    0.39
  -6   8  -3    1.35    0.15
   6  -8   3    1.38    0.15
  -7   8  -3    0.61    0.13
   7  -8   3    0.69    0.12
  -8   8  -3    2.11    0.22
   8  -8   3    2.24    0.22
  -9   8  -3    2.86    0.23
   9  -8   3    2.18    0.22
 -10   8  -3    0.23    0.12
  10  -8   3    0.05    0.11
   7   7  -3    0.05    0.12
  -7  -7   3    0.20    0.10
   6   7  -3    1.37    0.17
  -6  -7   3    1.38    0.17
   5   7  -3    0.01    0.07
  -5  -7   3    0.09    0.08
   4   7  -3    0.76    0.12
  -4  -7   3    0.62    0.12
   3   7  -3   -0.04    0.06
  -3  -7   3    0.09    0.07
   2   7  -3    0.09    0.06
  -2  -7   3    0.09    0.06
  -2  -7   3    0.11    0.06
  -2  -7   3    0.02    0.05
   1   7  -3    8.19    0.21
   1   7  -3    7.62    0.26
  -1  -7   3    8.24    0.27
  -1  -7   3    7.89    0.25
   0   7  -3   18.48    0.46
   0   7  -3   18.34    0.40
   0   7  -3   17.84    0.48
   0  -7   3   17.97    0.46
   0  -7   3   18.85    0.45
   0  -7   3   18.22    0.46
  -1   7  -3    5.99    0.22
  -1   7  -3    6.11    0.18
  -1   7  -3    6.50    0.24
   1  -7   3    5.93    0.22
   1  -7   3    6.18    0.22
   1  -7   3    6.12    0.19
  -2   7  -3   12.51    0.31
  -2   7  -3   12.82    0.32
  -2   7  -3   12.34    0.35
  -2   7  -3   12.71    0.37
   2  -7   3   12.62    0.36
   2  -7   3   12.93    0.34
  -3   7  -3    2.74    0.15
  -3   7  -3    2.59    0.15
   3  -7   3    2.22    0.14
   3  -7   3    2.55    0.13
   3  -7   3    2.68    0.12
  -4   7  -3    0.13    0.06
  -4   7  -3    0.13    0.05
   4  -7   3    0.13    0.05
   4  -7   3    0.21    0.04
  -5   7  -3   16.52    0.47
   5  -7   3   16.80    0.45
  -6   7  -3    1.61    0.17
   6  -7   3    1.44    0.15
  -7   7  -3    1.91    0.18
   7  -7   3    2.09    0.18
  -8   7  -3    0.05    0.08
   8  -7   3    0.14    0.09
   9  -7   3   -0.10    0.08
  10  -7   3    0.79    0.16
   8   6  -3   -0.07    0.13
   7   6  -3    0.15    0.10
   7   6  -3    0.37    0.13
  -7  -6   3    0.20    0.10
   6   6  -3    0.18    0.09
  -6  -6   3    0.19    0.09
   5   6  -3    4.40    0.23
  -5  -6   3    4.82    0.24
   4   6  -3    2.60    0.17
  -4  -6   3    2.53    0.17
   3   6  -3    4.96    0.21
  -3  -6   3    4.92    0.22
   2   6  -3   15.41    0.41
   2   6  -3   15.40    0.44
   2   6  -3   15.44    0.34
  -2  -6   3   15.47    0.44
  -2  -6   3   15.47    0.36
  -2  -6   3   15.09    0.41
   1   6  -3    0.00    0.04
   1   6  -3    0.03    0.02
   1   6  -3    0.02    0.04
  -1  -6   3    0.05    0.04
  -1  -6   3    0.00    0.04
  -1  -6   3   -0.04    0.03
   0   6  -3   49.99    1.07
   0   6  -3   50.45    1.02
   0   6  -3   50.77    0.96
   0  -6   3   50.81    1.02
   0  -6   3   51.14    1.02
   0  -6   3   49.91    1.08
  -1   6  -3    7.97    0.25
  -1   6  -3    7.77    0.21
  -1   6  -3    8.08    0.25
   1  -6   3    8.05    0.25
   1  -6   3    8.14    0.23
   1  -6   3    8.05    0.24
  -2   6  -3   32.16    0.69
  -2   6  -3   31.42    0.71
  -2   6  -3   31.43    0.69
   2  -6   3   31.68    0.69
   2  -6   3   31.87    0.66
   2  -6   3   32.22    0.66
  -3   6  -3    6.55    0.19
  -3   6  -3    6.55    0.23
  -3   6  -3    6.33    0.23
   3  -6   3    6.35    0.18
   3  -6   3    6.26    0.21
   3  -6   3    6.33    0.22
  -4   6  -3    1.30    0.09
  -4   6  -3    1.31    0.10
  -4   6  -3    1.39    0.11
   4  -6   3    1.38    0.11
   4  -6   3    1.31    0.07
   4  -6   3    1.32    0.11
  -5   6  -3    7.23    0.27
  -5   6  -3    7.15    0.26
  -5   6  -3    6.91    0.23
   5  -6   3    6.82    0.25
  -6   6  -3    2.93    0.16
  -6   6  -3    2.90    0.18
   6  -6   3    2.81    0.18
   7  -6   3    0.47    0.11
   8  -6   3    0.25    0.10
   9  -6   3    0.51    0.13
  10  -6   3    2.20    0.24
  10  -6   3    2.12    0.23
   9   5  -3    0.09    0.11
   8   5  -3    0.12    0.09
   8   5  -3   -0.09    0.12
   7   5  -3    0.34    0.13
   7   5  -3    0.44    0.11
  -7  -5   3    0.36    0.09
   6   5  -3    0.96    0.14
  -6  -5   3    0.88    0.12
   5   5  -3    0.02    0.06
  -5  -5   3    0.03    0.06
   4   5  -3    1.79    0.14
   4   5  -3    1.76    0.10
  -4  -5   3    1.59    0.13
   3   5  -3    4.37    0.21
   3   5  -3    4.45    0.19
   3   5  -3    4.49    0.14
  -3  -5   3    4.56    0.21
  -3  -5   3    4.37    0.19
   2   5  -3    4.83    0.19
   2   5  -3    5.23    0.14
   2   5  -3    5.01    0.21
  -2  -5   3    4.71    0.20
  -2  -5   3    5.06    0.15
  -2  -5   3    5.21    0.19
   1   5  -3    0.69    0.08
   1   5  -3    0.44    0.07
   1   5  -3    0.58    0.04
  -1  -5   3    0.50    0.06
  -1  -5   3    0.56    0.07
  -1  -5   3    0.49    0.07
   0   5  -3    1.65    0.10
   0   5  -3    1.44    0.10
   0   5  -3    1.54    0.06
   0  -5   3    1.49    0.09
   0  -5   3    1.59    0.10
   0  -5   3    1.48    0.09
  -1   5  -3   55.58    1.10
  -1   5  -3   54.10    1.13
  -1   5  -3   55.91    1.15
   1  -5   3   56.44    1.10
   1  -5   3   55.57    1.07
  -2   5  -3   61.83    1.26
  -2   5  -3   63.69    1.23
  -2   5  -3   61.80    1.29
   2  -5   3   61.71    1.19
   2  -5   3   62.41    1.18
   2  -5   3   62.75    1.23
  -3   5  -3    0.45    0.06
  -3   5  -3    0.47    0.06
  -3   5  -3    0.43    0.07
   3  -5   3    0.53    0.05
   3  -5   3    0.33    0.06
   3  -5   3    0.38    0.06
  -4   5  -3   18.28    0.45
  -4   5  -3   18.19    0.46
  -4   5  -3   18.22    0.46
   4  -5   3   17.97    0.44
   4  -5   3   18.18    0.36
   4  -5   3   17.53    0.44
  -5   5  -3    0.76    0.10
  -5   5  -3    0.89    0.10
   5  -5   3    1.13    0.11
   5  -5   3    1.07    0.12
  -6   5  -3    2.46    0.15
   6  -5   3    1.95    0.15
   6  -5   3    2.20    0.14
  -7   5  -3    2.72    0.18
   7  -5   3    2.58    0.19
  -8   5  -3    2.81    0.20
   8  -5   3    2.87    0.21
  -9   5  -3    0.82    0.14
   9  -5   3    0.78    0.14
   9  -5   3    0.96    0.15
  10  -5   3    0.54    0.14
   9   4  -3    0.31    0.16
   8   4  -3    1.38    0.20
  -7  -4   3    0.10    0.06
  -6  -4   3    6.97    0.26
   5   4  -3    0.91    0.09
  -5  -4   3    0.92    0.11
   4   4  -3    1.84    0.09
   4   4  -3    1.64    0.13
  -4  -4   3    1.82    0.12
   3   4  -3    7.83    0.25
   3   4  -3    7.56    0.26
   3   4  -3    7.87    0.19
  -3  -4   3    7.07    0.24
  -3  -4   3    7.47    0.27
  -3  -4   3    7.71    0.18
   2   4  -3    0.19    0.05
   2   4  -3    0.18    0.05
   2   4  -3    0.19    0.03
  -2  -4   3    0.15    0.05
  -2  -4   3    0.15    0.03
  -2  -4   3    0.13    0.05
   1   4  -3    1.24    0.08
   1   4  -3    1.48    0.09
   1   4  -3    1.47    0.05
  -1  -4   3    1.37    0.07
  -1  -4   3    1.30    0.09
  -1  -4   3    1.33    0.09
   0   4  -3   32.81    0.72
   0   4  -3   34.16    0.70
   0   4  -3   36.10    0.65
   0  -4   3   35.15    0.70
   0  -4   3   33.84    0.69
   0  -4   3   34.96    0.75
  -1   4  -3   92.10    1.81
  -1   4  -3   98.42    1.96
  -1   4  -3   96.43    1.87
   1  -4   3   98.97    1.77
   1  -4   3   97.94    1.78
   1  -4   3   97.36    1.82
  -2   4  -3   33.11    0.69
  -2   4  -3   33.47    0.72
  -2   4  -3   32.42    0.69
   2  -4   3   32.06    0.68
   2  -4   3   32.80    0.66
   2  -4   3   33.34    0.64
  -3   4  -3   13.34    0.33
  -3   4  -3   13.48    0.34
  -3   4  -3   13.70    0.34
   3  -4   3   13.29    0.28
   3  -4   3   12.55    0.32
   3  -4   3   13.14    0.33
  -4   4  -3    0.58    0.07
  -4   4  -3    0.63    0.08
  -4   4  -3    0.59    0.07
   4  -4   3    0.60    0.08
   4  -4   3    0.67    0.04
   4  -4   3    0.63    0.08
  -5   4  -3   10.12    0.32
  -5   4  -3   10.05    0.31
  -5   4  -3   10.16    0.32
   5  -4   3    9.88    0.29
   5  -4   3    9.76    0.31
  -6   4  -3   -0.12    0.04
  -6   4  -3    0.05    0.05
   6  -4   3   -0.01    0.04
   6  -4   3    0.00    0.06
  -7   4  -3    7.05    0.30
   7  -4   3    6.73    0.24
   7  -4   3    6.85    0.29
  -8   4  -3    0.06    0.08
   8  -4   3   -0.02    0.06
   8  -4   3   -0.04    0.07
  -9   4  -3    0.10    0.09
   9  -4   3    0.02    0.08
 -10   4  -3    0.33    0.13
  10  -4   3    0.48    0.15
   9   3  -3    0.61    0.17
  -9  -3   3    0.63    0.17
   8   3  -3    0.35    0.14
  -8  -3   3    0.33    0.11
  -7  -3   3    0.42    0.13
   6   3  -3    1.27    0.11
  -6  -3   3    1.46    0.12
   5   3  -3    1.34    0.10
  -5  -3   3    1.32    0.11
   4   3  -3    2.03    0.09
   4   3  -3    1.70    0.13
  -4  -3   3    1.72    0.12
  -4  -3   3    1.64    0.13
  -4  -3   3    1.78    0.11
   3   3  -3    0.65    0.09
   3   3  -3    0.61    0.05
  -3  -3   3    0.68    0.08
  -3  -3   3    0.62    0.04
  -3  -3   3    0.70    0.08
  -3  -3   3    0.61    0.09
   2   3  -3    0.26    0.06
   2   3  -3    0.40    0.03
   2   3  -3    0.35    0.05
  -2  -3   3    0.31    0.05
  -2  -3   3    0.47    0.04
  -2  -3   3    0.45    0.07
   1   3  -3   50.89    0.99
   1   3  -3   51.54    1.02
  -1  -3   3   50.92    1.08
  -1  -3   3   50.57    0.98
  -1  -3   3   50.62    0.97
   0   3  -3  132.77    2.43
   0   3  -3  129.94    2.51
   0  -3   3  133.09    2.40
   0  -3   3  136.95    2.40
   0  -3   3  128.33    2.65
   0  -3   3  132.94    2.43
  -1   3  -3   15.57    0.34
  -1   3  -3   16.46    0.38
  -1   3  -3   15.70    0.36
   1  -3   3   14.92    0.35
   1  -3   3   16.23    0.33
   1  -3   3   15.29    0.33
  -2   3  -3    7.12    0.19
  -2   3  -3    6.80    0.20
  -2   3  -3    6.88    0.21
   2  -3   3    6.80    0.19
   2  -3   3    6.96    0.17
   2  -3   3    6.84    0.20
  -3   3  -3   31.94    0.69
  -3   3  -3   32.12    0.73
  -3   3  -3   33.47    0.69
   3  -3   3   32.39    0.67
   3  -3   3   32.65    0.68
   3  -3   3   32.48    0.61
  -4   3  -3   25.66    0.58
  -4   3  -3   26.08    0.49
  -4   3  -3   25.37    0.62
  -4   3  -3   25.50    0.58
   4  -3   3   25.69    0.58
   4  -3   3   25.49    0.56
  -5   3  -3   31.61    0.76
  -5   3  -3   30.84    0.71
  -5   3  -3   30.87    0.71
   5  -3   3   32.12    0.67
   5  -3   3   30.84    0.70
  -6   3  -3    8.77    0.30
  -6   3  -3    8.78    0.32
   6  -3   3    9.05    0.31
   6  -3   3    8.77    0.26
  -7   3  -3   18.55    0.56
   7  -3   3   18.97    0.53
  -8   3  -3    0.14    0.08
   8  -3   3    0.28    0.09
  -9   3  -3    0.38    0.11
   9  -3   3    0.43    0.11
 -10   3  -3    0.50    0.13
  10  -3   3    0.29    0.13
  10   2  -3    0.57    0.18
 -10  -2   3    0.57    0.17
   9   2  -3   -0.08    0.12
  -9  -2   3   -0.01    0.10
   8   2  -3    0.12    0.11
  -8  -2   3    0.38    0.12
  -7  -2   3    0.09    0.08
   6   2  -3    1.66    0.12
  -6  -2   3    1.86    0.12
  -6  -2   3    1.65    0.18
   5   2  -3   17.68    0.41
  -5  -2   3   17.49    0.51
  -5  -2   3   16.80    0.42
   4   2  -3    0.33    0.05
   4   2  -3    0.31    0.07
  -4  -2   3    0.27    0.05
  -4  -2   3    0.26    0.06
  -4  -2   3    0.36    0.07
   3   2  -3    3.53    0.11
   3   2  -3    3.37    0.15
  -3  -2   3    3.63    0.09
  -3  -2   3    3.59    0.15
  -3  -2   3    3.32    0.13
  -3  -2   3    3.40    0.16
   2   2  -3    9.44    0.26
   2   2  -3   10.29    0.21
   2   2  -3    9.83    0.26
  -2  -2   3    9.93    0.25
  -2  -2   3   10.50    0.22
   1   2  -3  124.69    2.34
   1   2  -3  122.06    2.25
  -1  -2   3  122.84    2.23
  -1  -2   3  121.48    2.24
   0   2  -3  367.93    6.82
   0   2  -3  360.68    6.65
   0  -2   3  353.33    6.43
   0  -2   3  362.77    7.34
   0  -2   3  337.27    6.59
   0  -2   3  358.16    6.62
  -1   2  -3   14.01    0.34
  -1   2  -3   13.96    0.29
   1  -2   3   13.71    0.29
   1  -2   3   13.18    0.31
   1  -2   3   13.77    0.29
  -2   2  -3   31.13    0.64
  -2   2  -3   32.02    0.64
  -2   2  -3   31.71    0.70
   2  -2   3   31.95    0.60
   2  -2   3   31.69    0.63
   2  -2   3   31.00    0.64
  -3   2  -3   33.76    0.69
  -3   2  -3   31.92    0.76
  -3   2  -3   34.10    0.70
   3  -2   3   33.54    0.68
   3  -2   3   34.20    0.69
  -4   2  -3   -0.03    0.03
  -4   2  -3    0.02    0.02
  -4   2  -3    0.00    0.04
  -4   2  -3    0.01    0.03
   4  -2   3   -0.01    0.03
   4  -2   3    0.00    0.04
  -5   2  -3    0.43    0.08
  -5   2  -3    0.37    0.07
   5  -2   3    0.31    0.05
   5  -2   3    0.33    0.07
   5  -2   3    0.38    0.07
  -6   2  -3    6.21    0.28
   6  -2   3    6.27    0.20
   6  -2   3    6.62    0.25
  -7   2  -3    0.06    0.07
   7  -2   3   -0.04    0.06
  -8   2  -3    0.10    0.08
   8  -2   3    0.02    0.07
  -9   2  -3    1.41    0.20
   9  -2   3    1.58    0.19
 -10   2  -3    0.06    0.10
  10  -2   3   -0.18    0.10
  10   1  -3    0.51    0.17
 -10  -1   3    0.32    0.14
   9   1  -3    0.07    0.11
  -9  -1   3   -0.10    0.08
   8   1  -3    1.71    0.20
  -8  -1   3    1.70    0.20
  -7  -1   3    1.55    0.18
   6   1  -3    1.90    0.13
  -6  -1   3    1.95    0.16
  -6  -1   3    1.95    0.11
   5   1  -3    0.15    0.06
   5   1  -3    0.20    0.05
  -5  -1   3    0.23    0.05
  -5  -1   3    0.25    0.07
  -5  -1   3    0.23    0.07
   4   1  -3   32.09    0.72
   4   1  -3   31.55    0.65
   4   1  -3   31.82    0.59
  -4  -1   3   32.01    0.76
  -4  -1   3   31.88    0.65
  -4  -1   3   31.97    0.69
   3   1  -3    0.83    0.05
   3   1  -3    0.86    0.08
  -3  -1   3    0.83    0.08
  -3  -1   3    0.93    0.08
  -3  -1   3    0.78    0.06
  -3  -1   3    0.89    0.04
   2   1  -3   52.16    1.08
   2   1  -3   55.42    1.00
  -2  -1   3   54.72    1.05
  -2  -1   3   54.57    1.03
  -2  -1   3   54.48    1.15
  -2  -1   3   55.32    1.01
   1   1  -3  311.94    5.99
   1   1  -3  319.18    5.79
  -1  -1   3  322.88    5.68
  -1  -1   3  306.26    5.81
  -1  -1   3  308.45    5.78
  -1  -1   3  314.35    6.48
   0   1  -3    0.90    0.05
   0   1  -3    0.77    0.06
   0   1  -3    0.84    0.03
   0  -1   3    0.79    0.04
   0  -1   3    0.78    0.05
  -1   1  -3   23.69    0.45
  -1   1  -3   23.58    0.47
  -1   1  -3   23.37    0.53
   1  -1   3   22.82    0.48
   1  -1   3   23.62    0.47
   1  -1   3   23.75    0.47
  -2   1  -3    3.26    0.14
  -2   1  -3    3.63    0.12
   2  -1   3    3.72    0.11
   2  -1   3    3.76    0.13
   2  -1   3    3.69    0.12
   2  -1   3    3.78    0.11
  -3   1  -3    1.00    0.07
  -3   1  -3    0.70    0.08
  -3   1  -3    0.91    0.06
   3  -1   3    0.88    0.07
   3  -1   3    1.14    0.09
   3  -1   3    1.03    0.07
  -4   1  -3   22.33    0.51
  -4   1  -3   23.07    0.46
  -4   1  -3   22.37    0.58
   4  -1   3   22.72    0.52
   4  -1   3   22.40    0.49
   4  -1   3   23.10    0.53
  -5   1  -3    3.70    0.17
  -5   1  -3    3.62    0.20
  -5   1  -3    3.86    0.13
   5  -1   3    3.78    0.14
   5  -1   3    3.67    0.17
   5  -1   3    3.84    0.18
  -6   1  -3    5.27    0.26
   6  -1   3    5.45    0.23
  -7   1  -3    0.02    0.07
   7  -1   3    0.00    0.06
  -8   1  -3    2.26    0.21
   8  -1   3    2.44    0.19
  -9   1  -3    0.09    0.11
   9  -1   3   -0.03    0.09
 -10   1  -3    2.23    0.27
  10  -1   3    1.53    0.22
  10   0  -3    0.55    0.16
 -10   0   3    0.55    0.15
   9   0  -3    1.03    0.18
  -9   0   3    1.52    0.20
  -8   0   3    0.00    0.07
  -7   0   3    0.05    0.07
   6   0  -3   35.17    0.77
  -6   0   3   35.54    0.88
  -6   0   3   35.70    0.73
   5   0  -3   14.83    0.41
   5   0  -3   14.54    0.36
   5   0  -3   14.59    0.30
  -5   0   3   14.60    0.34
  -5   0   3   14.67    0.39
  -5   0   3   14.10    0.42
   4   0  -3    7.15    0.20
   4   0  -3    6.84    0.23
  -4   0   3    7.27    0.25
  -4   0   3    7.25    0.20
   3   0  -3    2.50    0.09
  -3   0   3    2.45    0.12
  -3   0   3    2.44    0.12
  -3   0   3    2.54    0.08
  -3   0   3    2.52    0.10
  -3   0   3    2.70    0.12
  -2   0   3   -0.03    0.02
  -2   0   3    0.02    0.02
  -2   0   3    0.01    0.03
  -2   0   3   -0.08    0.02
  -2   0   3    0.03    0.02
  -2   0   3    0.00    0.02
   1   0  -3  268.61    4.68
  -1   0   3  240.09    5.15
  -1   0   3  259.02    4.76
  -1   0   3  255.46    4.74
  -1   0   3  255.69    4.93
  -1   0   3  259.04    4.85
   0   0  -3   34.77    0.64
   0   0  -3   33.68    0.73
   0   0   3   32.34    0.65
   0   0   3   33.75    0.65
   0   0   3   33.91    0.66
   0   0   3   34.38    0.64
  -1   0  -3    7.31    0.17
  -1   0  -3    7.27    0.22
   1   0   3    7.24    0.18
   1   0   3    7.27    0.19
   1   0   3    7.51    0.19
   1   0   3    7.59    0.16
  -2   0  -3   20.08    0.42
  -2   0  -3   20.11    0.49
  -2   0  -3   20.31    0.42
   2   0   3   20.18    0.43
   2   0   3   19.50    0.44
   2   0   3   20.81    0.43
  -3   0  -3    5.74    0.17
  -3   0  -3    5.79    0.18
  -3   0  -3    5.73    0.22
   3   0   3    5.76    0.18
   3   0   3    5.74    0.17
   3   0   3    5.88    0.19
  -4   0  -3    1.29    0.09
  -4   0  -3    1.22    0.08
  -4   0  -3    1.36    0.12
   4   0   3    1.46    0.08
   4   0   3    1.32    0.11
   4   0   3    1.20    0.09
  -5   0  -3   11.20    0.29
  -5   0  -3   11.44    0.33
  -5   0  -3   10.92    0.38
   5   0   3   11.60    0.29
   5   0   3   11.85    0.34
  -6   0  -3   13.99    0.47
   6   0   3   14.16    0.42
  -7   0  -3    0.01    0.07
   7   0   3   -0.11    0.06
  -8   0  -3    0.13    0.10
   8   0   3   -0.02    0.08
  -9   0  -3    0.00    0.11
   9   0   3    0.03    0.10
 -10   0  -3    0.13    0.12
  10   0   3   -0.05    0.12
 -11   1   3    0.11    0.12
  10  -1  -3    0.54    0.17
 -10   1   3    0.97    0.18
   9  -1  -3    1.40    0.19
  -9   1   3    1.19    0.18
  -8   1   3    0.71    0.12
  -7   1   3    1.17    0.14
  -7   1   3    1.15    0.14
   6  -1  -3    0.08    0.05
  -6   1   3    0.07    0.06
  -6   1   3    0.09    0.05
   5  -1  -3    3.38    0.11
   5  -1  -3    3.68    0.15
  -5   1   3    3.25    0.12
  -5   1   3    3.53    0.17
  -5   1   3    3.65    0.16
  -5   1   3    3.36    0.17
   4  -1  -3    0.79    0.08
   4  -1  -3    0.71    0.05
  -4   1   3    0.90    0.09
  -4   1   3    0.67    0.07
  -4   1   3    0.68    0.05
  -3   1   3   41.45    0.82
  -3   1   3   41.70    0.83
  -3   1   3   41.94    0.87
  -3   1   3   41.35    0.80
  -3   1   3   41.67    0.81
  -3   1   3   42.40    0.91
  -2   1   3   17.46    0.37
  -2   1   3   17.67    0.39
  -2   1   3   17.09    0.41
  -2   1   3   17.57    0.37
  -2   1   3   17.51    0.37
  -2   1   3   17.61    0.37
   1  -1  -3    3.23    0.12
  -1   1   3    3.21    0.09
  -1   1   3    3.23    0.11
  -1   1   3    3.32    0.10
  -1   1   3    3.00    0.10
   0  -1  -3   14.09    0.27
   0  -1  -3   13.57    0.34
   0   1   3   14.39    0.30
   0   1   3   14.14    0.31
   0   1   3   14.37    0.31
   0   1   3   14.09    0.31
  -1  -1  -3   79.04    1.48
  -1  -1  -3   81.79    1.45
  -1  -1  -3   79.58    1.65
   1   1   3   80.47    1.53
   1   1   3   79.12    1.50
  -2  -1  -3    6.33    0.16
  -2  -1  -3    6.00    0.21
  -2  -1  -3    6.50    0.19
   2   1   3    6.09    0.17
   2   1   3    6.21    0.19
   2   1   3    6.39    0.18
  -3  -1  -3    4.67    0.20
  -3  -1  -3    5.04    0.16
  -3  -1  -3    4.79    0.16
   3   1   3    4.84    0.18
   3   1   3    4.93    0.15
   3   1   3    5.04    0.17
  -4  -1  -3   22.29    0.61
  -4  -1  -3   22.87    0.51
  -4  -1  -3   23.03    0.51
   4   1   3   22.58    0.54
   4   1   3   23.33    0.49
   4   1   3   23.14    0.55
  -5  -1  -3    6.43    0.21
  -5  -1  -3    6.29    0.22
  -5  -1  -3    6.88    0.29
   5   1   3    6.58    0.25
   5   1   3    5.89    0.18
  -6  -1  -3    1.60    0.18
   6   1   3    1.72    0.16
  -7  -1  -3    1.08    0.16
   7   1   3    1.14    0.15
  -8  -1  -3    2.35    0.25
   8   1   3    2.11    0.21
  -9  -1  -3    0.75    0.17
   9   1   3    0.43    0.14
  11  -2  -3    1.36    0.24
 -11   2   3    1.31    0.21
  10  -2  -3    0.19    0.13
 -10   2   3    0.24    0.12
   9  -2  -3    0.79    0.15
  -9   2   3    0.67    0.14
  -9   2   3    0.46    0.12
  -8   2   3    0.51    0.11
  -8   2   3    0.47    0.10
  -7   2   3    6.02    0.27
  -7   2   3    6.89    0.28
   6  -2  -3   17.72    0.40
   6  -2  -3   17.04    0.45
  -6   2   3   17.24    0.49
  -6   2   3   17.93    0.47
  -6   2   3   17.64    0.50
   5  -2  -3    0.25    0.04
   5  -2  -3    0.26    0.06
  -5   2   3    0.30    0.04
  -5   2   3    0.26    0.06
  -5   2   3    0.20    0.06
  -5   2   3    0.27    0.07
   4  -2  -3   32.14    0.64
  -4   2   3   31.68    0.72
  -4   2   3   30.68    0.62
  -4   2   3   31.30    0.66
  -4   2   3   31.82    0.67
  -4   2   3   31.10    0.71
  -3   2   3    7.60    0.23
  -3   2   3    7.36    0.21
  -3   2   3    7.60    0.22
  -3   2   3    7.52    0.21
  -3   2   3    7.67    0.20
  -3   2   3    7.65    0.20
  -2   2   3  187.52    3.59
  -2   2   3  186.07    3.39
  -2   2   3  182.21    3.44
  -2   2   3  183.77    3.44
  -2   2   3  187.49    3.80
  -2   2   3  187.29    3.41
   1  -2  -3    4.25    0.14
   1  -2  -3    4.25    0.14
  -1   2   3    4.42    0.14
  -1   2   3    4.07    0.13
  -1   2   3    4.35    0.11
   0  -2  -3   73.09    1.35
   0  -2  -3   71.40    1.48
   0   2   3   71.97    1.36
   0   2   3   71.62    1.35
   0   2   3   71.63    1.39
  -1  -2  -3   10.20    0.26
  -1  -2  -3   10.00    0.20
  -1  -2  -3   10.20    0.29
   1   2   3   10.39    0.26
   1   2   3   10.24    0.25
   1   2   3   10.50    0.27
  -2  -2  -3    1.55    0.09
  -2  -2  -3    1.56    0.11
  -2  -2  -3    1.53    0.06
   2   2   3    1.55    0.09
   2   2   3    1.46    0.09
   2   2   3    1.36    0.08
  -3  -2  -3   15.56    0.45
  -3  -2  -3   15.81    0.35
  -3  -2  -3   16.03    0.39
   3   2   3   15.59    0.40
   3   2   3   16.24    0.40
   3   2   3   15.54    0.36
  -4  -2  -3    4.56    0.18
  -4  -2  -3    4.62    0.17
   4   2   3    4.55    0.15
   4   2   3    4.68    0.20
  -5  -2  -3   29.19    0.64
  -5  -2  -3   27.96    0.63
   5   2   3   27.70    0.69
   6   2   3    7.18    0.30
   7   2   3    0.45    0.12
  -8  -2  -3    0.01    0.09
   8   2   3   -0.05    0.09
  -9  -2  -3    0.35    0.14
   9   2   3    0.15    0.14
  11  -3  -3    1.20    0.23
 -11   3   3    0.85    0.17
  10  -3  -3    2.70    0.27
 -10   3   3    2.92    0.24
 -10   3   3    3.03    0.24
  -9   3   3    0.09    0.07
  -9   3   3   -0.05    0.07
  -8   3   3    0.21    0.09
  -8   3   3    0.16    0.08
  -8   3   3    0.13    0.09
  -7   3   3    8.33    0.31
  -7   3   3    7.89    0.30
  -7   3   3    8.31    0.33
   6  -3  -3    0.20    0.05
  -6   3   3    0.12    0.06
  -6   3   3    0.20    0.08
  -6   3   3    0.19    0.08
   5  -3  -3    0.11    0.05
   5  -3  -3    0.12    0.04
  -5   3   3    0.13    0.05
  -5   3   3    0.13    0.06
  -5   3   3    0.09    0.05
  -5   3   3    0.13    0.03
   4  -3  -3   37.46    0.76
  -4   3   3   36.57    0.78
  -4   3   3   37.72    0.73
  -4   3   3   37.58    0.82
  -4   3   3   36.70    0.82
  -4   3   3   37.64    0.78
   3  -3  -3   22.01    0.47
  -3   3   3   22.08    0.48
  -3   3   3   22.09    0.49
  -3   3   3   22.19    0.50
  -3   3   3   21.82    0.52
  -3   3   3   21.98    0.48
   2  -3  -3    2.66    0.11
   2  -3  -3    2.77    0.10
  -2   3   3    2.59    0.11
  -2   3   3    2.70    0.09
  -2   3   3    2.67    0.12
  -2   3   3    2.71    0.12
   1  -3  -3    0.67    0.06
   1  -3  -3    0.54    0.06
  -1   3   3    0.62    0.07
  -1   3   3    0.64    0.03
  -1   3   3    0.72    0.07
  -1   3   3    0.57    0.06
   0  -3  -3    6.70    0.20
   0  -3  -3    6.40    0.20
   0   3   3    6.57    0.20
   0   3   3    6.72    0.20
   0   3   3    6.72    0.20
  -1  -3  -3   36.93    0.84
  -1  -3  -3   37.15    0.77
   1   3   3   36.70    0.75
   1   3   3   38.08    0.79
   1   3   3   37.62    0.77
  -2  -3  -3    0.07    0.05
  -2  -3  -3    0.13    0.05
  -2  -3  -3    0.04    0.02
   2   3   3    0.02    0.04
   2   3   3    0.03    0.04
   2   3   3    0.05    0.03
  -3  -3  -3    1.89    0.14
  -3  -3  -3    1.78    0.09
  -3  -3  -3    2.20    0.13
   3   3   3    1.97    0.13
   3   3   3    1.97    0.10
   3   3   3    1.92    0.12
  -4  -3  -3   18.06    0.42
  -4  -3  -3   18.12    0.46
   4   3   3   18.13    0.41
   4   3   3   17.38    0.48
  -5  -3  -3    0.02    0.06
   5   3   3    0.02    0.07
  -6  -3  -3    0.18    0.07
   6   3   3    0.17    0.09
   7   3   3    0.56    0.13
   8   3   3    0.91    0.17
   9   3   3   -0.10    0.12
  11  -4  -3    0.38    0.17
 -11   4   3    0.36    0.13
  10  -4  -3    2.44    0.27
 -10   4   3    2.31    0.25
  -9   4   3    0.40    0.12
  -9   4   3    0.38    0.13
  -8   4   3    1.59    0.18
  -8   4   3    1.64    0.18
  -8   4   3    1.41    0.16
   7  -4  -3   12.13    0.33
  -7   4   3   11.38    0.38
  -7   4   3   12.25    0.38
  -7   4   3   11.55    0.41
   6  -4  -3    7.41    0.24
  -6   4   3    7.81    0.30
  -6   4   3    7.98    0.28
  -6   4   3    7.22    0.26
   5  -4  -3    0.21    0.05
   5  -4  -3    0.21    0.04
  -5   4   3    0.25    0.06
  -5   4   3    0.16    0.05
  -5   4   3    0.22    0.07
  -5   4   3    0.19    0.06
   4  -4  -3   29.32    0.60
   4  -4  -3   28.80    0.63
  -4   4   3   29.22    0.65
  -4   4   3   28.60    0.68
  -4   4   3   29.41    0.64
  -4   4   3   29.32    0.63
   3  -4  -3   58.75    1.16
   3  -4  -3   59.03    1.21
   3  -4  -3   57.76    1.13
  -3   4   3   59.07    1.13
  -3   4   3   58.55    1.22
  -3   4   3   58.61    1.16
   2  -4  -3   51.04    1.00
   2  -4  -3   51.48    1.06
  -2   4   3   49.89    1.06
  -2   4   3   52.77    0.97
  -2   4   3   49.76    1.01
  -2   4   3   51.66    1.02
   1  -4  -3   59.89    1.21
   1  -4  -3   57.77    1.13
  -1   4   3   58.99    1.14
  -1   4   3   59.48    1.06
  -1   4   3   56.00    1.18
  -1   4   3   56.62    1.14
   0  -4  -3    9.64    0.27
   0  -4  -3    9.90    0.27
   0   4   3    9.57    0.26
   0   4   3    9.15    0.26
   0   4   3    9.49    0.27
  -1  -4  -3    1.50    0.11
  -1  -4  -3    1.62    0.11
   1   4   3    1.58    0.09
   1   4   3    1.54    0.11
   1   4   3    1.46    0.10
  -2  -4  -3    2.23    0.14
  -2  -4  -3    2.02    0.13
   2   4   3    2.20    0.13
   2   4   3    1.98    0.13
   2   4   3    2.03    0.10
  -3  -4  -3    6.43    0.24
  -3  -4  -3    6.34    0.27
   3   4   3    6.55    0.20
   3   4   3    6.34    0.25
  -4  -4  -3   18.86    0.49
   4   4   3   18.66    0.52
  -5  -4  -3    1.30    0.14
   5   4   3    1.04    0.14
  -6  -4  -3    0.08    0.07
   6   4   3    0.01    0.08
   7   4   3    0.00    0.10
   8   4   3    0.94    0.19
  11  -5  -3    4.29    0.33
 -11   5   3    4.31    0.31
  10  -5  -3    0.31    0.12
 -10   5   3    0.48    0.13
  -9   5   3    1.63    0.21
  -9   5   3    1.59    0.19
  -8   5   3    0.07    0.07
  -8   5   3    0.04    0.07
  -7   5   3    1.94    0.20
  -7   5   3    1.98    0.16
   6  -5  -3    1.25    0.13
  -6   5   3    1.09    0.14
  -6   5   3    1.24    0.13
   5  -5  -3    5.05    0.20
   5  -5  -3    4.93    0.16
  -5   5   3    4.70    0.20
  -5   5   3    4.62    0.22
  -5   5   3    4.76    0.20
   4  -5  -3   21.31    0.47
   4  -5  -3   21.39    0.50
  -4   5   3   20.97    0.51
  -4   5   3   21.47    0.49
  -4   5   3   20.38    0.53
  -4   5   3   20.04    0.47
   3  -5  -3    5.15    0.15
   3  -5  -3    4.78    0.19
   3  -5  -3    5.01    0.18
  -3   5   3    5.11    0.19
  -3   5   3    5.18    0.17
  -3   5   3    5.02    0.20
   2  -5  -3    5.40    0.20
   2  -5  -3    5.72    0.16
   2  -5  -3    5.37    0.19
  -2   5   3    5.62    0.15
  -2   5   3    5.48    0.20
  -2   5   3    5.54    0.21
   1  -5  -3    2.29    0.10
   1  -5  -3    2.09    0.12
  -1   5   3    2.10    0.06
  -1   5   3    2.00    0.12
  -1   5   3    2.04    0.12
   0  -5  -3    7.21    0.24
   0  -5  -3    7.43    0.24
   0   5   3    7.95    0.25
   0   5   3    7.63    0.24
   0   5   3    7.62    0.25
  -1  -5  -3    0.36    0.07
  -1  -5  -3    0.25    0.06
   1   5   3    0.44    0.08
   1   5   3    0.79    0.09
   1   5   3    0.47    0.07
  -2  -5  -3    0.04    0.05
  -2  -5  -3    0.09    0.05
   2   5   3    0.31    0.08
   2   5   3    0.27    0.05
  -3  -5  -3    1.44    0.15
   3   5   3    0.78    0.09
   3   5   3    1.08    0.13
  -4  -5  -3    1.90    0.16
   4   5   3    1.99    0.19
  -5  -5  -3    0.03    0.07
   5   5   3    0.07    0.08
  -6  -5  -3    0.94    0.14
   6   5   3    1.05    0.16
   7   5   3    0.20    0.12
   8   5   3    0.04    0.13
 -11   6   3    0.46    0.14
 -10   6   3    0.05    0.08
 -10   6   3   -0.04    0.10
  -9   6   3    2.68    0.22
  -9   6   3    3.11    0.25
  -8   6   3    0.22    0.09
  -8   6   3    0.27    0.11
  -7   6   3    0.37    0.10
  -7   6   3    0.41    0.09
  -6   6   3    4.27    0.21
  -6   6   3    3.90    0.21
  -6   6   3    4.09    0.23
   5  -6  -3   13.64    0.34
  -5   6   3   13.33    0.37
  -5   6   3   12.94    0.42
  -5   6   3   13.24    0.39
   4  -6  -3    1.97    0.11
  -4   6   3    1.88    0.14
  -4   6   3    2.02    0.12
  -4   6   3    1.80    0.12
   3  -6  -3    0.21    0.06
  -3   6   3    0.25    0.07
  -3   6   3    0.31    0.05
   2  -6  -3    3.44    0.16
   2  -6  -3    3.26    0.16
  -2   6   3    3.24    0.16
  -2   6   3    3.51    0.17
   1  -6  -3    0.91    0.10
   1  -6  -3    0.90    0.10
   1  -6  -3    0.90    0.07
  -1   6   3    1.09    0.12
  -1   6   3    0.95    0.10
   0  -6  -3    4.64    0.19
   0  -6  -3    4.38    0.18
   0   6   3    4.30    0.20
  -1  -6  -3    5.71    0.23
  -1  -6  -3    5.84    0.21
  -1  -6  -3    5.63    0.24
   1   6   3    5.92    0.24
  -2  -6  -3    3.30    0.16
  -2  -6  -3    3.12    0.18
  -2  -6  -3    3.05    0.18
   2   6   3    3.01    0.19
  -3  -6  -3   22.49    0.60
   3   6   3   22.35    0.62
  -4  -6  -3    0.33    0.09
   4   6   3    0.49    0.11
  -5  -6  -3    0.01    0.08
   5   6   3   -0.08    0.08
  -6  -6  -3   -0.09    0.07
   6   6   3   -0.01    0.10
   7   6   3    0.31    0.14
 -10   7   3   -0.01    0.10
 -10   7   3    0.01    0.09
  -9   7   3    4.95    0.30
  -9   7   3    4.39    0.27
  -8   7   3    0.01    0.07
  -8   7   3    0.00    0.08
  -7   7   3   -0.08    0.06
  -7   7   3    0.03    0.06
  -6   7   3    7.36    0.29
  -6   7   3    6.95    0.31
  -6   7   3    7.12    0.27
   5  -7  -3    0.86    0.10
  -5   7   3    0.73    0.12
  -5   7   3    0.79    0.11
  -5   7   3    0.82    0.10
   4  -7  -3    0.01    0.05
  -4   7   3    0.04    0.06
  -4   7   3    0.08    0.04
   3  -7  -3    0.61    0.10
   3  -7  -3    0.54    0.09
  -3   7   3    0.62    0.11
   2  -7  -3    9.53    0.31
  -2   7   3   10.25    0.34
   1  -7  -3   16.46    0.45
  -1   7   3   16.26    0.47
   0  -7  -3    8.32    0.29
   0   7   3    8.55    0.32
  -1  -7  -3    4.90    0.21
  -1  -7  -3    4.65    0.23
  -1  -7  -3    5.05    0.21
   1   7   3    4.93    0.24
  -2  -7  -3    0.24    0.07
  -2  -7  -3    0.38    0.10
   2   7   3    0.38    0.11
  -3  -7  -3   -0.05    0.07
   3   7   3    0.04    0.08
  -4  -7  -3    0.10    0.09
   4   7   3   -0.03    0.08
  -5  -7  -3    0.48    0.13
   5   7   3    0.52    0.14
  -6  -7  -3    0.58    0.14
   6   7   3    0.44    0.14
 -10   8   3    1.96    0.24
 -10   8   3    1.89    0.26
  -9   8   3    0.21    0.10
  -9   8   3    0.02    0.11
  -8   8   3    1.28    0.16
  -8   8   3    1.68    0.22
  -7   8   3    0.01    0.06
  -7   8   3    0.16    0.09
  -6   8   3    1.51    0.15
  -6   8   3    1.03    0.13
  -6   8   3    1.64    0.18
   5  -8  -3   -0.07    0.04
  -5   8   3   -0.01    0.06
  -4   8   3    6.26    0.28
   3  -8  -3    0.30    0.09
  -3   8   3    0.42    0.10
   2  -8  -3   -0.01    0.05
  -2   8   3    0.03    0.07
   1  -8  -3    5.51    0.24
  -1   8   3    5.49    0.26
   0  -8  -3    2.48    0.16
   0   8   3    2.27    0.18
  -1  -8  -3    0.49    0.11
  -1  -8  -3    0.40    0.09
   1   8   3    0.30    0.09
  -2  -8  -3    1.25    0.16
   2   8   3    1.13    0.16
  -3  -8  -3    4.34    0.26
   3   8   3    4.38    0.27
  -4  -8  -3    0.37    0.12
   4   8   3    0.48    0.13
  -5  -8  -3    0.36    0.13
   5   8   3    0.64    0.15
 -10   9   3    0.39    0.13
  -9   9   3    0.07    0.09
  -9   9   3    0.06    0.12
  -8   9   3    0.14    0.07
  -8   9   3   -0.16    0.08
   7  -9  -3    0.35    0.11
  -7   9   3    0.83    0.16
  -6   9   3    0.36    0.11
  -5   9   3    0.72    0.13
  -4   9   3    9.96    0.38
   3  -9  -3   -0.04    0.07
  -3   9   3    0.02    0.07
   2  -9  -3    5.43    0.26
  -2   9   3    5.69    0.28
   1  -9  -3    3.99    0.22
  -1   9   3    3.85    0.23
   0  -9  -3    0.22    0.08
   0   9   3    0.38    0.11
  -1  -9  -3   -0.03    0.06
   1   9   3    0.11    0.09
  -2  -9  -3    2.78    0.23
   2   9   3    2.56    0.22
  -3  -9  -3   -0.06    0.09
   3   9   3    0.30    0.11
  -4  -9  -3    0.78    0.17
   4   9   3    0.81    0.16
  -9  10   3    0.10    0.13
   8 -10  -3    0.20    0.09
  -8  10   3    0.02    0.09
  -7  10   3    0.55    0.15
  -6  10   3    1.49    0.19
  -5  10   3    3.09    0.24
   4 -10  -3   -0.16    0.07
  -4  10   3    0.04    0.08
   3 -10  -3   -0.02    0.06
  -3  10   3    0.09    0.08
   2 -10  -3    0.36    0.10
  -2  10   3    0.35    0.10
   1 -10  -3    0.02    0.07
  -1  10   3    0.12    0.09
   0 -10  -3    0.01    0.07
   0  10   3   -0.10    0.07
   1  10   3    1.09    0.18
  -2 -10  -3    0.76    0.16
   2  10   3    0.85    0.16
  -3 -10  -3    0.43    0.14
   3  10   3    0.71    0.16
   8 -11  -3    0.59    0.14
  -8  11   3    0.44    0.15
  -7  11   3    0.14    0.10
  -6  11   3    0.32    0.13
  -5  11   3    0.18    0.12
   4 -11  -3   -0.12    0.07
  -4  11   3    0.05    0.09
   3 -11  -3    0.47    0.13
  -3  11   3    0.46    0.13
   2 -11  -3    0.76    0.14
  -2  11   3    0.86    0.15
   1 -11  -3   -0.08    0.07
  -1  11   3    0.04    0.09
   0 -11  -3    0.73    0.14
   0  11   3    0.69    0.16
   1  11   3    3.68    0.29
  -2 -11  -3    0.77    0.18
   2  11   3    0.61    0.16
  -7  12   3    1.43    0.22
  -6  12   3    0.63    0.15
   5 -12  -3    0.81    0.17
  -5  12   3    0.42    0.13
   4 -12  -3    0.13    0.10
  -4  12   3    0.10    0.11
   3 -12  -3    0.40    0.13
  -3  12   3    0.52    0.14
   2 -12  -3   -0.01    0.09
  -2  12   3    0.05    0.10
   1 -12  -3    0.16    0.09
  -1  12   3    0.07    0.10
   0  12   3    0.24    0.14
   1  12   3    0.22    0.13
  -5  13   3    0.34    0.14
   4 -13  -3   -0.07    0.09
  -4  13   3    0.03    0.13
   3 -13  -3    0.15    0.13
  -3  13   3    0.60    0.15
   2 -13  -3    0.08    0.11
  -2  13   3    0.15    0.12
   2 -14   4    0.00    0.10
   3 -14   4    1.19    0.18
   4 -14   4    0.08    0.11
   5 -14   4   -0.05    0.11
   1 -13   4    1.38    0.18
   2 -13   4    2.77    0.24
   3 -13   4    0.02    0.09
  -4  13  -4    0.67    0.14
   4 -13   4    0.62    0.14
  -5  13  -4    0.41    0.12
   5 -13   4    0.32    0.12
  -6  13  -4    0.23    0.11
  -7  13  -4    0.12    0.11
  -3 -12   4    0.46    0.14
   1 -12   4    0.02    0.08
  -2  12  -4    0.56    0.12
   2 -12   4    0.39    0.11
  -3  12  -4    2.63    0.20
   3 -12   4    2.65    0.20
  -4  12  -4    2.10    0.20
   4 -12   4    2.05    0.22
  -5  12  -4    0.55    0.13
   5 -12   4    0.66    0.15
  -6  12  -4    2.17    0.23
   6 -12   4    1.74    0.19
  -7  12  -4   -0.11    0.08
   7 -12   4   -0.02    0.10
  -8  12  -4    1.79    0.24
   8 -12   4    1.54    0.21
  -4 -11   4    0.12    0.11
  -3 -11   4    0.40    0.13
   0  11  -4    0.60    0.12
   0 -11   4    0.70    0.12
  -1  11  -4    0.97    0.13
   1 -11   4    0.69    0.12
  -2  11  -4    3.40    0.21
   2 -11   4    3.11    0.21
  -3  11  -4    6.19    0.28
   3 -11   4    6.21    0.30
  -4  11  -4    5.60    0.28
   4 -11   4    5.49    0.28
  -5  11  -4    0.41    0.11
   5 -11   4    0.33    0.10
  -6  11  -4    0.48    0.12
   6 -11   4    0.47    0.12
  -7  11  -4    0.45    0.13
   7 -11   4    0.74    0.15
  -8  11  -4    0.43    0.13
   8 -11   4    0.30    0.13
  -9  11  -4    0.83    0.18
   9 -11   4    0.85    0.17
  -5 -10   4    2.38    0.24
  -4 -10   4    0.86    0.16
  -3 -10   4    0.05    0.09
   2  10  -4    4.41    0.24
   1  10  -4    0.07    0.08
   0  10  -4    1.09    0.14
   0 -10   4    1.12    0.13
  -1  10  -4    2.30    0.17
   1 -10   4    2.65    0.18
  -2  10  -4    4.97    0.24
   2 -10   4    4.84    0.24
  -3  10  -4    7.70    0.31
   3 -10   4    7.79    0.27
   3 -10   4    7.93    0.32
  -4  10  -4    0.14    0.08
   4 -10   4    0.03    0.06
   4 -10   4    0.06    0.08
  -5  10  -4    0.06    0.07
   5 -10   4   -0.02    0.06
  -6  10  -4    0.04    0.08
   6 -10   4   -0.01    0.07
  -7  10  -4    0.52    0.13
   7 -10   4    0.69    0.13
  -8  10  -4    1.50    0.21
   8 -10   4    1.08    0.16
  -9  10  -4    0.69    0.16
   9 -10   4    0.87    0.17
  -6  -9   4    1.06    0.18
  -5  -9   4    0.05    0.09
   4   9  -4    0.03    0.09
  -4  -9   4    0.03    0.09
   3   9  -4    0.33    0.10
  -3  -9   4    0.22    0.10
   2   9  -4   -0.06    0.07
   1   9  -4    3.50    0.20
  -1  -9   4    3.66    0.18
  -1  -9   4    2.61    0.16
   0   9  -4   12.06    0.38
   0  -9   4   12.09    0.37
  -1   9  -4    1.73    0.15
   1  -9   4    1.77    0.15
  -2   9  -4    8.27    0.30
   2  -9   4    8.33    0.30
   2  -9   4    8.26    0.26
  -3   9  -4   13.00    0.41
   3  -9   4   13.13    0.41
   3  -9   4   13.10    0.36
   3  -9   4   13.38    0.37
  -4   9  -4    0.33    0.09
   4  -9   4    0.29    0.09
   4  -9   4    0.21    0.07
  -5   9  -4    2.82    0.19
   5  -9   4    3.21    0.18
  -6   9  -4    0.52    0.11
   6  -9   4    0.95    0.13
  -7   9  -4    0.81    0.15
   7  -9   4    0.61    0.12
  -8   9  -4    3.11    0.24
   8  -9   4    2.41    0.24
  -9   9  -4    7.75    0.38
   9  -9   4    7.57    0.37
  10  -9   4    0.03    0.11
  -7  -8   4    0.43    0.13
   6   8  -4    1.72    0.20
  -6  -8   4    1.25    0.17
   5   8  -4    0.69    0.14
  -5  -8   4    0.94    0.15
   4   8  -4    0.39    0.10
  -4  -8   4    0.21    0.09
   3   8  -4   -0.02    0.06
  -3  -8   4    0.03    0.06
   2   8  -4    0.15    0.08
  -2  -8   4    0.05    0.06
   1   8  -4    3.09    0.19
  -1  -8   4    2.71    0.16
  -1  -8   4    3.20    0.16
   0   8  -4   13.19    0.39
   0  -8   4   12.82    0.37
   0  -8   4   12.96    0.37
  -1   8  -4   14.06    0.33
  -1   8  -4   13.90    0.40
   1  -8   4   13.64    0.39
  -2   8  -4    4.89    0.22
  -2   8  -4    4.59    0.23
   2  -8   4    4.66    0.19
   2  -8   4    4.73    0.21
   2  -8   4    5.41    0.18
  -3   8  -4    0.27    0.08
   3  -8   4    0.23    0.06
   3  -8   4    0.30    0.08
   3  -8   4    0.23    0.06
  -4   8  -4    0.67    0.11
   4  -8   4    0.39    0.06
   4  -8   4    0.48    0.08
  -5   8  -4    6.67    0.28
   5  -8   4    6.45    0.26
  -6   8  -4    0.54    0.11
   6  -8   4    0.51    0.10
  -7   8  -4   -0.01    0.06
   7  -8   4    0.03    0.08
  -8   8  -4    6.89    0.33
   8  -8   4    6.24    0.31
   9  -8   4    0.97    0.17
  10  -8   4    0.16    0.12
   7   7  -4    0.51    0.13
  -7  -7   4    0.29    0.11
   6   7  -4    0.16    0.10
  -6  -7   4    0.14    0.09
   5   7  -4    0.14    0.08
  -5  -7   4    0.08    0.08
   4   7  -4    4.92    0.24
  -4  -7   4    4.88    0.24
   3   7  -4    0.06    0.07
  -3  -7   4   -0.02    0.06
   2   7  -4    3.47    0.18
  -2  -7   4    3.47    0.19
  -2  -7   4    3.27    0.15
  -2  -7   4    3.44    0.19
   1   7  -4    3.67    0.18
  -1  -7   4    3.79    0.16
  -1  -7   4    3.71    0.17
   0   7  -4    4.01    0.13
   0   7  -4    4.03    0.19
   0   7  -4    4.03    0.19
   0  -7   4    4.00    0.17
   0  -7   4    4.02    0.18
   0  -7   4    3.88    0.17
  -1   7  -4    0.10    0.05
  -1   7  -4    0.04    0.06
   1  -7   4    0.14    0.06
   1  -7   4    0.03    0.03
   1  -7   4    0.08    0.05
  -2   7  -4    8.68    0.29
  -2   7  -4    8.94    0.29
  -2   7  -4    9.12    0.26
   2  -7   4    8.98    0.26
   2  -7   4    8.89    0.28
   2  -7   4    9.06    0.25
  -3   7  -4   -0.02    0.03
  -3   7  -4   -0.01    0.05
   3  -7   4    0.07    0.04
   3  -7   4   -0.05    0.04
   3  -7   4    0.01    0.03
  -4   7  -4   21.13    0.56
  -4   7  -4   22.81    0.57
   4  -7   4   22.42    0.54
   4  -7   4   22.69    0.48
  -5   7  -4   49.13    1.09
   5  -7   4   51.77    1.08
  -6   7  -4    0.42    0.10
   6  -7   4    0.49    0.10
  -7   7  -4    2.73    0.20
   7  -7   4    2.87    0.20
   8  -7   4    6.64    0.31
   9  -7   4    0.92    0.17
  10  -7   4    0.10    0.12
   8   6  -4    0.25    0.12
   7   6  -4    0.11    0.10
  -7  -6   4    0.24    0.09
   6   6  -4    0.22    0.09
  -6  -6   4    0.31    0.09
   5   6  -4    4.44    0.24
  -5  -6   4    4.95    0.24
   4   6  -4    1.59    0.16
  -4  -6   4    1.67    0.16
   3   6  -4    1.01    0.12
  -3  -6   4    1.27    0.13
   2   6  -4    3.93    0.19
   2   6  -4    4.12    0.19
  -2  -6   4    4.10    0.19
  -2  -6   4    4.21    0.15
  -2  -6   4    4.23    0.20
   1   6  -4    1.59    0.06
   1   6  -4    1.55    0.12
   1   6  -4    1.48    0.11
  -1  -6   4    1.53    0.11
  -1  -6   4    1.58    0.10
  -1  -6   4    1.50    0.11
   0   6  -4   20.10    0.49
   0   6  -4   21.59    0.42
   0   6  -4   20.32    0.50
   0  -6   4   20.29    0.51
   0  -6   4   20.94    0.48
   0  -6   4   20.55    0.49
  -1   6  -4    6.54    0.21
  -1   6  -4    6.71    0.23
  -1   6  -4    6.61    0.22
   1  -6   4    6.23    0.17
   1  -6   4    6.64    0.22
   1  -6   4    6.55    0.21
  -2   6  -4   25.93    0.60
  -2   6  -4   25.55    0.59
  -2   6  -4   25.91    0.59
   2  -6   4   25.69    0.59
   2  -6   4   26.10    0.56
   2  -6   4   25.72    0.55
  -3   6  -4    0.20    0.06
  -3   6  -4    0.32    0.06
  -3   6  -4    0.29    0.06
   3  -6   4    0.31    0.06
   3  -6   4    0.24    0.06
   3  -6   4    0.27    0.05
  -4   6  -4    2.53    0.14
  -4   6  -4    2.51    0.13
  -4   6  -4    2.36    0.15
   4  -6   4    2.43    0.14
   4  -6   4    2.56    0.15
   4  -6   4    2.64    0.10
  -5   6  -4    1.08    0.12
  -5   6  -4    1.08    0.12
  -5   6  -4    1.23    0.11
   5  -6   4    1.20    0.13
  -6   6  -4    0.70    0.10
   6  -6   4    0.80    0.12
  -7   6  -4   -0.03    0.05
   7  -6   4   -0.06    0.06
   8  -6   4    5.99    0.29
   9  -6   4    1.88    0.22
   9  -6   4    2.31    0.20
  10  -6   4    0.43    0.15
   9   5  -4    0.20    0.12
   8   5  -4    0.06    0.09
   7   5  -4    1.03    0.16
  -7  -5   4    1.03    0.13
   6   5  -4    1.84    0.18
  -6  -5   4    1.76    0.15
   5   5  -4    1.11    0.14
  -5  -5   4    1.08    0.12
   4   5  -4    0.02    0.06
  -4  -5   4    0.01    0.05
   3   5  -4    7.85    0.27
   3   5  -4    7.95    0.28
  -3  -5   4    7.75    0.29
  -3  -5   4    8.53    0.27
   2   5  -4    0.07    0.04
   2   5  -4   -0.01    0.05
   2   5  -4    0.07    0.02
  -2  -5   4    0.06    0.04
  -2  -5   4    0.07    0.04
  -2  -5   4    0.04    0.03
   1   5  -4   13.63    0.36
   1   5  -4   13.81    0.37
   1   5  -4   14.22    0.27
  -1  -5   4   13.58    0.36
  -1  -5   4   13.45    0.38
  -1  -5   4   13.69    0.33
   0   5  -4    0.91    0.08
   0   5  -4    0.85    0.09
   0  -5   4    1.02    0.08
   0  -5   4    0.95    0.05
   0  -5   4    0.87    0.09
   0  -5   4    0.94    0.08
  -1   5  -4   64.70    1.28
  -1   5  -4   65.49    1.37
  -1   5  -4   64.56    1.31
   1  -5   4   65.63    1.28
   1  -5   4   66.72    1.22
   1  -5   4   64.98    1.25
  -2   5  -4    3.01    0.14
  -2   5  -4    2.85    0.12
  -2   5  -4    2.78    0.12
   2  -5   4    2.50    0.13
   2  -5   4    2.86    0.12
   2  -5   4    2.75    0.11
  -3   5  -4   15.48    0.40
  -3   5  -4   15.07    0.38
  -3   5  -4   14.99    0.39
   3  -5   4   15.03    0.37
   3  -5   4   14.98    0.34
   3  -5   4   15.39    0.39
  -4   5  -4   41.05    0.92
  -4   5  -4   40.47    0.88
  -4   5  -4   40.59    0.88
   4  -5   4   41.25    0.86
   4  -5   4   40.47    0.87
   4  -5   4   41.10    0.78
  -5   5  -4    1.65    0.13
  -5   5  -4    1.71    0.12
   5  -5   4    1.72    0.13
   5  -5   4    1.39    0.11
  -6   5  -4    0.41    0.09
   6  -5   4    0.21    0.08
  -7   5  -4    3.89    0.22
   7  -5   4    3.64    0.21
  -8   5  -4    0.10    0.08
   8  -5   4    0.20    0.08
   8  -5   4    0.05    0.08
  -9   5  -4    0.40    0.12
   9  -5   4    0.26    0.10
   9  -5   4    0.66    0.15
  10  -5   4    4.15    0.29
   9   4  -4    0.18    0.11
  -9  -4   4    0.20    0.14
  -7  -4   4    0.27    0.08
  -6  -4   4    0.89    0.12
   5   4  -4   13.85    0.41
  -5  -4   4   13.98    0.39
   4   4  -4   16.34    0.44
  -4  -4   4   15.59    0.42
   3   4  -4    0.23    0.06
   3   4  -4    0.24    0.03
   3   4  -4    0.24    0.06
  -3  -4   4    0.28    0.04
  -3  -4   4    0.21    0.06
  -3  -4   4    0.30    0.06
   2   4  -4    4.80    0.18
   2   4  -4    4.64    0.18
  -2  -4   4    4.69    0.14
  -2  -4   4    4.58    0.19
  -2  -4   4    4.71    0.18
   1   4  -4    6.91    0.22
   1   4  -4    6.65    0.21
  -1  -4   4    7.35    0.23
  -1  -4   4    6.60    0.19
  -1  -4   4    6.93    0.21
   0   4  -4    1.62    0.10
   0   4  -4    1.41    0.08
   0  -4   4    1.42    0.08
   0  -4   4    1.54    0.05
   0  -4   4    1.42    0.08
   0  -4   4    1.48    0.09
  -1   4  -4    7.88    0.24
  -1   4  -4    8.19    0.24
  -1   4  -4    7.79    0.21
   1  -4   4    7.83    0.23
   1  -4   4    7.99    0.22
   1  -4   4    8.23    0.19
  -2   4  -4    4.85    0.18
  -2   4  -4    4.94    0.18
  -2   4  -4    5.28    0.16
   2  -4   4    5.00    0.16
   2  -4   4    4.84    0.17
   2  -4   4    4.96    0.15
  -3   4  -4    0.13    0.05
  -3   4  -4    0.15    0.04
  -3   4  -4    0.21    0.05
   3  -4   4    0.03    0.04
   3  -4   4    0.11    0.03
   3  -4   4    0.09    0.04
  -4   4  -4   30.18    0.67
  -4   4  -4   29.19    0.71
  -4   4  -4   29.45    0.67
   4  -4   4   30.16    0.58
   4  -4   4   29.83    0.66
   4  -4   4   30.29    0.66
  -5   4  -4    0.08    0.05
  -5   4  -4    0.12    0.06
   5  -4   4    0.14    0.05
   5  -4   4    0.17    0.06
  -6   4  -4    0.85    0.11
  -6   4  -4    1.02    0.13
   6  -4   4    1.24    0.12
   6  -4   4    1.07    0.13
  -7   4  -4    8.34    0.34
   7  -4   4    7.82    0.32
   7  -4   4    8.25    0.31
  -8   4  -4    2.35    0.20
   8  -4   4    2.66    0.19
   8  -4   4    2.32    0.19
  -9   4  -4    0.02    0.09
   9  -4   4   -0.10    0.08
   9  -4   4    0.05    0.09
 -10   4  -4    0.25    0.13
  -9  -3   4    0.29    0.12
  -8  -3   4   -0.07    0.08
  -7  -3   4    1.24    0.17
  -6  -3   4    0.63    0.09
  -6  -3   4    0.51    0.10
   5   3  -4    0.12    0.05
  -5  -3   4    0.11    0.05
   4   3  -4    0.88    0.06
   4   3  -4    0.82    0.11
  -4  -3   4    0.77    0.10
  -4  -3   4    0.77    0.11
  -4  -3   4    1.03    0.10
   3   3  -4    0.47    0.07
   3   3  -4    0.52    0.08
   3   3  -4    0.60    0.04
  -3  -3   4    0.53    0.08
  -3  -3   4    0.59    0.05
  -3  -3   4    0.71    0.08
   2   3  -4    0.86    0.09
   2   3  -4    0.79    0.08
  -2  -3   4    0.79    0.09
  -2  -3   4    0.70    0.07
  -2  -3   4    0.92    0.06
   1   3  -4   20.33    0.45
   1   3  -4   20.13    0.45
  -1  -3   4   19.63    0.44
  -1  -3   4   20.10    0.49
  -1  -3   4   20.04    0.43
   0   3  -4   10.92    0.27
   0   3  -4   10.85    0.25
   0  -3   4   10.15    0.29
   0  -3   4   10.52    0.26
   0  -3   4   10.82    0.27
   0  -3   4   10.65    0.21
  -1   3  -4   -0.05    0.03
  -1   3  -4    0.07    0.02
  -1   3  -4   -0.01    0.03
   1  -3   4    0.08    0.03
   1  -3   4    0.04    0.03
  -2   3  -4   53.77    1.15
  -2   3  -4   54.36    1.05
  -2   3  -4   52.92    1.05
   2  -3   4   53.39    1.03
   2  -3   4   52.27    1.05
   2  -3   4   54.27    1.01
  -3   3  -4   16.17    0.38
  -3   3  -4   16.50    0.40
  -3   3  -4   15.57    0.42
   3  -3   4   16.73    0.39
   3  -3   4   15.92    0.34
   3  -3   4   16.09    0.39
  -4   3  -4    1.92    0.08
  -4   3  -4    1.94    0.12
  -4   3  -4    1.91    0.13
  -4   3  -4    1.71    0.10
   4  -3   4    1.74    0.11
   4  -3   4    1.69    0.11
  -5   3  -4    0.25    0.06
  -5   3  -4    0.25    0.07
  -5   3  -4    0.25    0.07
   5  -3   4    0.17    0.06
   5  -3   4    0.28    0.06
  -6   3  -4   10.00    0.37
   6  -3   4   10.04    0.34
   6  -3   4   10.15    0.30
   6  -3   4   10.68    0.33
  -7   3  -4    3.90    0.24
   7  -3   4    4.17    0.22
   7  -3   4    4.37    0.24
  -8   3  -4    0.22    0.10
   8  -3   4    0.40    0.10
  -9   3  -4    0.63    0.14
   9  -3   4    0.50    0.12
 -10   3  -4    1.29    0.19
 -10  -2   4    0.12    0.14
  -9  -2   4    0.53    0.15
  -8  -2   4    0.90    0.16
  -7  -2   4    0.52    0.11
   6   2  -4    3.49    0.16
  -6  -2   4    3.76    0.17
  -6  -2   4    3.47    0.22
   5   2  -4   20.92    0.46
  -5  -2   4   20.47    0.58
  -5  -2   4   20.99    0.49
   4   2  -4   11.70    0.35
   4   2  -4   12.72    0.29
  -4  -2   4   12.79    0.33
  -4  -2   4   11.89    0.38
  -4  -2   4   12.16    0.34
  -4  -2   4   12.23    0.25
   3   2  -4   11.06    0.30
   3   2  -4   10.90    0.24
  -3  -2   4   10.84    0.24
  -3  -2   4   11.10    0.30
  -3  -2   4   11.24    0.33
  -3  -2   4   10.46    0.28
   2   2  -4   86.23    1.71
   2   2  -4   88.70    1.57
   2   2  -4   86.96    1.65
  -2  -2   4   88.04    1.62
  -2  -2   4   87.88    1.82
  -2  -2   4   86.71    1.64
   1   2  -4   54.48    1.05
   1   2  -4   54.52    1.07
  -1  -2   4   55.17    1.04
  -1  -2   4   52.50    1.05
  -1  -2   4   56.04    0.98
  -1  -2   4   54.71    1.16
   0   2  -4  137.13    2.86
   0   2  -4  144.91    2.60
   0   2  -4  140.60    2.70
   0  -2   4  145.70    2.58
   0  -2   4  142.25    2.61
   0  -2   4  142.01    2.57
  -1   2  -4  116.29    2.19
  -1   2  -4  115.87    2.35
  -1   2  -4  116.31    2.14
   1  -2   4  114.08    2.11
   1  -2   4  116.39    2.11
   1  -2   4  115.02    2.15
  -2   2  -4   23.64    0.48
  -2   2  -4   22.84    0.50
  -2   2  -4   22.74    0.56
   2  -2   4   23.34    0.50
   2  -2   4   23.15    0.49
   2  -2   4   23.62    0.48
  -3   2  -4   47.16    1.05
  -3   2  -4   48.07    0.96
  -3   2  -4   47.99    0.96
   3  -2   4   47.51    0.90
   3  -2   4   47.25    0.95
   3  -2   4   47.76    0.95
  -4   2  -4   14.03    0.41
  -4   2  -4   14.04    0.37
  -4   2  -4   14.31    0.31
   4  -2   4   13.84    0.35
   4  -2   4   14.17    0.35
   4  -2   4   14.04    0.37
  -5   2  -4    4.33    0.22
  -5   2  -4    4.81    0.20
   5  -2   4    5.00    0.21
   5  -2   4    5.17    0.20
   5  -2   4    4.98    0.18
  -6   2  -4    7.34    0.31
   6  -2   4    6.89    0.26
   6  -2   4    7.15    0.23
   6  -2   4    6.86    0.27
  -7   2  -4    4.25    0.25
   7  -2   4    3.83    0.21
  -8   2  -4    0.74    0.15
   8  -2   4    0.62    0.12
  -9   2  -4    0.76    0.15
   9  -2   4    0.81    0.14
 -10   2  -4    2.09    0.26
 -10  -1   4    0.19    0.13
  -9  -1   4    1.25    0.20
  -8  -1   4    0.17    0.10
  -7  -1   4    0.04    0.06
   6   1  -4    0.42    0.07
  -6  -1   4    0.28    0.09
  -6  -1   4    0.24    0.06
   5   1  -4    0.50    0.09
   5   1  -4    0.40    0.06
  -5  -1   4    0.50    0.07
  -5  -1   4    0.36    0.08
  -5  -1   4    0.41    0.08
   4   1  -4    6.25    0.18
   4   1  -4    6.08    0.22
  -4  -1   4    6.24    0.15
  -4  -1   4    6.19    0.20
  -4  -1   4    6.36    0.22
  -4  -1   4    5.90    0.23
   3   1  -4    0.85    0.08
   3   1  -4    0.93    0.06
  -3  -1   4    0.92    0.05
  -3  -1   4    0.94    0.07
  -3  -1   4    0.96    0.09
  -3  -1   4    0.99    0.08
   2   1  -4   24.85    0.53
  -2  -1   4   24.12    0.52
  -2  -1   4   24.68    0.50
  -2  -1   4   24.41    0.47
   1   1  -4   35.54    0.69
   1   1  -4   35.63    0.69
  -1  -1   4   35.32    0.66
  -1  -1   4   33.06    0.69
  -1  -1   4   35.07    0.69
   0   1  -4    2.05    0.09
   0   1  -4    2.04    0.10
   0  -1   4    2.09    0.09
   0  -1   4    2.16    0.08
   0  -1   4    1.98    0.09
  -1   1  -4    0.53    0.07
  -1   1  -4    0.54    0.05
   1  -1   4    0.49    0.06
   1  -1   4    0.55    0.06
   1  -1   4    0.58    0.06
  -2   1  -4   43.21    0.96
  -2   1  -4   43.29    0.85
   2  -1   4   43.13    0.83
   2  -1   4   44.36    0.85
   2  -1   4   42.24    0.85
   2  -1   4   43.18    0.86
  -3   1  -4    5.03    0.17
  -3   1  -4    4.66    0.15
  -3   1  -4    4.80    0.20
   3  -1   4    4.63    0.15
   3  -1   4    5.13    0.18
   3  -1   4    4.62    0.16
  -4   1  -4    0.33    0.08
  -4   1  -4    0.33    0.06
  -4   1  -4    0.38    0.05
   4  -1   4    0.22    0.05
   4  -1   4    0.34    0.07
   4  -1   4    0.38    0.06
  -5   1  -4    5.26    0.25
  -5   1  -4    5.61    0.21
  -5   1  -4    5.33    0.17
   5  -1   4    5.27    0.21
   5  -1   4    5.17    0.18
   5  -1   4    5.05    0.22
  -6   1  -4    2.36    0.18
   6  -1   4    2.24    0.15
   6  -1   4    2.24    0.12
  -7   1  -4    0.13    0.08
   7  -1   4    0.22    0.08
  -8   1  -4    0.30    0.11
   8  -1   4    0.30    0.10
  -9   1  -4    0.13    0.10
 -10   1  -4    0.15    0.13
 -10   0   4    0.25    0.13
  -9   0   4    0.17    0.10
  -8   0   4    0.56    0.13
  -7   0   4    7.82    0.31
  -7   0   4    7.41    0.33
   6   0  -4    0.38    0.07
  -6   0   4    0.45    0.10
  -6   0   4    0.46    0.07
  -6   0   4    0.41    0.09
   5   0  -4    2.74    0.15
   5   0  -4    2.67    0.13
   5   0  -4    2.79    0.10
  -5   0   4    2.81    0.12
  -5   0   4    2.55    0.16
  -5   0   4    2.69    0.15
   4   0  -4    2.47    0.11
   4   0  -4    2.29    0.13
  -4   0   4    2.47    0.11
  -4   0   4    2.59    0.14
  -4   0   4    2.52    0.09
  -4   0   4    2.58    0.13
  -3   0   4  179.95    3.22
  -3   0   4  176.63    3.27
  -3   0   4  181.16    3.59
  -3   0   4  175.08    3.40
  -3   0   4  175.66    3.22
  -3   0   4  179.97    3.24
  -2   0   4  140.88    2.61
  -2   0   4  140.73    2.69
  -2   0   4  139.69    2.59
  -2   0   4  142.84    2.59
  -2   0   4  142.72    2.57
  -2   0   4  139.85    2.85
   1   0  -4    2.58    0.09
  -1   0   4    2.34    0.08
  -1   0   4    2.47    0.10
  -1   0   4    2.33    0.08
  -1   0   4    2.42    0.10
  -1   0   4    2.30    0.11
   0   0  -4   66.64    1.21
   0   0  -4   64.51    1.37
   0   0   4   64.27    1.23
   0   0   4   66.62    1.23
   0   0   4   64.16    1.22
   0   0   4   65.53    1.24
  -1   0  -4   68.31    1.48
  -1   0  -4   72.51    1.31
   1   0   4   69.92    1.32
   1   0   4   69.38    1.34
   1   0   4   70.23    1.33
   1   0   4   71.73    1.33
  -2   0  -4    8.58    0.22
  -2   0  -4    8.47    0.23
  -2   0  -4    8.44    0.27
   2   0   4    8.64    0.24
   2   0   4    8.76    0.21
   2   0   4    8.70    0.23
  -3   0  -4    9.15    0.24
  -3   0  -4    9.13    0.30
  -3   0  -4    9.26    0.25
   3   0   4    9.19    0.27
   3   0   4    9.19    0.25
   3   0   4    9.40    0.25
  -4   0  -4   16.75    0.49
  -4   0  -4   17.21    0.40
  -4   0  -4   16.97    0.41
   4   0   4   17.07    0.42
   4   0   4   17.48    0.40
   4   0   4   17.21    0.44
  -5   0  -4    0.07    0.05
  -5   0  -4   -0.04    0.04
  -5   0  -4   -0.01    0.07
   5   0   4    0.10    0.06
   5   0   4    0.07    0.04
  -6   0  -4    0.14    0.08
   6   0   4    0.03    0.06
  -7   0  -4    0.12    0.09
   7   0   4    0.16    0.08
  -8   0  -4    0.03    0.08
   8   0   4   -0.03    0.09
  -9   0  -4    4.32    0.32
 -11   1   4    0.35    0.14
 -10   1   4    0.07    0.11
  -9   1   4    2.92    0.23
  -9   1   4    2.66    0.23
  -8   1   4    0.41    0.11
  -8   1   4    0.37    0.10
  -7   1   4    2.35    0.17
  -7   1   4    2.45    0.19
   6  -1  -4    0.38    0.07
  -6   1   4    0.48    0.09
  -6   1   4    0.47    0.06
  -6   1   4    0.36    0.09
   5  -1  -4    0.02    0.02
   5  -1  -4   -0.01    0.03
  -5   1   4    0.00    0.02
  -5   1   4    0.01    0.04
  -5   1   4    0.02    0.04
  -5   1   4   -0.05    0.03
   4  -1  -4    0.28    0.05
  -4   1   4    0.17    0.05
  -4   1   4    0.27    0.05
  -4   1   4    0.26    0.04
  -4   1   4    0.30    0.06
  -4   1   4    0.27    0.06
  -3   1   4    3.35    0.12
  -3   1   4    3.16    0.12
  -3   1   4    3.22    0.13
  -3   1   4    3.35    0.14
  -3   1   4    3.40    0.14
  -3   1   4    3.20    0.12
  -2   1   4    6.33    0.18
  -2   1   4    6.42    0.19
  -2   1   4    6.78    0.21
  -2   1   4    6.65    0.19
  -2   1   4    6.97    0.18
  -2   1   4    6.22    0.18
   1  -1  -4    2.40    0.08
   1  -1  -4    2.25    0.11
  -1   1   4    2.29    0.08
  -1   1   4    2.34    0.09
  -1   1   4    2.34    0.10
  -1   1   4    2.24    0.10
   0  -1  -4    0.06    0.02
   0  -1  -4    0.04    0.04
   0   1   4   -0.01    0.03
   0   1   4   -0.02    0.03
   0   1   4   -0.02    0.02
   0   1   4    0.04    0.03
  -1  -1  -4    1.43    0.10
  -1  -1  -4    1.41    0.09
  -1  -1  -4    1.41    0.06
   1   1   4    1.49    0.09
   1   1   4    1.30    0.08
   1   1   4    1.50    0.07
  -2  -1  -4    6.16    0.23
  -2  -1  -4    5.77    0.16
  -2  -1  -4    6.13    0.19
   2   1   4    5.79    0.18
   2   1   4    6.20    0.18
   2   1   4    5.92    0.20
  -3  -1  -4    1.21    0.08
  -3  -1  -4    1.36    0.12
  -3  -1  -4    1.24    0.09
   3   1   4    1.28    0.10
   3   1   4    1.27    0.08
   3   1   4    1.29    0.09
  -4  -1  -4    9.63    0.28
  -4  -1  -4    9.76    0.27
   4   1   4    9.72    0.29
   4   1   4    9.80    0.26
  -5  -1  -4    8.94    0.27
  -5  -1  -4    8.29    0.27
   5   1   4    8.92    0.25
   5   1   4    8.49    0.30
  -6  -1  -4    0.33    0.10
   6   1   4    0.29    0.09
  -7  -1  -4    0.69    0.15
   7   1   4    0.47    0.11
  -8  -1  -4    0.19    0.12
   8   1   4   -0.01    0.09
  -9  -1  -4    0.34    0.14
 -11   2   4   -0.04    0.11
 -10   2   4    2.12    0.24
 -10   2   4    1.76    0.22
  -9   2   4    0.02    0.08
  -9   2   4    0.16    0.09
  -8   2   4    1.85    0.17
  -8   2   4    2.14    0.20
  -7   2   4    0.04    0.06
  -7   2   4    0.08    0.07
   6  -2  -4    5.17    0.21
   6  -2  -4    5.35    0.18
  -6   2   4    5.18    0.24
  -6   2   4    5.37    0.23
  -6   2   4    5.29    0.23
   5  -2  -4    2.56    0.12
   5  -2  -4    2.44    0.13
  -5   2   4    2.82    0.12
  -5   2   4    2.40    0.15
  -5   2   4    2.55    0.15
  -5   2   4    2.47    0.14
  -4   2   4    7.11    0.23
  -4   2   4    6.77    0.24
  -4   2   4    7.01    0.20
  -4   2   4    6.72    0.21
  -4   2   4    7.02    0.22
  -4   2   4    6.84    0.20
  -3   2   4   16.43    0.40
  -3   2   4   18.22    0.43
  -3   2   4   17.99    0.44
  -3   2   4   17.51    0.40
  -3   2   4   17.99    0.40
  -3   2   4   18.47    0.40
   2  -2  -4    4.46    0.16
  -2   2   4    4.87    0.16
  -2   2   4    4.78    0.14
  -2   2   4    4.83    0.16
  -2   2   4    4.59    0.15
  -2   2   4    4.58    0.15
   1  -2  -4   31.82    0.72
   1  -2  -4   33.73    0.61
   1  -2  -4   32.65    0.67
  -1   2   4   31.69    0.66
  -1   2   4   32.32    0.67
  -1   2   4   32.42    0.67
   0  -2  -4    5.98    0.21
   0  -2  -4    6.77    0.13
   0  -2  -4    6.72    0.20
   0   2   4    6.43    0.19
   0   2   4    6.47    0.19
   0   2   4    6.52    0.18
  -1  -2  -4    3.44    0.16
  -1  -2  -4    3.76    0.15
  -1  -2  -4    3.71    0.09
   1   2   4    3.85    0.13
   1   2   4    3.56    0.14
   1   2   4    3.84    0.14
  -2  -2  -4   43.09    0.80
  -2  -2  -4   41.83    0.97
  -2  -2  -4   41.79    0.86
   2   2   4   42.54    0.88
   2   2   4   42.20    0.86
   2   2   4   41.95    0.87
  -3  -2  -4   48.15    0.98
  -3  -2  -4   47.78    0.93
  -3  -2  -4   49.63    1.12
   3   2   4   48.01    1.00
   3   2   4   47.55    1.01
   3   2   4   48.69    0.97
  -4  -2  -4    5.52    0.18
  -4  -2  -4    5.51    0.21
   4   2   4    5.04    0.21
   4   2   4    5.44    0.18
  -5  -2  -4    0.03    0.06
  -5  -2  -4    0.08    0.04
   5   2   4   -0.03    0.06
   6   2   4   -0.03    0.07
   7   2   4    0.20    0.10
 -11   3   4    2.39    0.27
 -10   3   4    0.45    0.13
  -9   3   4    1.53    0.18
  -9   3   4    0.94    0.15
  -8   3   4    1.07    0.15
  -8   3   4    1.25    0.17
  -8   3   4    1.31    0.16
  -7   3   4    1.58    0.15
  -7   3   4    1.59    0.17
  -7   3   4    1.50    0.16
   6  -3  -4    2.41    0.13
  -6   3   4    2.29    0.16
  -6   3   4    2.38    0.15
  -6   3   4    2.00    0.16
   5  -3  -4    7.89    0.24
  -5   3   4    8.46    0.26
  -5   3   4    8.23    0.27
  -5   3   4    7.53    0.28
  -5   3   4    8.09    0.23
  -5   3   4    7.89    0.26
  -4   3   4    4.46    0.17
  -4   3   4    4.46    0.17
  -4   3   4    4.66    0.17
  -4   3   4    4.46    0.17
  -4   3   4    4.70    0.16
  -4   3   4    4.38    0.19
   3  -3  -4    5.25    0.17
  -3   3   4    5.26    0.18
  -3   3   4    5.04    0.18
  -3   3   4    5.30    0.19
  -3   3   4    5.13    0.18
  -3   3   4    4.97    0.16
   2  -3  -4    8.03    0.23
   2  -3  -4    7.64    0.22
  -2   3   4    7.96    0.23
  -2   3   4    7.77    0.23
  -2   3   4    7.67    0.19
  -2   3   4    7.34    0.22
   1  -3  -4   16.73    0.40
   1  -3  -4   16.71    0.32
   1  -3  -4   16.46    0.41
  -1   3   4   16.59    0.39
  -1   3   4   16.28    0.39
  -1   3   4   16.50    0.39
   0  -3  -4    2.18    0.12
   0  -3  -4    2.21    0.12
   0   3   4    2.13    0.11
   0   3   4    2.26    0.10
   0   3   4    2.18    0.11
  -1  -3  -4    0.26    0.06
  -1  -3  -4    0.27    0.06
   1   3   4    0.25    0.05
   1   3   4    0.19    0.05
   1   3   4    0.15    0.05
  -2  -3  -4    2.78    0.16
  -2  -3  -4    2.90    0.15
   2   3   4    2.85    0.13
   2   3   4    2.60    0.15
   2   3   4    2.88    0.14
  -3  -3  -4    1.53    0.12
  -3  -3  -4    1.70    0.15
   3   3   4    1.36    0.12
   3   3   4    1.69    0.10
  -4  -3  -4   17.55    0.46
   4   3   4   17.01    0.48
   4   3   4   17.61    0.42
  -5  -3  -4    0.64    0.10
   5   3   4    0.39    0.10
   6   3   4    0.18    0.09
   7   3   4    0.68    0.14
 -11   4   4    2.52    0.27
 -10   4   4    1.23    0.19
  -9   4   4    0.60    0.14
  -9   4   4    0.47    0.11
  -8   4   4   -0.05    0.07
  -8   4   4   -0.01    0.07
   7  -4  -4    0.97    0.10
  -7   4   4    0.71    0.11
  -7   4   4    0.94    0.14
  -7   4   4    0.93    0.12
   6  -4  -4   10.46    0.31
  -6   4   4   10.76    0.34
  -6   4   4   10.58    0.37
  -6   4   4   10.65    0.34
   5  -4  -4    4.19    0.16
   5  -4  -4    4.23    0.17
  -5   4   4    4.08    0.18
  -5   4   4    4.23    0.20
  -5   4   4    4.29    0.18
  -5   4   4    4.05    0.17
   4  -4  -4    0.72    0.08
   4  -4  -4    0.98    0.10
  -4   4   4    0.81    0.08
  -4   4   4    0.72    0.09
  -4   4   4    0.97    0.10
  -4   4   4    0.83    0.08
   3  -4  -4    1.74    0.09
   3  -4  -4    1.59    0.10
  -3   4   4    1.84    0.11
  -3   4   4    1.81    0.09
  -3   4   4    1.66    0.11
  -3   4   4    1.77    0.11
   2  -4  -4    0.52    0.07
   2  -4  -4    0.65    0.07
  -2   4   4    0.50    0.07
  -2   4   4    0.66    0.08
  -2   4   4    0.66    0.08
  -2   4   4    0.61    0.05
   1  -4  -4    1.22    0.10
   1  -4  -4    1.40    0.09
  -1   4   4    1.29    0.09
  -1   4   4    1.40    0.10
  -1   4   4    1.26    0.09
   0  -4  -4    7.05    0.24
   0  -4  -4    7.58    0.25
   0   4   4    7.51    0.24
   0   4   4    7.73    0.24
   0   4   4    7.39    0.23
  -1  -4  -4    0.20    0.06
  -1  -4  -4    0.17    0.05
   1   4   4    0.23    0.05
   1   4   4    0.08    0.04
   1   4   4    0.11    0.05
  -2  -4  -4    4.02    0.19
  -2  -4  -4    4.09    0.20
   2   4   4    4.18    0.17
   2   4   4    3.77    0.18
  -3  -4  -4    2.39    0.16
   3   4   4    2.50    0.16
   3   4   4    2.47    0.13
  -4  -4  -4    4.49    0.22
   4   4   4    4.39    0.22
  -5  -4  -4    2.02    0.17
   5   4   4    2.04    0.17
  -6  -4  -4   -0.02    0.06
   6   4   4    0.13    0.09
   7   4   4    0.23    0.12
 -11   5   4    0.62    0.15
 -10   5   4    0.71    0.14
  -9   5   4    2.42    0.23
  -9   5   4    2.79    0.24
  -8   5   4   -0.03    0.07
  -8   5   4    0.01    0.07
  -7   5   4    2.55    0.20
  -7   5   4    2.30    0.17
  -6   5   4   31.00    0.73
  -6   5   4   30.04    0.78
  -6   5   4   32.07    0.74
   5  -5  -4    1.98    0.11
  -5   5   4    1.87    0.12
  -5   5   4    1.80    0.15
  -5   5   4    2.06    0.14
   4  -5  -4    7.39    0.24
   4  -5  -4    7.64    0.23
   4  -5  -4    7.46    0.26
  -4   5   4    7.26    0.27
  -4   5   4    7.89    0.24
  -4   5   4    7.71    0.26
   3  -5  -4    1.05    0.10
   3  -5  -4    0.89    0.07
  -3   5   4    1.02    0.07
  -3   5   4    0.80    0.10
  -3   5   4    0.72    0.09
  -3   5   4    0.91    0.10
   2  -5  -4    0.11    0.04
   2  -5  -4    0.01    0.04
  -2   5   4    0.11    0.05
  -2   5   4    0.04    0.04
  -2   5   4    0.10    0.05
   1  -5  -4    0.08    0.04
   1  -5  -4    0.04    0.04
  -1   5   4    0.15    0.05
  -1   5   4    0.13    0.05
  -1   5   4    0.12    0.05
   0  -5  -4    5.00    0.22
   0  -5  -4    5.15    0.20
   0   5   4    5.37    0.20
   0   5   4    4.91    0.22
   0   5   4    5.13    0.20
  -1  -5  -4    1.86    0.13
   1   5   4    1.59    0.11
   1   5   4    1.99    0.13
  -2  -5  -4    2.94    0.18
  -2  -5  -4    2.96    0.18
   2   5   4    3.14    0.15
   2   5   4    3.30    0.18
  -3  -5  -4   10.59    0.35
   3   5   4   10.09    0.30
   3   5   4    9.92    0.35
  -4  -5  -4    0.00    0.07
   4   5   4   -0.03    0.07
  -5  -5  -4   -0.02    0.07
   5   5   4   -0.04    0.07
  -6  -5  -4    0.14    0.09
   6   5   4    0.25    0.11
 -10   6   4    0.06    0.09
 -10   6   4    0.05    0.13
  -9   6   4    1.50    0.18
  -9   6   4    1.93    0.23
  -8   6   4    1.45    0.17
  -8   6   4    1.45    0.19
  -7   6   4    0.35    0.10
  -7   6   4    0.32    0.09
  -6   6   4    9.67    0.32
  -6   6   4    9.38    0.36
  -6   6   4    9.47    0.33
   5  -6  -4    5.34    0.20
  -5   6   4    5.42    0.23
  -5   6   4    5.17    0.21
  -5   6   4    5.58    0.25
   4  -6  -4    9.11    0.28
  -4   6   4    9.15    0.32
  -4   6   4    8.94    0.30
  -4   6   4    9.26    0.27
   3  -6  -4    0.08    0.05
  -3   6   4    0.05    0.05
  -3   6   4    0.01    0.04
   2  -6  -4    0.99    0.11
  -2   6   4    0.84    0.10
   1  -6  -4   19.52    0.48
  -1   6   4   19.48    0.51
   0  -6  -4    0.13    0.05
   0   6   4    0.00    0.05
  -1  -6  -4    0.52    0.09
  -1  -6  -4    0.41    0.09
   1   6   4    0.59    0.10
  -2  -6  -4    0.20    0.07
   2   6   4    0.13    0.07
  -3  -6  -4   -0.04    0.07
   3   6   4   -0.04    0.06
  -4  -6  -4    0.76    0.14
   4   6   4    0.96    0.15
  -5  -6  -4    0.08    0.09
   5   6   4    0.12    0.09
  -6  -6  -4    0.14    0.10
   6   6   4    0.27    0.12
 -10   7   4    2.20    0.28
 -10   7   4    1.71    0.22
  -9   7   4    2.00    0.24
  -9   7   4    1.94    0.21
  -8   7   4    1.24    0.19
  -8   7   4    0.87    0.14
  -7   7   4    1.96    0.21
  -7   7   4    1.81    0.15
  -6   7   4    6.16    0.29
  -6   7   4    6.82    0.29
  -6   7   4    6.53    0.26
   5  -7  -4    0.03    0.05
  -5   7   4    0.01    0.06
  -5   7   4   -0.01    0.06
  -4   7   4   11.17    0.38
  -4   7   4   10.74    0.35
   3  -7  -4    1.92    0.15
  -3   7   4    1.69    0.14
   2  -7  -4    6.35    0.26
  -2   7   4    6.19    0.26
   1  -7  -4   13.39    0.40
  -1   7   4   13.34    0.41
   0  -7  -4   -0.04    0.05
   0   7   4    0.05    0.06
  -1  -7  -4    4.47    0.21
  -1  -7  -4    4.29    0.21
  -1  -7  -4    4.34    0.23
   1   7   4    4.60    0.23
  -2  -7  -4    1.02    0.12
  -2  -7  -4    0.80    0.13
   2   7   4    0.95    0.13
  -3  -7  -4    0.58    0.13
   3   7   4    0.35    0.10
  -4  -7  -4   -0.01    0.08
   4   7   4    0.04    0.09
  -5  -7  -4    0.99    0.16
   5   7   4    1.37    0.20
  -6  -7  -4   -0.03    0.10
 -10   8   4    0.06    0.12
 -10   8   4    0.32    0.13
  -9   8   4    5.76    0.35
  -9   8   4    5.89    0.31
  -8   8   4    0.10    0.10
  -8   8   4    0.00    0.07
  -7   8   4    0.97    0.15
  -7   8   4    1.03    0.17
  -6   8   4    4.61    0.26
  -6   8   4    3.93    0.23
  -5   8   4    0.69    0.11
  -5   8   4    0.65    0.12
  -4   8   4    0.94    0.14
   3  -8  -4    4.36    0.23
  -3   8   4    4.43    0.23
   2  -8  -4    1.70    0.17
  -2   8   4    1.58    0.16
   1  -8  -4    0.11    0.06
  -1   8   4    0.08    0.07
   0  -8  -4    0.72    0.11
   0   8   4    0.96    0.14
  -1  -8  -4    3.31    0.20
  -1  -8  -4    3.33    0.22
   1   8   4    3.45    0.22
  -2  -8  -4    0.27    0.10
   2   8   4    0.42    0.11
  -3  -8  -4    0.44    0.13
   3   8   4    0.41    0.12
  -4  -8  -4    0.22    0.12
   4   8   4    0.42    0.14
  -5  -8  -4    0.13    0.11
   5   8   4    0.09    0.10
  -9   9   4    0.07    0.12
  -8   9   4    0.14    0.12
  -7   9   4    0.04    0.09
  -7   9   4    0.14    0.11
  -6   9   4    1.27    0.18
  -6   9   4    0.89    0.14
  -5   9   4    4.26    0.25
  -4   9   4    7.42    0.33
   3  -9  -4    0.62    0.12
  -3   9   4    0.87    0.14
   2  -9  -4    0.35    0.10
  -2   9   4    0.37    0.10
   1  -9  -4    0.30    0.09
  -1   9   4    0.49    0.11
   0  -9  -4   -0.10    0.06
   0   9   4   -0.07    0.06
  -1  -9  -4    1.69    0.21
  -1  -9  -4    1.70    0.17
   1   9   4    2.21    0.23
  -2  -9  -4   -0.04    0.08
   2   9   4    0.20    0.10
  -3  -9  -4    1.26    0.20
   3   9   4    1.01    0.17
  -4  -9  -4    1.59    0.22
   4   9   4    1.74    0.23
  -9  10   4   -0.04    0.10
  -8  10   4    0.01    0.11
  -7  10   4    0.54    0.15
  -7  10   4    0.50    0.13
  -6  10   4    0.12    0.10
  -5  10   4    0.15    0.10
   4 -10  -4    4.86    0.27
  -4  10   4    4.91    0.29
   3 -10  -4    0.20    0.10
  -3  10   4    0.30    0.10
   2 -10  -4    0.26    0.10
  -2  10   4    0.21    0.10
   1 -10  -4    0.01    0.08
  -1  10   4    0.06    0.09
   0 -10  -4    0.48    0.11
   0  10   4    0.55    0.13
   1  10   4    0.03    0.09
  -2 -10  -4    1.02    0.18
   2  10   4    1.04    0.18
  -3 -10  -4    0.04    0.10
   3  10   4    0.18    0.11
   8 -11  -4    0.07    0.08
  -8  11   4   -0.05    0.11
  -7  11   4    1.93    0.25
  -6  11   4    0.19    0.12
  -5  11   4    1.00    0.18
   4 -11  -4    0.05    0.10
  -4  11   4    0.09    0.09
   3 -11  -4    0.63    0.14
  -3  11   4    0.71    0.15
   2 -11  -4    1.33    0.17
  -2  11   4    1.32    0.19
   1 -11  -4    0.16    0.10
  -1  11   4    0.03    0.10
   0 -11  -4    1.00    0.15
   0  11   4    1.14    0.19
   1  11   4    0.81    0.17
  -6  12   4    0.11    0.12
   5 -12  -4    0.16    0.12
  -5  12   4   -0.06    0.11
   4 -12  -4    0.29    0.12
  -4  12   4    0.07    0.11
   3 -12  -4    0.16    0.12
  -3  12   4    0.13    0.12
   2 -12  -4    0.58    0.14
  -2  12   4    0.45    0.14
   1 -12  -4   -0.10    0.08
  -1  12   4    0.02    0.10
   0  12   4    0.00    0.12
   2 -14   5    1.43    0.20
   3 -14   5    0.92    0.17
   4 -14   5   -0.08    0.11
  -5  14  -5   -0.05    0.10
   5 -14   5   -0.05    0.10
   1 -13   5    0.23    0.10
  -2  13  -5    0.30    0.11
   2 -13   5    0.33    0.12
  -3  13  -5   -0.01    0.08
   3 -13   5    0.00    0.09
  -4  13  -5    0.55    0.13
   4 -13   5    0.58    0.14
  -5  13  -5    0.14    0.10
   5 -13   5    0.02    0.10
  -6  13  -5    0.08    0.11
  -7  13  -5    0.32    0.14
  -3 -12   5   -0.03    0.10
   0  12  -5    0.44    0.12
  -1  12  -5    2.63    0.21
   1 -12   5    2.53    0.21
  -2  12  -5    1.25    0.16
   2 -12   5    1.34    0.17
  -3  12  -5    0.13    0.09
   3 -12   5   -0.02    0.08
  -4  12  -5    1.53    0.18
   4 -12   5    1.61    0.20
  -5  12  -5    0.63    0.14
   5 -12   5    0.72    0.14
  -6  12  -5    0.70    0.13
  -7  12  -5    0.10    0.11
   7 -12   5    0.06    0.09
  -8  12  -5    0.14    0.12
   8 -12   5    0.00    0.11
  -4 -11   5    0.19    0.11
  -3 -11   5    0.07    0.11
   2  11  -5    0.05    0.09
   1  11  -5    0.21    0.10
   0  11  -5    0.89    0.14
   0 -11   5    1.04    0.14
  -1  11  -5    0.08    0.08
   1 -11   5   -0.05    0.07
  -2  11  -5    0.38    0.11
   2 -11   5    0.32    0.10
  -3  11  -5   10.41    0.38
   3 -11   5    9.78    0.38
  -4  11  -5    0.12    0.09
   4 -11   5    0.07    0.09
  -5  11  -5    1.48    0.19
  -6  11  -5    0.18    0.09
   6 -11   5    0.02    0.08
  -7  11  -5    0.03    0.09
   7 -11   5    0.03    0.10
  -8  11  -5    0.32    0.13
   8 -11   5    0.27    0.13
   9 -11   5    0.70    0.17
  -5 -10   5    0.23    0.12
   4  10  -5   -0.02    0.08
  -4 -10   5    0.38    0.12
   3  10  -5   -0.04    0.09
  -3 -10   5    0.08    0.09
   2  10  -5    0.15    0.09
   1  10  -5    0.01    0.08
   0  10  -5    0.25    0.09
   0 -10   5    0.21    0.08
  -1  10  -5    5.30    0.26
   1 -10   5    5.73    0.26
  -2  10  -5    3.13    0.20
   2 -10   5    3.14    0.20
  -3  10  -5    2.68    0.19
   3 -10   5    2.25    0.18
  -4  10  -5    2.41    0.19
   4 -10   5    2.96    0.20
   4 -10   5    1.78    0.14
  -5  10  -5    0.06    0.08
   5 -10   5    0.05    0.07
  -6  10  -5    0.39    0.10
   6 -10   5    0.08    0.08
  -7  10  -5    0.08    0.09
   7 -10   5   -0.04    0.08
  -8  10  -5   -0.07    0.08
   8 -10   5   -0.06    0.09
  -9  10  -5    2.14    0.26
   9 -10   5    1.59    0.22
  -6  -9   5   -0.01    0.09
   5   9  -5    1.29    0.18
  -5  -9   5    1.30    0.18
   4   9  -5    0.28    0.11
  -4  -9   5    0.35    0.11
   3   9  -5    0.11    0.09
  -3  -9   5    0.29    0.09
   2   9  -5    0.01    0.07
   1   9  -5    9.22    0.34
  -1  -9   5    9.21    0.30
   0   9  -5    0.07    0.07
   0  -9   5    0.04    0.06
  -1   9  -5    1.04    0.13
   1  -9   5    1.06    0.12
  -2   9  -5    0.07    0.07
   2  -9   5    0.00    0.07
  -3   9  -5    4.13    0.22
   3  -9   5    4.24    0.22
   3  -9   5    4.01    0.18
  -4   9  -5   -0.03    0.06
   4  -9   5   -0.05    0.06
   4  -9   5   -0.01    0.05
  -5   9  -5    3.77    0.22
   5  -9   5    3.84    0.21
  -6   9  -5   -0.01    0.06
   6  -9   5    0.01    0.07
  -7   9  -5    0.70    0.15
   7  -9   5    0.55    0.12
  -8   9  -5    5.51    0.31
   8  -9   5    5.36    0.30
  -9   9  -5    0.54    0.14
   9  -9   5    0.65    0.15
   7   8  -5    0.08    0.12
  -7  -8   5    0.16    0.10
   6   8  -5    0.64    0.15
  -6  -8   5    0.49    0.13
   5   8  -5   -0.03    0.09
  -5  -8   5    0.00    0.07
   4   8  -5    2.53    0.20
  -4  -8   5    2.54    0.19
   3   8  -5    1.77    0.18
  -3  -8   5    1.32    0.16
   2   8  -5    0.43    0.10
  -2  -8   5    0.33    0.10
   1   8  -5    2.16    0.17
  -1  -8   5    1.96    0.14
  -1  -8   5    2.06    0.13
   0   8  -5    1.46    0.15
   0  -8   5    1.40    0.12
   0  -8   5    1.58    0.12
  -1   8  -5   18.15    0.50
  -1   8  -5   18.15    0.48
   1  -8   5   18.67    0.48
  -2   8  -5    1.11    0.12
  -2   8  -5    1.29    0.14
   2  -8   5    1.19    0.11
   2  -8   5    1.27    0.14
   2  -8   5    1.32    0.09
  -3   8  -5    1.77    0.17
  -3   8  -5    1.56    0.13
   3  -8   5    1.39    0.14
   3  -8   5    1.50    0.11
   3  -8   5    1.40    0.11
  -4   8  -5    2.20    0.17
   4  -8   5    2.62    0.15
  -5   8  -5    2.32    0.18
   5  -8   5    2.38    0.16
  -6   8  -5    0.27    0.09
   6  -8   5    0.11    0.07
  -7   8  -5    0.85    0.14
   7  -8   5    1.12    0.15
   8  -8   5    1.46    0.18
   9  -8   5    0.02    0.11
  10  -8   5   -0.06    0.10
   8   7  -5    0.35    0.14
   7   7  -5    0.38    0.14
  -7  -7   5    0.48    0.12
   6   7  -5    0.09    0.09
  -6  -7   5    0.05    0.08
   5   7  -5    0.74    0.14
  -5  -7   5    0.92    0.13
   4   7  -5    0.38    0.10
  -4  -7   5    0.40    0.10
   3   7  -5    1.14    0.14
  -3  -7   5    0.98    0.13
   2   7  -5    1.42    0.15
  -2  -7   5    1.24    0.13
  -2  -7   5    1.52    0.11
   1   7  -5    1.20    0.13
   1   7  -5    1.24    0.13
  -1  -7   5    1.19    0.12
  -1  -7   5    1.21    0.10
   0   7  -5    7.75    0.27
   0   7  -5    8.39    0.28
   0  -7   5    8.08    0.27
   0  -7   5    8.38    0.27
  -1   7  -5    4.24    0.20
  -1   7  -5    4.26    0.18
  -1   7  -5    4.08    0.18
   1  -7   5    4.11    0.18
   1  -7   5    3.90    0.18
   1  -7   5    3.48    0.13
  -2   7  -5    4.20    0.17
  -2   7  -5    4.04    0.18
  -2   7  -5    4.26    0.20
   2  -7   5    4.20    0.17
   2  -7   5    4.33    0.19
   2  -7   5    4.14    0.15
  -3   7  -5    0.00    0.04
  -3   7  -5   -0.04    0.05
  -3   7  -5    0.07    0.04
   3  -7   5   -0.02    0.04
   3  -7   5    0.09    0.04
   3  -7   5   -0.01    0.05
  -4   7  -5   10.33    0.33
  -4   7  -5   10.93    0.33
  -4   7  -5   10.63    0.35
   4  -7   5   11.50    0.29
   4  -7   5   11.15    0.33
  -5   7  -5    3.65    0.20
   5  -7   5    3.37    0.19
   6  -7   5    0.90    0.13
   7  -7   5    0.80    0.14
   8  -7   5    9.59    0.39
   9  -7   5    0.15    0.12
  10  -7   5    0.49    0.16
   8   6  -5   -0.01    0.10
   7   6  -5    0.46    0.13
  -7  -6   5    0.56    0.12
   6   6  -5    0.00    0.08
  -6  -6   5   -0.02    0.06
   5   6  -5    1.75    0.18
  -5  -6   5    1.57    0.17
   4   6  -5    9.51    0.34
  -4  -6   5    9.06    0.32
   3   6  -5    0.03    0.06
  -3  -6   5    0.02    0.05
   2   6  -5    4.18    0.20
   2   6  -5    3.96    0.19
  -2  -6   5    3.81    0.19
  -2  -6   5    3.94    0.15
  -2  -6   5    3.73    0.18
   1   6  -5   -0.05    0.04
   1   6  -5    0.01    0.05
  -1  -6   5   -0.05    0.04
  -1  -6   5    0.02    0.04
  -1  -6   5   -0.01    0.04
   0   6  -5    1.94    0.13
   0   6  -5    1.90    0.12
   0  -6   5    1.82    0.11
   0  -6   5    1.76    0.12
   0  -6   5    1.86    0.12
  -1   6  -5    0.07    0.05
  -1   6  -5    0.08    0.04
  -1   6  -5    0.08    0.04
   1  -6   5    0.12    0.04
   1  -6   5    0.11    0.05
   1  -6   5    0.14    0.03
  -2   6  -5    8.40    0.26
  -2   6  -5    9.14    0.29
  -2   6  -5    8.70    0.27
   2  -6   5    8.75    0.24
   2  -6   5    8.58    0.25
   2  -6   5    8.87    0.28
  -3   6  -5    4.13    0.19
  -3   6  -5    3.90    0.16
  -3   6  -5    4.04    0.17
   3  -6   5    3.58    0.18
   3  -6   5    4.17    0.16
   3  -6   5    4.04    0.15
  -4   6  -5    8.30    0.27
  -4   6  -5    8.43    0.28
   4  -6   5    8.78    0.28
   4  -6   5    8.65    0.23
  -5   6  -5    2.62    0.16
  -5   6  -5    2.72    0.15
   5  -6   5    2.74    0.17
  -6   6  -5    6.27    0.27
   6  -6   5    6.46    0.27
  -7   6  -5    0.14    0.08
   7  -6   5    0.21    0.09
   8  -6   5    0.08    0.10
   9  -6   5   -0.17    0.09
  10  -6   5    0.28    0.13
   9   5  -5    0.02    0.12
   8   5  -5    0.45    0.13
   7   5  -5    0.37    0.11
  -7  -5   5    0.15    0.08
   6   5  -5    0.79    0.13
  -6  -5   5    0.85    0.12
   5   5  -5    9.90    0.36
  -5  -5   5   10.22    0.34
   4   5  -5   -0.03    0.05
  -4  -5   5    0.01    0.06
   3   5  -5    1.51    0.14
   3   5  -5    1.31    0.13
  -3  -5   5    1.23    0.13
   2   5  -5    2.69    0.15
   2   5  -5    2.75    0.16
  -2  -5   5    2.99    0.15
  -2  -5   5    2.95    0.12
  -2  -5   5    2.97    0.16
   1   5  -5    1.66    0.12
   1   5  -5    1.52    0.10
  -1  -5   5    1.72    0.11
  -1  -5   5    1.40    0.11
  -1  -5   5    1.51    0.09
   0   5  -5    0.05    0.05
   0   5  -5    0.04    0.03
   0  -5   5    0.04    0.04
   0  -5   5    0.01    0.02
   0  -5   5    0.11    0.04
   0  -5   5    0.09    0.04
  -1   5  -5    0.03    0.03
  -1   5  -5    0.10    0.05
  -1   5  -5   -0.03    0.03
   1  -5   5    0.01    0.03
   1  -5   5   -0.02    0.04
   1  -5   5    0.00    0.02
  -2   5  -5    0.03    0.04
  -2   5  -5    0.02    0.03
  -2   5  -5    0.00    0.04
   2  -5   5    0.09    0.04
   2  -5   5    0.00    0.03
   2  -5   5    0.04    0.04
  -3   5  -5    1.11    0.11
  -3   5  -5    1.27    0.12
  -3   5  -5    1.09    0.08
   3  -5   5    0.80    0.09
   3  -5   5    1.21    0.09
   3  -5   5    1.10    0.07
  -4   5  -5    1.48    0.12
  -4   5  -5    1.57    0.10
   4  -5   5    1.52    0.08
   4  -5   5    1.32    0.11
   4  -5   5    1.41    0.12
  -5   5  -5    4.23    0.19
  -5   5  -5    4.91    0.22
   5  -5   5    4.66    0.21
  -6   5  -5    1.27    0.14
  -6   5  -5    1.68    0.15
   6  -5   5    1.25    0.14
  -7   5  -5    1.11    0.15
   7  -5   5    1.03    0.15
  -8   5  -5    4.83    0.28
   8  -5   5    5.32    0.29
  -9   5  -5    0.61    0.14
   9  -5   5    0.61    0.14
  10  -5   5    2.68    0.27
   9   4  -5    0.15    0.09
  -9  -4   5    0.00    0.12
   8   4  -5    0.56    0.13
   7   4  -5    2.05    0.20
  -7  -4   5    2.11    0.16
   6   4  -5    0.05    0.07
  -6  -4   5    0.03    0.06
   5   4  -5    7.56    0.30
  -5  -4   5    7.65    0.28
   4   4  -5    4.74    0.22
  -4  -4   5    4.52    0.20
   3   4  -5    0.41    0.08
   3   4  -5    0.25    0.06
  -3  -4   5    0.44    0.08
  -3  -4   5    0.39    0.05
  -3  -4   5    0.31    0.07
   2   4  -5    5.91    0.21
  -2  -4   5    6.18    0.24
  -2  -4   5    6.12    0.21
  -2  -4   5    5.99    0.18
   1   4  -5    1.65    0.10
   1   4  -5    1.69    0.11
  -1  -4   5    1.83    0.11
  -1  -4   5    1.91    0.10
  -1  -4   5    1.69    0.10
   0   4  -5    0.41    0.05
   0   4  -5    0.33    0.06
   0  -4   5    0.40    0.03
   0  -4   5    0.49    0.06
   0  -4   5    0.39    0.06
   0  -4   5    0.35    0.06
  -1   4  -5   19.88    0.47
  -1   4  -5   19.56    0.50
  -1   4  -5   20.48    0.44
   1  -4   5   20.67    0.45
   1  -4   5   20.51    0.47
   1  -4   5   20.30    0.42
  -2   4  -5    0.59    0.08
  -2   4  -5    0.40    0.07
  -2   4  -5    0.48    0.05
   2  -4   5    0.36    0.05
   2  -4   5    0.44    0.06
   2  -4   5    0.40    0.06
  -3   4  -5    8.42    0.26
  -3   4  -5    8.41    0.28
  -3   4  -5    8.05    0.23
   3  -4   5    7.92    0.25
   3  -4   5    8.17    0.24
   3  -4   5    8.25    0.22
  -4   4  -5    1.68    0.13
  -4   4  -5    1.87    0.13
  -4   4  -5    1.88    0.11
   4  -4   5    1.76    0.12
   4  -4   5    1.80    0.09
   4  -4   5    1.87    0.13
  -5   4  -5    0.04    0.06
  -5   4  -5    0.02    0.04
   5  -4   5    0.02    0.06
   5  -4   5   -0.01    0.04
  -6   4  -5    0.48    0.11
   6  -4   5    0.61    0.11
  -7   4  -5    3.22    0.22
   7  -4   5    2.95    0.20
   7  -4   5    3.09    0.19
  -8   4  -5    0.51    0.13
   8  -4   5    0.33    0.10
  -9   4  -5    0.80    0.16
   9  -4   5    0.72    0.15
 -10   4  -5    0.34    0.14
  10  -4   5    0.25    0.13
  -9  -3   5    0.29    0.12
  -8  -3   5    0.11    0.10
  -7  -3   5    0.88    0.12
  -7  -3   5    0.70    0.14
  -6  -3   5    8.62    0.36
  -6  -3   5    8.64    0.29
  -5  -3   5   35.83    0.91
  -5  -3   5   36.00    0.79
   4   3  -5    1.55    0.12
   4   3  -5    1.60    0.13
  -4  -3   5    1.47    0.11
   3   3  -5    5.16    0.12
   3   3  -5    4.78    0.19
   3   3  -5    5.25    0.20
  -3  -3   5    5.28    0.22
  -3  -3   5    5.09    0.15
  -3  -3   5    5.33    0.19
   2   3  -5    7.57    0.24
   2   3  -5    7.84    0.23
  -2  -3   5    7.76    0.27
  -2  -3   5    7.91    0.24
  -2  -3   5    7.82    0.21
   1   3  -5   15.69    0.38
   1   3  -5   14.96    0.35
  -1  -3   5   15.41    0.37
  -1  -3   5   14.87    0.35
  -1  -3   5   14.77    0.41
   0   3  -5   22.80    0.57
   0   3  -5   23.96    0.52
   0   3  -5   23.51    0.49
   0  -3   5   23.78    0.51
   0  -3   5   23.86    0.51
   0  -3   5   23.68    0.45
  -1   3  -5    1.01    0.09
  -1   3  -5    1.02    0.08
  -1   3  -5    0.97    0.05
   1  -3   5    0.91    0.07
   1  -3   5    1.02    0.07
   1  -3   5    0.97    0.06
  -2   3  -5    1.33    0.06
  -2   3  -5    1.33    0.09
  -2   3  -5    1.17    0.10
   2  -3   5    1.15    0.08
   2  -3   5    1.19    0.07
   2  -3   5    1.52    0.09
  -3   3  -5    1.26    0.07
  -3   3  -5    1.16    0.10
  -3   3  -5    1.21    0.11
   3  -3   5    1.09    0.09
   3  -3   5    1.10    0.07
   3  -3   5    1.04    0.10
  -4   3  -5    0.07    0.06
  -4   3  -5    0.03    0.03
  -4   3  -5    0.14    0.05
   4  -3   5    0.08    0.05
   4  -3   5    0.05    0.04
  -5   3  -5    4.58    0.23
   5  -3   5    4.80    0.21
   5  -3   5    4.52    0.19
   5  -3   5    4.54    0.18
  -6   3  -5    0.06    0.07
   6  -3   5    0.06    0.05
   6  -3   5    0.06    0.07
  -7   3  -5    3.09    0.22
   7  -3   5    3.02    0.19
   7  -3   5    2.88    0.20
  -8   3  -5    0.14    0.10
   8  -3   5   -0.08    0.06
  -9   3  -5    1.81    0.23
   9  -3   5    1.52    0.19
 -10   3  -5    1.85    0.25
 -10  -2   5   -0.01    0.11
  -9  -2   5    0.68    0.16
  -8  -2   5    1.08    0.18
  -7  -2   5    0.10    0.08
  -6  -2   5    3.09    0.17
  -6  -2   5    3.25    0.22
   5   2  -5   22.47    0.49
  -5  -2   5   22.77    0.63
  -5  -2   5   22.42    0.54
  -5  -2   5   22.75    0.58
   4   2  -5   12.43    0.36
   4   2  -5   13.09    0.29
  -4  -2   5   12.45    0.36
  -4  -2   5   12.36    0.40
  -4  -2   5   12.95    0.28
  -4  -2   5   12.00    0.34
   3   2  -5    4.56    0.12
   3   2  -5    4.06    0.16
   3   2  -5    4.14    0.17
  -3  -2   5    4.54    0.20
  -3  -2   5    4.50    0.17
  -3  -2   5    4.47    0.14
   2   2  -5    2.03    0.11
   2   2  -5    2.13    0.10
  -2  -2   5    2.26    0.13
  -2  -2   5    2.07    0.09
  -2  -2   5    2.05    0.11
   1   2  -5   56.03    1.07
   1   2  -5   54.32    1.07
  -1  -2   5   53.33    1.06
  -1  -2   5   56.58    1.00
  -1  -2   5   54.38    1.18
  -1  -2   5   52.73    1.06
   0   2  -5    3.32    0.09
   0   2  -5    3.42    0.13
   0   2  -5    3.21    0.15
   0  -2   5    3.40    0.10
   0  -2   5    3.11    0.13
  -1   2  -5   37.15    0.76
  -1   2  -5   38.35    0.86
   1  -2   5   37.86    0.78
   1  -2   5   37.90    0.74
   1  -2   5   38.25    0.76
  -2   2  -5    4.24    0.16
  -2   2  -5    4.52    0.19
   2  -2   5    4.49    0.12
   2  -2   5    4.32    0.15
   2  -2   5    4.48    0.15
   2  -2   5    4.17    0.16
  -3   2  -5   41.22    0.97
  -3   2  -5   41.81    0.86
   3  -2   5   42.52    0.85
   3  -2   5   42.82    0.87
   3  -2   5   43.09    0.83
   3  -2   5   40.85    0.86
  -4   2  -5    1.40    0.10
  -4   2  -5    1.34    0.12
  -4   2  -5    1.29    0.08
   4  -2   5    1.38    0.10
   4  -2   5    1.37    0.09
   4  -2   5    1.41    0.11
  -5   2  -5    5.34    0.22
  -5   2  -5    5.67    0.26
   5  -2   5    5.54    0.23
   5  -2   5    5.52    0.21
   5  -2   5    5.22    0.20
  -6   2  -5    0.49    0.11
   6  -2   5    0.32    0.07
   6  -2   5    0.35    0.10
   6  -2   5    0.32    0.07
  -7   2  -5    1.20    0.17
   7  -2   5    0.96    0.14
  -8   2  -5    0.03    0.10
  -9   2  -5    0.08    0.11
 -10   2  -5    0.01    0.10
 -10  -1   5    0.40    0.15
  -9  -1   5    0.21    0.11
  -8  -1   5    1.80    0.21
  -7  -1   5    0.92    0.15
  -7  -1   5    1.06    0.14
   6   1  -5   14.91    0.38
  -6  -1   5   15.14    0.49
  -6  -1   5   14.64    0.44
  -6  -1   5   15.17    0.40
   5   1  -5    9.63    0.26
   5   1  -5    9.56    0.32
  -5  -1   5    9.38    0.28
  -5  -1   5   10.10    0.35
  -5  -1   5    9.26    0.31
   4   1  -5    1.60    0.08
   4   1  -5    1.65    0.11
  -4  -1   5    1.93    0.11
  -4  -1   5    1.70    0.08
  -4  -1   5    1.57    0.13
  -4  -1   5    1.66    0.12
   3   1  -5    4.25    0.16
   3   1  -5    4.32    0.13
  -3  -1   5    4.49    0.19
  -3  -1   5    4.32    0.14
  -3  -1   5    4.23    0.16
  -3  -1   5    4.38    0.17
   2   1  -5   13.69    0.33
   2   1  -5   13.37    0.32
  -2  -1   5   13.20    0.37
  -2  -1   5   13.25    0.31
  -2  -1   5   13.48    0.33
  -2  -1   5   13.54    0.29
   1   1  -5   43.69    0.82
   1   1  -5   41.35    0.83
  -1  -1   5   42.48    0.84
  -1  -1   5   39.20    0.83
  -1  -1   5   42.99    0.94
  -1  -1   5   42.33    0.79
   0   1  -5  185.16    3.88
   0   1  -5  198.01    3.58
   0  -1   5  193.65    3.53
   0  -1   5  194.67    3.54
   0  -1   5  195.08    3.50
  -1   1  -5    4.08    0.17
  -1   1  -5    4.04    0.14
   1  -1   5    3.89    0.15
   1  -1   5    4.07    0.14
   1  -1   5    4.09    0.14
  -2   1  -5    1.18    0.08
  -2   1  -5    1.11    0.10
   2  -1   5    1.22    0.05
   2  -1   5    1.03    0.07
   2  -1   5    1.21    0.09
   2  -1   5    1.21    0.08
  -3   1  -5    0.21    0.06
  -3   1  -5    0.27    0.05
  -3   1  -5    0.24    0.05
   3  -1   5    0.11    0.04
   3  -1   5    0.26    0.06
   3  -1   5    0.22    0.04
  -4   1  -5    0.24    0.07
  -4   1  -5    0.22    0.05
  -4   1  -5    0.24    0.06
   4  -1   5    0.14    0.05
   4  -1   5    0.35    0.08
   4  -1   5    0.20    0.05
  -5   1  -5    0.15    0.05
  -5   1  -5    0.04    0.07
   5  -1   5    0.13    0.06
   5  -1   5    0.12    0.05
   5  -1   5    0.08    0.07
  -6   1  -5    0.89    0.15
   6  -1   5    0.83    0.11
   6  -1   5    1.17    0.15
   6  -1   5    1.16    0.11
  -7   1  -5    0.23    0.10
  -8   1  -5    0.49    0.14
  -9   1  -5    2.11    0.26
 -10   0   5    0.22    0.12
  -9   0   5    0.85    0.16
  -9   0   5    0.94    0.17
  -8   0   5    0.10    0.08
  -8   0   5    0.07    0.08
  -7   0   5    2.79    0.21
  -7   0   5    2.93    0.19
   6   0  -5    7.34    0.24
  -6   0   5    7.01    0.30
  -6   0   5    7.28    0.23
  -6   0   5    6.80    0.27
   5   0  -5    2.88    0.16
   5   0  -5    2.90    0.13
  -5   0   5    3.01    0.14
  -5   0   5    3.11    0.18
  -5   0   5    2.83    0.11
  -5   0   5    2.90    0.16
   4   0  -5    0.73    0.07
   4   0  -5    0.76    0.09
  -4   0   5    0.67    0.06
  -4   0   5    0.68    0.08
  -4   0   5    0.73    0.09
  -4   0   5    0.56    0.09
   3   0  -5    0.23    0.05
  -3   0   5    0.31    0.06
  -3   0   5    0.18    0.03
  -3   0   5    0.10    0.03
  -3   0   5    0.21    0.04
  -3   0   5    0.27    0.06
   2   0  -5   46.88    0.91
  -2   0   5   45.93    0.88
  -2   0   5   45.05    0.90
  -2   0   5   45.90    1.01
  -2   0   5   45.05    0.91
  -2   0   5   46.24    0.92
   1   0  -5   10.54    0.25
   1   0  -5    9.54    0.29
  -1   0   5   10.24    0.27
  -1   0   5   10.18    0.23
  -1   0   5    9.60    0.26
  -1   0   5   10.05    0.24
   0   0  -5  144.14    3.02
   0   0  -5  150.56    2.71
   0   0   5  149.24    2.73
   0   0   5  154.73    2.80
   0   0   5  147.36    2.76
   0   0   5  148.20    2.72
  -1   0  -5   10.48    0.32
  -1   0  -5   10.98    0.26
   1   0   5   11.24    0.29
   1   0   5   11.09    0.28
   1   0   5   10.54    0.28
   1   0   5   11.27    0.23
  -2   0  -5    4.61    0.15
  -2   0  -5    4.44    0.16
  -2   0  -5    4.65    0.20
   2   0   5    4.41    0.16
   2   0   5    4.64    0.13
   2   0   5    4.32    0.17
  -3   0  -5    0.26    0.07
  -3   0  -5    0.19    0.05
  -3   0  -5    0.20    0.04
   3   0   5    0.12    0.04
   3   0   5    0.20    0.06
   3   0   5    0.23    0.04
  -4   0  -5   10.29    0.29
  -4   0  -5   10.97    0.29
  -4   0  -5   10.05    0.36
   4   0   5   10.82    0.30
   4   0   5   10.02    0.29
   4   0   5   10.36    0.32
  -5   0  -5   15.44    0.51
  -5   0  -5   15.66    0.39
  -5   0  -5   15.28    0.41
   5   0   5   15.35    0.42
   5   0   5   15.67    0.39
   5   0   5   15.60    0.45
  -6   0  -5    0.01    0.06
   6   0   5   -0.09    0.06
  -7   0  -5   -0.04    0.08
  -8   0  -5    0.43    0.14
  -9   0  -5    0.31    0.13
 -10   1   5    0.07    0.12
 -10   1   5    0.04    0.09
  -9   1   5    0.21    0.10
  -9   1   5    0.32    0.11
  -8   1   5    1.45    0.18
  -8   1   5    1.62    0.18
  -7   1   5    5.13    0.26
  -7   1   5    5.06    0.25
   6  -1  -5    0.04    0.05
  -6   1   5   -0.01    0.04
  -6   1   5    0.00    0.05
  -6   1   5    0.03    0.06
   5  -1  -5    1.27    0.09
  -5   1   5    1.23    0.13
  -5   1   5    1.39    0.14
  -5   1   5    1.11    0.08
  -5   1   5    1.28    0.13
  -5   1   5    1.25    0.09
  -4   1   5    0.04    0.03
  -4   1   5    0.01    0.03
  -4   1   5    0.02    0.03
  -4   1   5    0.07    0.04
  -4   1   5    0.03    0.04
  -4   1   5    0.02    0.03
  -3   1   5    6.95    0.20
  -3   1   5    6.87    0.22
  -3   1   5    7.14    0.24
  -3   1   5    6.85    0.20
  -3   1   5    7.32    0.22
  -3   1   5    7.02    0.21
  -2   1   5    0.03    0.04
  -2   1   5    0.07    0.03
  -2   1   5    0.05    0.03
  -2   1   5    0.09    0.03
  -2   1   5    0.09    0.03
  -2   1   5    0.08    0.03
   1  -1  -5   17.07    0.36
   1  -1  -5   18.30    0.44
  -1   1   5   16.35    0.39
  -1   1   5   15.97    0.37
  -1   1   5   16.41    0.36
  -1   1   5   16.59    0.39
   0  -1  -5   36.60    0.85
   0  -1  -5   38.53    0.72
   0   1   5   37.78    0.78
   0   1   5   39.41    0.75
   0   1   5   37.81    0.77
   0   1   5   38.05    0.78
  -1  -1  -5    2.19    0.11
  -1  -1  -5    1.89    0.12
  -1  -1  -5    2.11    0.08
   1   1   5    1.99    0.08
   1   1   5    2.01    0.10
   1   1   5    2.13    0.11
  -2  -1  -5   15.95    0.39
  -2  -1  -5   16.16    0.35
  -2  -1  -5   16.06    0.45
   2   1   5   16.37    0.37
   2   1   5   15.93    0.40
   2   1   5   15.45    0.39
  -3  -1  -5    5.51    0.24
  -3  -1  -5    5.39    0.20
  -3  -1  -5    5.49    0.17
   3   1   5    5.41    0.18
   3   1   5    5.34    0.21
   3   1   5    5.67    0.19
  -4  -1  -5    5.59    0.19
  -4  -1  -5    5.50    0.21
   4   1   5    5.55    0.20
   4   1   5    5.81    0.23
   4   1   5    5.64    0.21
  -5  -1  -5    1.06    0.11
  -5  -1  -5    1.21    0.12
   5   1   5    1.20    0.13
   5   1   5    1.31    0.10
   6   1   5    0.31    0.08
  -7  -1  -5    0.12    0.11
  -8  -1  -5    0.54    0.16
  -9  -1  -5    0.16    0.12
 -10   2   5    0.07    0.11
 -10   2   5    0.03    0.10
  -9   2   5    2.01    0.21
  -9   2   5    1.56    0.20
  -8   2   5    2.06    0.19
  -8   2   5    2.00    0.20
  -7   2   5    4.56    0.23
  -7   2   5    4.26    0.23
   6  -2  -5    7.70    0.23
   6  -2  -5    7.38    0.28
  -6   2   5    7.20    0.28
  -6   2   5    7.11    0.29
  -6   2   5    7.41    0.29
  -6   2   5    7.65    0.23
  -5   2   5    0.95    0.09
  -5   2   5    0.88    0.11
  -5   2   5    0.88    0.08
  -5   2   5    0.82    0.09
  -5   2   5    0.86    0.11
  -5   2   5    0.72    0.09
  -4   2   5    4.51    0.17
  -4   2   5    4.49    0.16
  -4   2   5    4.33    0.17
  -4   2   5    4.30    0.18
  -4   2   5    4.30    0.16
  -4   2   5    4.58    0.19
  -3   2   5   34.94    0.72
  -3   2   5   35.15    0.76
  -3   2   5   35.08    0.72
  -3   2   5   34.97    0.72
  -3   2   5   33.74    0.72
  -3   2   5   34.22    0.79
   2  -2  -5    0.21    0.05
  -2   2   5    0.13    0.04
  -2   2   5    0.15    0.04
  -2   2   5    0.29    0.04
  -2   2   5    0.19    0.05
  -2   2   5    0.13    0.04
   1  -2  -5   37.99    0.80
   1  -2  -5   38.25    0.87
   1  -2  -5   39.65    0.74
  -1   2   5   39.47    0.79
  -1   2   5   38.07    0.79
  -1   2   5   39.23    0.80
   0  -2  -5   10.12    0.29
   0  -2  -5    9.62    0.31
   0  -2  -5   10.71    0.21
   0   2   5   10.19    0.28
   0   2   5   10.44    0.28
   0   2   5   10.20    0.25
  -1  -2  -5    4.14    0.10
  -1  -2  -5    4.32    0.17
  -1  -2  -5    3.95    0.18
   1   2   5    3.97    0.14
   1   2   5    3.95    0.16
   1   2   5    3.85    0.16
  -2  -2  -5    0.23    0.03
  -2  -2  -5    0.19    0.06
  -2  -2  -5    0.16    0.06
   2   2   5    0.24    0.05
   2   2   5    0.20    0.05
   2   2   5    0.30    0.06
  -3  -2  -5    2.36    0.14
   3   2   5    2.15    0.13
   3   2   5    2.10    0.12
   3   2   5    2.15    0.14
  -4  -2  -5    5.73    0.23
   4   2   5    5.74    0.20
   4   2   5    5.54    0.22
  -5  -2  -5   -0.02    0.06
   5   2   5    0.03    0.06
 -10   3   5    0.96    0.17
  -9   3   5    0.14    0.09
  -9   3   5    0.15    0.11
  -8   3   5    3.94    0.24
  -8   3   5    3.64    0.23
  -8   3   5    3.93    0.26
  -7   3   5    2.25    0.17
  -7   3   5    2.00    0.16
  -7   3   5    1.88    0.19
   6  -3  -5    0.58    0.08
  -6   3   5    0.68    0.10
  -6   3   5    0.47    0.10
  -6   3   5    0.67    0.11
   5  -3  -5    1.11    0.10
  -5   3   5    1.13    0.12
  -5   3   5    1.20    0.09
  -5   3   5    1.09    0.11
  -5   3   5    1.22    0.10
  -5   3   5    1.17    0.12
  -4   3   5    5.55    0.20
  -4   3   5    5.79    0.22
  -4   3   5    5.93    0.21
  -4   3   5    5.67    0.20
  -4   3   5    6.14    0.20
  -4   3   5    5.81    0.20
   3  -3  -5    7.61    0.23
   3  -3  -5    7.43    0.24
  -3   3   5    7.03    0.23
  -3   3   5    7.90    0.24
  -3   3   5    7.72    0.24
  -3   3   5    7.62    0.21
   2  -3  -5    0.03    0.03
   2  -3  -5    0.06    0.04
  -2   3   5    0.01    0.03
  -2   3   5    0.13    0.04
  -2   3   5    0.07    0.03
  -2   3   5    0.01    0.03
   1  -3  -5    0.00    0.04
   1  -3  -5   -0.01    0.03
   1  -3  -5    0.02    0.02
  -1   3   5    0.00    0.04
  -1   3   5    0.02    0.03
  -1   3   5    0.06    0.03
   0  -3  -5   15.08    0.40
   0  -3  -5   16.06    0.43
   0   3   5   15.79    0.40
   0   3   5   15.42    0.38
  -1  -3  -5    6.57    0.23
  -1  -3  -5    6.48    0.25
   1   3   5    6.51    0.21
   1   3   5    6.61    0.23
   1   3   5    6.23    0.22
  -2  -3  -5    5.79    0.22
  -2  -3  -5    5.61    0.25
   2   3   5    5.92    0.21
   2   3   5    6.05    0.21
   2   3   5    6.00    0.23
  -3  -3  -5    0.61    0.10
   3   3   5    0.52    0.08
   3   3   5    0.48    0.08
  -4  -3  -5    0.08    0.07
   4   3   5    0.26    0.07
   4   3   5    0.11    0.05
  -5  -3  -5    0.32    0.09
   5   3   5    0.15    0.08
 -10   4   5    2.58    0.25
  -9   4   5    0.93    0.17
  -9   4   5    0.56    0.12
  -8   4   5    0.20    0.10
  -8   4   5    0.29    0.10
  -7   4   5    0.26    0.08
  -7   4   5    0.36    0.11
   6  -4  -5   -0.03    0.04
  -6   4   5    0.00    0.06
  -6   4   5    0.01    0.05
  -6   4   5    0.07    0.07
  -6   4   5    0.05    0.05
   5  -4  -5    1.22    0.10
   5  -4  -5    1.27    0.11
  -5   4   5    1.45    0.15
  -5   4   5    1.27    0.11
  -5   4   5    1.38    0.13
  -5   4   5    1.16    0.11
   4  -4  -5    3.08    0.14
  -4   4   5    2.90    0.16
  -4   4   5    3.03    0.15
  -4   4   5    3.03    0.15
  -4   4   5    3.14    0.14
   3  -4  -5    0.90    0.08
   3  -4  -5    1.01    0.10
  -3   4   5    0.99    0.10
  -3   4   5    0.88    0.07
  -3   4   5    1.08    0.11
  -3   4   5    0.82    0.09
   2  -4  -5    8.18    0.26
   2  -4  -5    8.31    0.26
  -2   4   5    8.77    0.26
  -2   4   5    8.29    0.26
  -2   4   5    8.39    0.27
   1  -4  -5    5.55    0.21
   1  -4  -5    5.48    0.21
  -1   4   5    5.25    0.20
  -1   4   5    5.55    0.20
  -1   4   5    5.60    0.20
   0  -4  -5    3.61    0.17
   0  -4  -5    3.81    0.17
   0   4   5    4.02    0.16
   0   4   5    3.73    0.17
   0   4   5    3.61    0.17
  -1  -4  -5    1.45    0.12
  -1  -4  -5    1.29    0.12
   1   4   5    1.24    0.10
   1   4   5    1.32    0.11
   1   4   5    1.43    0.11
  -2  -4  -5    0.74    0.11
   2   4   5    0.93    0.10
   2   4   5    0.81    0.10
  -3  -4  -5    0.18    0.08
   3   4   5    0.25    0.07
  -4  -4  -5    0.00    0.06
   4   4   5    0.10    0.07
  -5  -4  -5    0.49    0.11
 -10   5   5    0.02    0.09
  -9   5   5    0.13    0.09
  -9   5   5    0.10    0.11
  -8   5   5    6.20    0.32
  -8   5   5    6.10    0.29
  -7   5   5    1.82    0.15
  -7   5   5    1.88    0.19
  -6   5   5    0.04    0.07
  -6   5   5    0.04    0.05
  -6   5   5    0.03    0.06
   5  -5  -5    5.54    0.21
  -5   5   5    5.87    0.26
  -5   5   5    5.68    0.23
  -5   5   5    5.41    0.21
   4  -5  -5    0.42    0.07
   4  -5  -5    0.45    0.07
  -4   5   5    0.29    0.07
  -4   5   5    0.36    0.08
  -4   5   5    0.26    0.06
  -4   5   5    0.32    0.07
   3  -5  -5    0.75    0.08
   3  -5  -5    0.66    0.09
  -3   5   5    0.62    0.09
  -3   5   5    0.68    0.09
  -3   5   5    0.85    0.10
   2  -5  -5    9.72    0.33
   2  -5  -5   10.10    0.29
  -2   5   5    9.63    0.30
  -2   5   5    9.52    0.31
  -2   5   5    9.88    0.31
   1  -5  -5   27.09    0.64
  -1   5   5   26.52    0.63
  -1   5   5   26.57    0.63
   0  -5  -5    1.17    0.12
   0   5   5    1.06    0.11
  -1  -5  -5    3.12    0.18
  -1  -5  -5    2.97    0.18
   1   5   5    2.98    0.16
  -2  -5  -5    0.33    0.09
   2   5   5    0.33    0.08
  -3  -5  -5    1.06    0.14
   3   5   5    1.00    0.13
  -4  -5  -5    2.54    0.19
   4   5   5    2.75    0.19
  -5  -5  -5    0.72    0.14
 -10   6   5   -0.04    0.11
 -10   6   5    0.04    0.10
  -9   6   5    3.61    0.25
  -9   6   5    3.84    0.28
  -8   6   5   -0.13    0.08
  -8   6   5    0.07    0.08
  -7   6   5    2.81    0.18
  -7   6   5    2.50    0.20
  -6   6   5    8.85    0.31
  -6   6   5    9.72    0.37
  -6   6   5    9.26    0.34
   5  -6  -5    4.82    0.20
  -5   6   5    4.98    0.23
  -5   6   5    5.17    0.25
  -4   6   5    4.04    0.21
  -4   6   5    4.31    0.21
  -3   6   5    1.24    0.14
  -3   6   5    1.22    0.13
  -3   6   5    1.05    0.12
  -2   6   5    1.41    0.14
  -2   6   5    1.34    0.14
   1  -6  -5    1.54    0.11
  -1   6   5    1.61    0.13
   0  -6  -5    0.04    0.05
   0   6   5    0.03    0.05
  -1  -6  -5    2.20    0.17
   1   6   5    2.50    0.17
  -2  -6  -5    0.20    0.09
   2   6   5    0.27    0.08
  -3  -6  -5    0.02    0.08
   3   6   5    0.01    0.07
  -4  -6  -5    0.01    0.08
   4   6   5    0.01    0.07
  -5  -6  -5   -0.08    0.09
 -10   7   5    0.35    0.12
 -10   7   5    0.22    0.14
  -9   7   5    5.11    0.29
  -9   7   5    5.26    0.33
  -8   7   5    1.16    0.18
  -8   7   5    0.98    0.15
  -7   7   5    0.48    0.12
  -7   7   5    0.60    0.13
  -6   7   5    1.12    0.16
  -6   7   5    1.21    0.15
  -5   7   5    2.54    0.19
  -5   7   5    2.13    0.16
  -4   7   5    4.39    0.23
  -4   7   5    4.46    0.22
   3  -7  -5   18.06    0.50
  -3   7   5   17.48    0.51
  -3   7   5   17.17    0.49
   2  -7  -5   20.81    0.55
  -2   7   5   20.84    0.57
  -1   7   5    1.77    0.15
   0   7   5    2.90    0.18
  -1  -7  -5    0.18    0.08
   1   7   5    0.27    0.08
  -2  -7  -5    0.11    0.08
   2   7   5    0.30    0.09
  -3  -7  -5    0.02    0.08
   3   7   5    0.01    0.07
  -4  -7  -5    0.64    0.14
  -5  -7  -5    0.70    0.16
  -9   8   5    0.79    0.18
  -8   8   5    0.59    0.16
  -7   8   5    0.92    0.15
  -7   8   5    0.80    0.15
  -6   8   5    0.11    0.09
  -6   8   5    0.09    0.08
  -5   8   5    0.25    0.09
  -5   8   5    0.26    0.09
  -4   8   5    3.69    0.21
  -4   8   5    3.70    0.22
   3  -8  -5    1.37    0.16
  -3   8   5    1.26    0.15
   2  -8  -5    2.17    0.17
  -2   8   5    2.30    0.18
   1  -8  -5    0.83    0.12
  -1   8   5    0.65    0.12
   0  -8  -5    1.34    0.15
   0   8   5    1.61    0.17
  -1  -8  -5    0.78    0.12
  -1  -8  -5    0.78    0.13
   1   8   5    0.74    0.13
  -2  -8  -5    0.02    0.09
   2   8   5    0.07    0.09
  -3  -8  -5    0.62    0.15
   3   8   5    0.53    0.12
  -4  -8  -5    0.21    0.12
  -9   9   5    1.71    0.25
  -8   9   5    0.20    0.13
  -7   9   5    0.48    0.13
  -7   9   5    0.63    0.14
  -6   9   5    0.66    0.14
  -6   9   5    0.62    0.13
  -5   9   5    1.31    0.17
  -5   9   5    1.16    0.16
  -4   9   5    4.44    0.26
   3  -9  -5    7.81    0.33
  -3   9   5    8.46    0.35
   2  -9  -5    0.00    0.07
  -2   9   5   -0.01    0.06
   1  -9  -5    0.08    0.08
  -1   9   5   -0.04    0.07
   0  -9  -5    1.99    0.19
   0   9   5    2.09    0.21
  -1  -9  -5    2.83    0.20
   1   9   5    2.97    0.23
  -2  -9  -5    0.83    0.17
   2   9   5    0.78    0.15
  -3  -9  -5    1.29    0.20
  -8  10   5    0.14    0.13
  -7  10   5    0.06    0.10
  -7  10   5    0.08    0.10
  -6  10   5    0.01    0.09
  -6  10   5   -0.03    0.07
  -5  10   5    1.54    0.19
   4 -10  -5    1.45    0.18
  -4  10   5    1.24    0.18
   3 -10  -5    0.04    0.09
  -3  10   5    0.03    0.08
   2 -10  -5    0.16    0.09
  -2  10   5    0.17    0.10
   1 -10  -5    0.12    0.09
  -1  10   5    0.11    0.10
   0 -10  -5    0.09    0.09
   0  10   5   -0.01    0.09
   1  10   5    0.87    0.17
  -2 -10  -5    0.59    0.14
  -7  11   5    1.56    0.21
  -7  11   5    1.98    0.25
  -6  11   5    0.20    0.13
  -5  11   5    0.01    0.09
   4 -11  -5    1.66    0.21
  -4  11   5    1.87    0.22
   3 -11  -5   -0.09    0.08
  -3  11   5    0.06    0.09
   2 -11  -5    0.28    0.12
  -2  11   5    0.24    0.11
   1 -11  -5    1.08    0.16
  -1  11   5    1.60    0.22
   0 -11  -5    1.01    0.16
   0  11   5    1.51    0.21
   1  11   5    0.00    0.08
  -5  12   5    0.68    0.15
   4 -12  -5    0.13    0.12
  -4  12   5    0.45    0.14
   3 -12  -5    0.70    0.15
  -3  12   5    0.56    0.16
   2 -12  -5    0.11    0.11
  -2  12   5    0.17    0.12
   2 -14   6   -0.02    0.09
  -3  14  -6    2.30    0.25
   3 -14   6    2.00    0.24
  -4  14  -6    0.56    0.14
   4 -14   6    0.31    0.14
  -5  14  -6    0.12    0.11
  -1  13  -6    0.12    0.10
   1 -13   6    0.26    0.11
  -2  13  -6    1.61    0.20
   2 -13   6    1.34    0.19
  -3  13  -6   -0.01    0.08
   3 -13   6    0.02    0.11
  -4  13  -6    0.27    0.11
   4 -13   6    0.23    0.12
  -5  13  -6    0.44    0.14
   5 -13   6    0.38    0.13
  -6  13  -6    0.94    0.16
  -7  13  -6    0.50    0.14
  -3 -12   6    0.22    0.12
   1  12  -6    0.02    0.10
   0  12  -6    0.41    0.12
  -1  12  -6    0.09    0.10
   1 -12   6    0.19    0.09
  -2  12  -6    0.54    0.12
   2 -12   6    0.48    0.12
  -3  12  -6    0.39    0.12
   3 -12   6    0.39    0.13
  -4  12  -6   -0.05    0.08
   4 -12   6   -0.07    0.09
  -5  12  -6   -0.06    0.08
   5 -12   6   -0.08    0.08
  -6  12  -6    1.22    0.18
  -7  12  -6    0.08    0.10
  -4 -11   6    0.10    0.10
   3  11  -6    1.03    0.18
  -3 -11   6    0.92    0.17
   2  11  -6    0.01    0.10
   1  11  -6    0.07    0.09
   0  11  -6    0.71    0.14
   0 -11   6    0.54    0.11
  -1  11  -6    0.09    0.09
   1 -11   6    0.17    0.08
  -2  11  -6    0.21    0.09
   2 -11   6    0.13    0.09
  -3  11  -6    0.16    0.09
   3 -11   6    0.21    0.09
  -4  11  -6    0.78    0.14
   4 -11   6    0.47    0.13
  -5  11  -6    0.32    0.11
  -6  11  -6    0.22    0.11
  -7  11  -6    0.33    0.12
   7 -11   6    0.37    0.12
  -8  11  -6    0.07    0.11
   8 -11   6    0.13    0.11
   5  10  -6    0.43    0.15
  -5 -10   6    0.36    0.14
   4  10  -6   -0.24    0.09
  -4 -10   6    0.22    0.09
   3  10  -6    1.95    0.21
  -3 -10   6    2.04    0.22
   2  10  -6    4.89    0.28
   1  10  -6    0.61    0.13
   0  10  -6    0.48    0.11
   0 -10   6    0.59    0.11
  -1  10  -6    0.08    0.07
   1 -10   6    0.02    0.06
  -2  10  -6    0.89    0.14
   2 -10   6    1.17    0.15
  -3  10  -6    3.69    0.23
   3 -10   6    3.46    0.22
  -4  10  -6    0.67    0.13
   4 -10   6    0.65    0.13
  -5  10  -6    0.78    0.14
  -6  10  -6    1.11    0.16
   6 -10   6    1.10    0.15
  -7  10  -6   -0.06    0.08
   7 -10   6    0.00    0.08
  -8  10  -6    0.17    0.11
   8 -10   6    0.07    0.11
  -9  10  -6    0.08    0.10
   9 -10   6    0.18    0.13
   6   9  -6    0.11    0.13
  -6  -9   6    0.33    0.12
   5   9  -6   -0.13    0.08
  -5  -9   6    0.13    0.10
   4   9  -6    0.97    0.17
  -4  -9   6    1.09    0.17
   3   9  -6    6.57    0.31
  -3  -9   6    6.50    0.31
   2   9  -6   -0.03    0.08
   1   9  -6    0.13    0.09
  -1  -9   6    0.04    0.06
   0   9  -6   -0.06    0.06
   0  -9   6   -0.05    0.05
   0  -9   6   -0.03    0.05
  -1   9  -6    1.94    0.18
   1  -9   6    1.72    0.16
  -2   9  -6    2.28    0.17
   2  -9   6    2.01    0.16
  -3   9  -6    0.04    0.06
   3  -9   6    0.18    0.08
  -4   9  -6    1.69    0.18
   4  -9   6    1.52    0.16
   4  -9   6    1.57    0.13
  -5   9  -6    2.16    0.18
   5  -9   6    2.40    0.17
  -6   9  -6    0.93    0.14
   6  -9   6    1.27    0.16
  -7   9  -6    0.06    0.09
   7  -9   6   -0.03    0.08
   8  -9   6    0.26    0.12
   9  -9   6    0.13    0.12
   7   8  -6    0.08    0.11
  -7  -8   6    0.05    0.10
   6   8  -6   -0.02    0.09
  -6  -8   6   -0.05    0.08
   5   8  -6    0.20    0.11
  -5  -8   6    0.32    0.10
   4   8  -6    0.57    0.13
  -4  -8   6    0.45    0.12
   3   8  -6    3.96    0.24
  -3  -8   6    4.29    0.24
   2   8  -6    2.86    0.20
   1   8  -6    3.21    0.20
  -1  -8   6    2.96    0.16
   0   8  -6    0.92    0.13
   0  -8   6    0.66    0.10
   0  -8   6    0.92    0.11
  -1   8  -6    4.26    0.19
  -1   8  -6    4.41    0.22
  -1   8  -6    3.99    0.19
   1  -8   6    3.84    0.20
  -2   8  -6    2.63    0.15
  -2   8  -6    2.59    0.18
  -2   8  -6    2.66    0.15
   2  -8   6    2.30    0.17
  -3   8  -6   19.63    0.55
  -3   8  -6   19.60    0.52
   3  -8   6   20.25    0.48
   3  -8   6   20.04    0.49
   3  -8   6   20.64    0.55
  -4   8  -6    0.64    0.11
   4  -8   6    0.66    0.10
  -5   8  -6    0.21    0.09
   5  -8   6    0.13    0.07
   6  -8   6    1.30    0.15
   7  -8   6    0.51    0.12
   8  -8   6    0.14    0.11
   9  -8   6    0.11    0.12
   7   7  -6    0.59    0.15
  -7  -7   6    0.55    0.13
   6   7  -6    0.08    0.09
  -6  -7   6   -0.07    0.07
   5   7  -6    0.42    0.11
  -5  -7   6    0.62    0.12
   4   7  -6   14.88    0.47
  -4  -7   6   14.12    0.45
   3   7  -6    6.04    0.27
  -3  -7   6    6.69    0.27
   2   7  -6    0.33    0.09
  -2  -7   6    0.22    0.07
  -2  -7   6    0.25    0.06
   1   7  -6    0.64    0.10
   1   7  -6    0.63    0.10
  -1  -7   6    0.66    0.09
  -1  -7   6    0.62    0.10
   0   7  -6    5.83    0.25
   0   7  -6    6.01    0.23
   0  -7   6    5.86    0.22
   0  -7   6    5.87    0.24
  -1   7  -6    0.88    0.11
  -1   7  -6    0.93    0.11
  -1   7  -6    1.15    0.10
   1  -7   6    0.92    0.11
   1  -7   6    0.86    0.10
  -2   7  -6   30.83    0.74
  -2   7  -6   32.03    0.72
  -2   7  -6   31.39    0.76
   2  -7   6   32.46    0.66
   2  -7   6   31.09    0.70
   2  -7   6   32.75    0.74
  -3   7  -6    1.44    0.15
  -3   7  -6    1.31    0.10
  -3   7  -6    1.20    0.13
   3  -7   6    1.23    0.10
   3  -7   6    1.11    0.13
   3  -7   6    1.17    0.11
  -4   7  -6    5.84    0.22
  -4   7  -6    6.13    0.25
   4  -7   6    5.85    0.23
  -5   7  -6    1.07    0.12
  -5   7  -6    0.97    0.12
   5  -7   6    0.98    0.12
   6  -7   6    0.83    0.12
   7  -7   6    0.09    0.09
   8  -7   6    0.13    0.11
   9  -7   6   -0.04    0.11
   8   6  -6   -0.01    0.10
   7   6  -6    0.28    0.11
  -7  -6   6    0.45    0.12
   6   6  -6    0.27    0.11
  -6  -6   6    0.65    0.12
   5   6  -6    0.01    0.08
  -5  -6   6   -0.01    0.06
   4   6  -6    0.31    0.09
  -4  -6   6    0.40    0.09
   3   6  -6    0.20    0.08
  -3  -6   6    0.28    0.08
   2   6  -6    0.33    0.08
   2   6  -6    0.23    0.08
  -2  -6   6    0.26    0.06
  -2  -6   6    0.09    0.06
   1   6  -6    5.15    0.22
   1   6  -6    5.20    0.21
  -1  -6   6    5.60    0.23
  -1  -6   6    5.14    0.19
   0   6  -6    0.80    0.11
   0   6  -6    0.72    0.08
   0  -6   6    0.87    0.10
   0  -6   6    0.84    0.09
   0  -6   6    0.70    0.09
  -1   6  -6   17.62    0.43
  -1   6  -6   17.27    0.45
  -1   6  -6   16.91    0.46
   1  -6   6   17.14    0.44
   1  -6   6   16.93    0.43
  -2   6  -6   12.07    0.37
  -2   6  -6   12.63    0.33
   2  -6   6   12.04    0.33
   2  -6   6   12.21    0.30
   2  -6   6   12.15    0.36
  -3   6  -6   19.48    0.52
  -3   6  -6   19.02    0.46
   3  -6   6   19.04    0.45
   3  -6   6   19.13    0.46
  -4   6  -6   -0.02    0.05
  -4   6  -6   -0.03    0.03
   4  -6   6   -0.01    0.03
   4  -6   6    0.03    0.06
  -5   6  -6    2.17    0.16
  -5   6  -6    1.80    0.13
   5  -6   6    2.25    0.16
  -6   6  -6    3.04    0.20
   6  -6   6    3.15    0.20
  -7   6  -6    0.23    0.09
   7  -6   6    0.19    0.09
  -8   6  -6    2.99    0.23
   8  -6   6    2.80    0.23
   9  -6   6    0.25    0.12
   8   5  -6    0.16    0.10
   7   5  -6    0.00    0.09
  -7  -5   6    0.23    0.09
   6   5  -6    0.04    0.08
  -6  -5   6    0.08    0.07
   5   5  -6    2.53    0.19
  -5  -5   6    2.66    0.18
   4   5  -6    6.27    0.27
  -4  -5   6    6.76    0.26
   3   5  -6    3.56    0.18
  -3  -5   6    3.12    0.17
  -3  -5   6    2.71    0.12
   2   5  -6   20.55    0.53
   2   5  -6   21.90    0.53
  -2  -5   6   20.78    0.57
  -2  -5   6   21.53    0.53
  -2  -5   6   21.38    0.48
   1   5  -6    7.44    0.24
   1   5  -6    7.09    0.25
  -1  -5   6    7.60    0.27
  -1  -5   6    7.30    0.23
  -1  -5   6    7.36    0.25
   0   5  -6   17.16    0.41
   0   5  -6   16.77    0.44
   0  -5   6   17.41    0.43
   0  -5   6   17.21    0.47
   0  -5   6   16.82    0.42
  -1   5  -6   26.62    0.65
  -1   5  -6   27.05    0.57
  -1   5  -6   25.50    0.60
   1  -5   6   26.98    0.60
   1  -5   6   25.80    0.59
   1  -5   6   26.18    0.53
  -2   5  -6   65.28    1.43
  -2   5  -6   66.95    1.31
  -2   5  -6   64.83    1.33
   2  -5   6   66.61    1.33
   2  -5   6   65.83    1.27
   2  -5   6   67.10    1.29
  -3   5  -6    5.67    0.23
  -3   5  -6    5.74    0.23
  -3   5  -6    5.69    0.18
   3  -5   6    5.86    0.19
   3  -5   6    5.95    0.20
   3  -5   6    5.94    0.25
  -4   5  -6    2.88    0.13
  -4   5  -6    3.03    0.18
   4  -5   6    2.73    0.15
   4  -5   6    3.09    0.13
  -5   5  -6    4.18    0.22
  -5   5  -6    3.92    0.17
   5  -5   6    4.00    0.21
  -6   5  -6    6.23    0.29
   6  -5   6    5.70    0.26
  -7   5  -6    0.91    0.15
   7  -5   6    1.01    0.15
  -8   5  -6    0.96    0.16
   8  -5   6    0.60    0.13
  -9   5  -6    0.65    0.15
   9  -5   6    0.65    0.14
   9   4  -6    0.35    0.13
  -9  -4   6    0.14    0.13
   8   4  -6    0.04    0.09
  -8  -4   6    0.13    0.10
   7   4  -6    0.61    0.12
  -7  -4   6    0.85    0.13
   6   4  -6    0.01    0.06
  -6  -4   6    0.11    0.06
   5   4  -6    3.23    0.19
  -5  -4   6    3.54    0.19
   4   4  -6    0.52    0.10
  -4  -4   6    0.33    0.07
   3   4  -6    0.01    0.05
   3   4  -6    0.05    0.05
  -3  -4   6    0.05    0.04
  -3  -4   6    0.07    0.05
   2   4  -6   22.80    0.55
   2   4  -6   22.53    0.54
  -2  -4   6   23.03    0.55
  -2  -4   6   24.01    0.61
  -2  -4   6   23.15    0.51
   1   4  -6    0.02    0.04
   1   4  -6    0.10    0.04
  -1  -4   6    0.17    0.05
  -1  -4   6    0.14    0.06
  -1  -4   6    0.02    0.04
   0   4  -6   19.33    0.47
   0   4  -6   19.04    0.43
   0   4  -6   19.57    0.51
   0  -4   6   19.28    0.46
   0  -4   6   19.71    0.46
   0  -4   6   19.35    0.38
  -1   4  -6    0.69    0.09
  -1   4  -6    0.71    0.05
  -1   4  -6    0.59    0.09
   1  -4   6    0.60    0.07
   1  -4   6    0.67    0.06
   1  -4   6    0.60    0.08
  -2   4  -6    1.67    0.08
  -2   4  -6    1.64    0.11
  -2   4  -6    1.63    0.12
   2  -4   6    1.67    0.11
   2  -4   6    1.59    0.09
   2  -4   6    1.72    0.10
  -3   4  -6    2.50    0.14
  -3   4  -6    2.34    0.10
  -3   4  -6    2.13    0.15
   3  -4   6    2.32    0.11
   3  -4   6    2.38    0.13
   3  -4   6    2.46    0.14
  -4   4  -6    1.27    0.09
  -4   4  -6    1.25    0.13
   4  -4   6    1.31    0.08
   4  -4   6    1.17    0.12
  -5   4  -6   10.53    0.38
  -5   4  -6   10.36    0.31
   5  -4   6   10.59    0.34
  -6   4  -6    9.23    0.36
   6  -4   6    8.67    0.33
  -7   4  -6    1.91    0.20
   7  -4   6    1.86    0.19
  -8   4  -6    1.76    0.21
   8  -4   6    2.06    0.20
  -9   4  -6    0.22    0.11
   9  -4   6    0.05    0.09
 -10   4  -6    0.23    0.14
   9   3  -6    0.29    0.11
  -9  -3   6    0.38    0.15
  -8  -3   6    0.08    0.09
  -7  -3   6   -0.04    0.06
  -7  -3   6    0.04    0.09
   6   3  -6    0.36    0.09
  -6  -3   6    0.25    0.09
  -6  -3   6    0.35    0.08
   5   3  -6    2.76    0.18
  -5  -3   6    2.69    0.20
  -5  -3   6    2.67    0.16
   4   3  -6    0.14    0.06
  -4  -3   6    0.30    0.07
   3   3  -6    1.16    0.10
   3   3  -6    1.16    0.12
  -3  -3   6    1.44    0.13
  -3  -3   6    1.07    0.08
  -3  -3   6    1.46    0.11
   2   3  -6   50.82    1.04
   2   3  -6   50.75    1.04
  -2  -3   6   50.65    1.00
  -2  -3   6   51.19    1.15
  -2  -3   6   49.84    1.03
   1   3  -6   51.43    1.02
   1   3  -6   50.25    1.03
  -1  -3   6   50.23    1.14
  -1  -3   6   51.68    0.93
  -1  -3   6   51.96    1.03
  -1  -3   6   51.15    1.02
   0   3  -6   20.39    0.53
   0   3  -6   20.32    0.48
   0   3  -6   21.02    0.42
   0  -3   6   20.54    0.47
   0  -3   6   19.99    0.47
   0  -3   6   20.22    0.41
  -1   3  -6   27.70    0.53
  -1   3  -6   26.28    0.59
  -1   3  -6   26.58    0.66
   1  -3   6   26.50    0.55
   1  -3   6   27.52    0.60
   1  -3   6   27.36    0.59
  -2   3  -6   59.56    1.31
  -2   3  -6   61.42    1.14
  -2   3  -6   60.47    1.19
   2  -3   6   58.25    1.15
   2  -3   6   57.43    1.19
   2  -3   6   59.79    1.15
  -3   3  -6   25.93    0.67
  -3   3  -6   27.05    0.61
   3  -3   6   26.75    0.57
   3  -3   6   26.46    0.61
   3  -3   6   26.76    0.59
  -4   3  -6    1.14    0.13
  -4   3  -6    1.36    0.13
   4  -3   6    1.48    0.11
   4  -3   6    1.29    0.13
  -5   3  -6   18.15    0.54
   5  -3   6   17.27    0.48
  -6   3  -6    1.50    0.17
   6  -3   6    0.95    0.13
  -7   3  -6    0.65    0.14
   7  -3   6    0.54    0.12
  -8   3  -6    0.29    0.12
   8  -3   6    0.48    0.13
  -9   3  -6    2.12    0.26
   9  -3   6    1.63    0.20
 -10  -2   6    0.42    0.15
  -9  -2   6    0.14    0.12
  -8  -2   6    4.71    0.30
  -7  -2   6    0.80    0.15
  -7  -2   6    0.98    0.15
  -7  -2   6    0.93    0.12
  -6  -2   6   16.55    0.54
  -6  -2   6   17.29    0.46
  -6  -2   6   16.17    0.49
  -5  -2   6    2.62    0.19
  -5  -2   6    2.65    0.18
  -5  -2   6    2.49    0.15
   4   2  -6   13.10    0.37
  -4  -2   6   13.02    0.36
  -4  -2   6   12.78    0.42
  -4  -2   6   13.51    0.31
   3   2  -6    6.44    0.23
   3   2  -6    6.73    0.16
   3   2  -6    6.82    0.22
  -3  -2   6    6.07    0.25
  -3  -2   6    6.66    0.19
  -3  -2   6    6.41    0.22
   2   2  -6    1.56    0.11
   2   2  -6    1.77    0.09
  -2  -2   6    1.78    0.06
  -2  -2   6    1.79    0.13
  -2  -2   6    1.76    0.10
  -2  -2   6    1.72    0.11
   1   2  -6   19.19    0.44
   1   2  -6   19.34    0.40
  -1  -2   6   18.35    0.43
  -1  -2   6   18.70    0.44
  -1  -2   6   19.31    0.38
  -1  -2   6   18.92    0.50
   0   2  -6    1.12    0.11
   0   2  -6    1.21    0.09
   0  -2   6    1.14    0.06
   0  -2   6    1.17    0.08
   0  -2   6    1.08    0.08
  -1   2  -6    0.44    0.08
  -1   2  -6    0.53    0.07
   1  -2   6    0.44    0.07
   1  -2   6    0.51    0.07
   1  -2   6    0.46    0.06
  -2   2  -6    1.92    0.11
  -2   2  -6    2.02    0.13
   2  -2   6    1.61    0.05
   2  -2   6    1.74    0.10
   2  -2   6    2.01    0.11
   2  -2   6    1.68    0.10
  -3   2  -6    2.09    0.15
  -3   2  -6    2.23    0.12
   3  -2   6    2.25    0.13
   3  -2   6    2.42    0.13
   3  -2   6    2.16    0.11
  -4   2  -6    5.36    0.18
  -4   2  -6    4.88    0.20
  -4   2  -6    5.78    0.26
   4  -2   6    5.50    0.20
   4  -2   6    5.38    0.22
  -5   2  -6    0.18    0.09
   5  -2   6    0.17    0.08
  -6   2  -6    1.75    0.20
   6  -2   6    1.62    0.17
  -7   2  -6    0.72    0.14
   7  -2   6    0.98    0.15
  -8   2  -6    0.14    0.11
   8  -2   6    0.09    0.10
  -9   2  -6   -0.01    0.11
 -10  -1   6    0.72    0.18
  -9  -1   6    0.54    0.16
  -8  -1   6    0.21    0.10
  -8  -1   6    0.00    0.09
  -7  -1   6    0.30    0.09
  -7  -1   6    0.58    0.13
  -6  -1   6    2.14    0.14
  -6  -1   6    1.97    0.17
  -6  -1   6    1.92    0.18
   5   1  -6    1.63    0.10
  -5  -1   6    1.70    0.12
  -5  -1   6    1.77    0.14
  -5  -1   6    1.38    0.15
   4   1  -6   27.57    0.56
   4   1  -6   27.85    0.64
  -4  -1   6   26.91    0.57
  -4  -1   6   27.42    0.64
  -4  -1   6   26.04    0.69
  -4  -1   6   27.87    0.62
   3   1  -6    3.08    0.15
   3   1  -6    3.07    0.14
  -3  -1   6    2.96    0.14
  -3  -1   6    3.07    0.11
  -3  -1   6    3.03    0.12
  -3  -1   6    3.07    0.17
   2   1  -6   79.67    1.54
   2   1  -6   81.91    1.56
  -2  -1   6   79.18    1.48
  -2  -1   6   82.88    1.54
  -2  -1   6   79.38    1.53
  -2  -1   6   78.07    1.70
   1   1  -6   47.19    0.94
   1   1  -6   48.35    0.92
   1   1  -6   45.95    1.05
  -1  -1   6   47.45    0.95
  -1  -1   6   46.55    0.95
  -1  -1   6   47.39    0.90
   0   1  -6    0.49    0.06
   0   1  -6    0.52    0.08
   0  -1   6    0.48    0.06
   0  -1   6    0.60    0.06
   0  -1   6    0.68    0.07
  -1   1  -6    0.37    0.05
  -1   1  -6    0.30    0.07
   1  -1   6    0.23    0.05
   1  -1   6    0.26    0.05
   1  -1   6    0.46    0.06
  -2   1  -6    0.28    0.05
  -2   1  -6    0.40    0.08
   2  -1   6    0.40    0.06
   2  -1   6    0.26    0.05
   2  -1   6    0.21    0.06
  -3   1  -6    5.02    0.18
  -3   1  -6    5.39    0.24
  -3   1  -6    5.09    0.18
   3  -1   6    5.16    0.20
   3  -1   6    4.80    0.19
  -4   1  -6   24.75    0.55
  -4   1  -6   24.37    0.56
  -4   1  -6   23.51    0.66
   4  -1   6   24.54    0.57
   4  -1   6   24.44    0.59
  -5   1  -6   38.36    0.99
  -5   1  -6   39.50    0.85
   5  -1   6   38.84    0.88
  -6   1  -6    0.09    0.07
   6  -1   6    0.36    0.10
  -7   1  -6    1.55    0.20
   7  -1   6    1.40    0.17
  -8   1  -6    0.84    0.18
  -9   1  -6    0.17    0.12
 -10   0   6   -0.08    0.10
 -10   0   6   -0.10    0.10
  -9   0   6    1.99    0.24
  -9   0   6    1.97    0.22
  -8   0   6    0.44    0.11
  -8   0   6    0.13    0.10
  -7   0   6    7.20    0.33
  -7   0   6    6.83    0.30
   6   0  -6    2.20    0.13
  -6   0   6    2.11    0.16
  -6   0   6    1.89    0.13
  -6   0   6    2.04    0.16
   5   0  -6   15.08    0.36
   5   0  -6   14.17    0.42
  -5   0   6   14.44    0.34
  -5   0   6   14.71    0.38
  -5   0   6   13.95    0.41
  -5   0   6   14.21    0.45
   4   0  -6    5.68    0.21
  -4   0   6    5.85    0.21
  -4   0   6    5.71    0.18
  -4   0   6    5.58    0.22
  -4   0   6    5.69    0.24
  -4   0   6    5.70    0.18
   3   0  -6   21.32    0.50
   3   0  -6   22.07    0.51
  -3   0   6   22.07    0.57
  -3   0   6   21.76    0.51
  -3   0   6   22.07    0.47
  -3   0   6   21.58    0.49
   2   0  -6    8.99    0.25
  -2   0   6    8.76    0.29
  -2   0   6    8.89    0.26
  -2   0   6    8.81    0.23
  -2   0   6    8.66    0.23
  -2   0   6    8.85    0.25
   1   0  -6   44.63    1.01
   1   0  -6   44.65    0.88
  -1   0   6   44.82    0.88
  -1   0   6   44.99    0.88
  -1   0   6   44.57    0.91
  -1   0   6   45.21    0.91
   0   0  -6   18.61    0.49
   0   0  -6   18.01    0.40
   0   0   6   18.05    0.43
   0   0   6   18.46    0.41
   0   0   6   17.81    0.43
  -1   0  -6    7.06    0.26
  -1   0  -6    7.16    0.19
   1   0   6    6.82    0.22
   1   0   6    7.14    0.22
   1   0   6    6.95    0.22
  -2   0  -6    0.40    0.08
  -2   0  -6    0.39    0.05
  -2   0  -6    0.46    0.07
   2   0   6    0.32    0.06
   2   0   6    0.46    0.07
   2   0   6    0.43    0.04
  -3   0  -6    6.00    0.21
  -3   0  -6    5.80    0.19
   3   0   6    5.81    0.22
   3   0   6    5.98    0.21
  -4   0  -6    0.63    0.09
  -4   0  -6    0.87    0.09
  -4   0  -6    0.54    0.12
   4   0   6    0.73    0.09
   4   0   6    0.55    0.10
  -5   0  -6    1.02    0.15
  -5   0  -6    0.92    0.11
  -5   0  -6    1.04    0.11
   5   0   6    0.92    0.12
  -6   0  -6    0.43    0.11
   6   0   6    0.35    0.11
  -7   0  -6    0.21    0.10
  -8   0  -6    0.48    0.15
  -9   0  -6    0.03    0.09
 -10   1   6    0.53    0.15
 -10   1   6    0.62    0.14
  -9   1   6    0.02    0.09
  -9   1   6    0.08    0.10
  -8   1   6   -0.03    0.08
  -8   1   6    0.13    0.09
  -7   1   6    0.53    0.11
  -7   1   6    0.58    0.12
   6  -1  -6    0.06    0.05
  -6   1   6    0.02    0.04
  -6   1   6    0.01    0.06
  -6   1   6    0.02    0.06
   5  -1  -6    6.65    0.22
  -5   1   6    6.77    0.26
  -5   1   6    7.30    0.24
  -5   1   6    6.95    0.22
  -5   1   6    7.11    0.27
  -5   1   6    7.03    0.28
  -4   1   6    5.48    0.21
  -4   1   6    5.61    0.19
  -4   1   6    5.94    0.21
  -4   1   6    5.31    0.20
  -4   1   6    5.70    0.19
  -4   1   6    5.48    0.23
  -3   1   6   16.46    0.40
  -3   1   6   16.47    0.45
  -3   1   6   16.10    0.38
  -3   1   6   16.31    0.40
  -3   1   6   16.16    0.40
  -3   1   6   16.45    0.41
   2  -1  -6    6.51    0.19
   2  -1  -6    6.65    0.24
  -2   1   6    6.68    0.21
  -2   1   6    6.60    0.20
  -2   1   6    6.64    0.19
  -2   1   6    6.60    0.22
   1  -1  -6   34.65    0.81
   1  -1  -6   34.89    0.69
  -1   1   6   34.40    0.72
  -1   1   6   34.63    0.74
  -1   1   6   35.22    0.70
  -1   1   6   34.52    0.74
   0  -1  -6    8.02    0.20
   0  -1  -6    7.90    0.27
   0   1   6    7.83    0.25
   0   1   6    8.23    0.19
   0   1   6    7.96    0.24
   0   1   6    8.19    0.25
  -1  -1  -6   75.76    1.37
  -1  -1  -6   72.04    1.60
  -1  -1  -6   72.87    1.44
   1   1   6   74.38    1.44
   1   1   6   73.65    1.45
   1   1   6   73.89    1.42
  -2  -1  -6   18.92    0.46
  -2  -1  -6   18.79    0.40
  -2  -1  -6   18.62    0.53
   2   1   6   19.15    0.42
   2   1   6   17.82    0.45
   2   1   6   18.58    0.47
  -3  -1  -6   23.66    0.55
  -3  -1  -6   23.08    0.50
   3   1   6   22.17    0.56
   3   1   6   22.55    0.54
  -4  -1  -6   35.41    0.77
   4   1   6   34.58    0.80
  -5  -1  -6    2.30    0.15
   5   1   6    2.22    0.17
  -8  -1  -6    0.01    0.11
 -10   2   6    0.05    0.11
 -10   2   6   -0.08    0.11
  -9   2   6    0.35    0.12
  -9   2   6    0.15    0.11
  -8   2   6    5.78    0.29
  -8   2   6    6.38    0.31
  -7   2   6    0.61    0.12
  -7   2   6    0.64    0.11
   6  -2  -6    6.18    0.21
  -6   2   6    6.04    0.27
  -6   2   6    6.49    0.22
  -6   2   6    6.17    0.27
  -6   2   6    6.18    0.26
  -5   2   6    0.88    0.11
  -5   2   6    0.94    0.10
  -5   2   6    0.85    0.11
  -5   2   6    1.07    0.13
  -5   2   6    0.87    0.10
  -5   2   6    0.70    0.09
  -4   2   6    1.78    0.11
  -4   2   6    1.78    0.11
  -4   2   6    1.81    0.12
  -4   2   6    1.69    0.11
  -4   2   6    1.94    0.13
  -4   2   6    1.91    0.12
  -3   2   6    8.45    0.25
  -3   2   6    8.37    0.24
  -3   2   6    8.20    0.25
  -3   2   6    8.10    0.25
  -3   2   6    7.69    0.24
  -3   2   6    8.01    0.27
   2  -2  -6    9.51    0.24
   2  -2  -6    9.20    0.29
  -2   2   6    9.23    0.27
  -2   2   6    9.75    0.26
  -2   2   6    9.15    0.26
  -2   2   6    8.58    0.27
   1  -2  -6   30.27    0.68
   1  -2  -6   30.88    0.60
   1  -2  -6   30.66    0.73
  -1   2   6   30.35    0.67
  -1   2   6   31.99    0.65
  -1   2   6   30.32    0.66
   0  -2  -6    1.78    0.13
   0  -2  -6    1.81    0.12
   0  -2  -6    1.92    0.07
   0   2   6    1.88    0.12
   0   2   6    1.85    0.12
   0   2   6    1.86    0.09
  -1  -2  -6    0.07    0.06
  -1  -2  -6    0.04    0.05
   1   2   6    0.02    0.04
   1   2   6    0.07    0.05
   1   2   6    0.05    0.03
  -2  -2  -6    7.34    0.26
   2   2   6    7.23    0.22
   2   2   6    7.13    0.24
   2   2   6    7.11    0.26
  -3  -2  -6    0.90    0.11
   3   2   6    0.64    0.10
  -4  -2  -6   -0.01    0.06
   4   2   6    0.10    0.07
  -5  -2  -6    0.05    0.07
 -10   3   6    1.01    0.18
  -9   3   6    2.10    0.23
  -8   3   6    0.24    0.10
  -8   3   6    0.36    0.11
  -7   3   6    1.63    0.17
  -7   3   6    1.12    0.16
  -7   3   6    1.14    0.14
   6  -3  -6    9.05    0.31
  -6   3   6    8.45    0.31
  -6   3   6    9.19    0.33
  -6   3   6    9.27    0.28
  -6   3   6    8.68    0.33
  -5   3   6    0.07    0.05
  -5   3   6    0.01    0.05
  -5   3   6    0.02    0.04
  -5   3   6    0.04    0.05
  -5   3   6    0.07    0.05
  -5   3   6    0.03    0.04
  -4   3   6    6.28    0.24
  -4   3   6    6.31    0.22
  -4   3   6    6.30    0.22
  -4   3   6    6.12    0.22
  -4   3   6    6.34    0.24
  -4   3   6    6.19    0.22
   3  -3  -6    0.03    0.04
   3  -3  -6    0.09    0.05
  -3   3   6    0.04    0.04
  -3   3   6    0.00    0.04
  -3   3   6    0.14    0.05
  -3   3   6    0.05    0.04
   2  -3  -6   21.27    0.54
   2  -3  -6   21.15    0.44
   2  -3  -6   21.79    0.52
  -2   3   6   20.75    0.51
  -2   3   6   21.45    0.50
  -2   3   6   21.27    0.50
   1  -3  -6    3.62    0.17
  -1   3   6    3.70    0.14
  -1   3   6    3.37    0.16
  -1   3   6    3.32    0.16
   0  -3  -6    7.05    0.25
   0  -3  -6    7.45    0.27
   0   3   6    7.41    0.25
   0   3   6    7.35    0.25
   0   3   6    7.55    0.22
  -1  -3  -6   15.17    0.45
  -1  -3  -6   15.15    0.42
   1   3   6   14.83    0.41
   1   3   6   14.97    0.38
  -2  -3  -6    4.40    0.20
   2   3   6    4.08    0.20
   2   3   6    4.38    0.18
  -3  -3  -6   12.90    0.39
   3   3   6   13.00    0.40
  -4  -3  -6    1.40    0.15
  -5  -3  -6    0.70    0.12
 -10   4   6    0.28    0.12
  -9   4   6    0.34    0.12
  -8   4   6    4.56    0.28
  -8   4   6    4.48    0.26
  -7   4   6   -0.03    0.05
  -7   4   6    0.00    0.07
   6  -4  -6    0.70    0.09
  -6   4   6    0.54    0.09
  -6   4   6    0.72    0.12
  -6   4   6    0.92    0.12
  -6   4   6    0.66    0.10
   5  -4  -6    0.03    0.05
  -5   4   6    0.10    0.06
  -5   4   6    0.04    0.05
  -5   4   6    0.06    0.05
  -5   4   6    0.08    0.05
  -5   4   6    0.03    0.05
   4  -4  -6    1.57    0.12
   4  -4  -6    1.46    0.11
  -4   4   6    1.59    0.11
  -4   4   6    1.42    0.12
  -4   4   6    1.41    0.13
  -4   4   6    1.63    0.12
   3  -4  -6    2.48    0.14
   3  -4  -6    2.53    0.14
  -3   4   6    2.36    0.15
  -3   4   6    2.76    0.15
  -3   4   6    2.76    0.15
   2  -4  -6    7.70    0.26
  -2   4   6    7.67    0.25
  -2   4   6    7.87    0.27
  -2   4   6    7.50    0.26
   1  -4  -6    0.85    0.10
  -1   4   6    1.04    0.09
  -1   4   6    0.84    0.10
   0  -4  -6    0.01    0.05
   0  -4  -6    0.06    0.06
   0   4   6    0.00    0.04
   0   4   6    0.04    0.06
  -1  -4  -6    0.94    0.12
  -1  -4  -6    0.98    0.14
   1   4   6    0.93    0.11
   1   4   6    1.07    0.10
  -2  -4  -6    0.74    0.12
   2   4   6    1.03    0.13
   2   4   6    0.88    0.10
  -3  -4  -6    0.44    0.10
  -4  -4  -6    0.18    0.09
  -5  -4  -6    0.28    0.11
 -10   5   6    2.53    0.26
  -9   5   6   -0.12    0.09
  -9   5   6   -0.01    0.09
  -8   5   6   -0.06    0.08
  -8   5   6    0.07    0.08
  -7   5   6    0.11    0.08
  -7   5   6   -0.02    0.06
  -6   5   6    0.07    0.07
  -6   5   6   -0.01    0.05
  -6   5   6    0.02    0.06
  -5   5   6    0.31    0.07
  -5   5   6    0.34    0.08
  -5   5   6    0.19    0.08
  -4   5   6    4.73    0.22
  -4   5   6    5.26    0.23
  -4   5   6    5.18    0.22
   3  -5  -6    2.44    0.14
  -3   5   6    2.30    0.15
  -3   5   6    2.34    0.15
   2  -5  -6    1.60    0.12
  -2   5   6    1.73    0.14
  -2   5   6    1.62    0.12
  -2   5   6    1.67    0.13
   1  -5  -6    6.70    0.25
  -1   5   6    6.15    0.25
  -1   5   6    6.92    0.25
   0  -5  -6    0.89    0.13
   0  -5  -6    0.99    0.12
   0   5   6    0.98    0.12
   0   5   6    1.02    0.11
  -1  -5  -6    1.93    0.15
   1   5   6    2.01    0.14
  -2  -5  -6    2.85    0.19
  -3  -5  -6    0.69    0.13
  -4  -5  -6    2.38    0.22
  -5  -5  -6    0.53    0.13
 -10   6   6    0.40    0.13
 -10   6   6    0.24    0.14
  -9   6   6    0.44    0.14
  -9   6   6    0.53    0.14
  -8   6   6    2.53    0.20
  -8   6   6    2.52    0.22
  -7   6   6    0.15    0.09
  -7   6   6    0.22    0.09
  -7   6   6    0.05    0.06
  -6   6   6    0.76    0.12
  -6   6   6    0.45    0.11
  -5   6   6    0.03    0.06
  -5   6   6    0.02    0.06
  -4   6   6   -0.04    0.05
  -4   6   6   -0.07    0.05
  -3   6   6   14.55    0.43
  -3   6   6   13.38    0.41
  -2   6   6    9.02    0.31
  -2   6   6    8.85    0.31
  -1   6   6    1.04    0.12
  -1   6   6    0.98    0.13
   0  -6  -6    0.15    0.07
   0   6   6    0.23    0.07
  -1  -6  -6    0.24    0.09
   1   6   6    0.21    0.07
  -2  -6  -6    1.92    0.19
  -3  -6  -6    0.11    0.09
  -4  -6  -6    0.19    0.11
  -5  -6  -6   -0.01    0.09
 -10   7   6    0.05    0.09
  -9   7   6    1.55    0.22
  -8   7   6    2.01    0.24
  -7   7   6    0.42    0.11
  -7   7   6    0.42    0.12
  -6   7   6    0.56    0.11
  -6   7   6    0.56    0.13
  -5   7   6    5.20    0.26
  -5   7   6    4.90    0.25
  -4   7   6    0.15    0.08
  -4   7   6   -0.01    0.05
   3  -7  -6    0.30    0.09
  -3   7   6    0.32    0.09
  -3   7   6    0.40    0.09
  -2   7   6    0.22    0.07
  -2   7   6    0.16    0.08
  -1   7   6    0.03    0.05
   0   7   6    0.04    0.06
  -1  -7  -6   -0.04    0.06
   1   7   6    0.07    0.06
  -2  -7  -6    0.08    0.08
  -3  -7  -6   -0.07    0.08
  -4  -7  -6    0.11    0.11
  -5  -7  -6    0.09    0.11
  -9   8   6    1.28    0.21
  -8   8   6    0.13    0.10
  -7   8   6    0.05    0.08
  -7   8   6   -0.09    0.08
  -6   8   6    0.62    0.12
  -6   8   6    0.49    0.12
  -5   8   6    1.80    0.19
  -5   8   6    2.06    0.21
  -4   8   6    1.50    0.17
  -4   8   6    1.61    0.17
   3  -8  -6   11.46    0.41
  -3   8   6   11.70    0.41
  -3   8   6   11.50    0.40
   2  -8  -6    0.41    0.10
  -2   8   6    0.33    0.09
   1  -8  -6    0.55    0.11
  -1   8   6    0.62    0.11
   0  -8  -6    0.30    0.09
   0   8   6    0.64    0.12
  -1  -8  -6    1.28    0.15
  -1  -8  -6    1.02    0.15
  -2  -8  -6    0.18    0.11
  -3  -8  -6    1.76    0.23
  -4  -8  -6    0.25    0.14
  -9   9   6   -0.15    0.09
  -8   9   6    0.02    0.11
  -7   9   6    1.26    0.20
  -7   9   6    1.00    0.16
  -6   9   6    0.45    0.12
  -6   9   6    0.23    0.11
  -5   9   6    0.07    0.09
  -5   9   6    0.11    0.08
  -4   9   6    1.89    0.20
  -4   9   6    1.89    0.21
   3  -9  -6    1.17    0.16
  -3   9   6    0.95    0.15
   2  -9  -6    0.48    0.12
  -2   9   6    0.37    0.11
   1  -9  -6    0.11    0.09
  -1   9   6    0.29    0.10
   0  -9  -6    0.29    0.10
   0   9   6    0.23    0.09
  -1  -9  -6    0.19    0.10
  -1  -9  -6   -0.12    0.09
  -2  -9  -6    0.14    0.12
  -8  10   6    0.04    0.12
  -7  10   6    0.11    0.12
  -7  10   6    0.32    0.13
  -6  10   6    0.01    0.08
  -6  10   6    0.08    0.10
  -5  10   6   -0.05    0.08
  -5  10   6    0.02    0.08
   4 -10  -6    1.71    0.20
  -4  10   6    1.58    0.20
   3 -10  -6    0.05    0.10
  -3  10   6    0.06    0.09
   2 -10  -6    0.01    0.09
  -2  10   6    0.18    0.09
   1 -10  -6    2.01    0.21
  -1  10   6    2.33    0.24
   0 -10  -6    1.80    0.19
  -1 -10  -6   -0.02    0.11
  -6  11   6    0.10    0.09
  -6  11   6    0.14    0.12
  -5  11   6    0.17    0.12
   4 -11  -6    0.25    0.11
  -4  11   6    0.33    0.13
   3 -11  -6    0.14    0.11
  -3  11   6    0.28    0.12
   2 -11  -6    0.27    0.12
  -2  11   6    0.27    0.12
   1 -11  -6    0.22    0.10
  -2  14  -7    0.68    0.15
   2 -14   7    0.29    0.13
  -3  14  -7    0.35    0.14
   3 -14   7    0.02    0.12
  -4  14  -7    0.27    0.13
   4 -14   7    0.24    0.13
   1  13  -7    0.17    0.11
   0  13  -7    0.13    0.12
  -1  13  -7    0.15    0.11
   1 -13   7    0.10    0.09
  -2  13  -7    2.66    0.26
   2 -13   7    2.37    0.24
  -3  13  -7    1.72    0.21
   3 -13   7    2.01    0.22
  -4  13  -7    0.35    0.12
   4 -13   7    0.30    0.14
  -5  13  -7    0.06    0.09
   5 -13   7    0.27    0.12
  -6  13  -7    0.39    0.15
   2  12  -7    0.25    0.13
   1  12  -7   -0.08    0.10
   0  12  -7    0.16    0.11
  -1  12  -7   -0.07    0.09
   1 -12   7   -0.02    0.08
  -2  12  -7   -0.01    0.09
   2 -12   7    0.06    0.09
  -3  12  -7    1.08    0.17
   3 -12   7    1.10    0.17
  -4  12  -7    0.23    0.11
   4 -12   7    0.11    0.10
  -5  12  -7    0.81    0.16
   5 -12   7    1.13    0.18
  -6  12  -7    0.26    0.12
  -7  12  -7    0.96    0.19
   4  11  -7    0.12    0.14
  -4 -11   7    0.27    0.13
   3  11  -7    0.67    0.16
  -3 -11   7    1.03    0.17
   2  11  -7    0.42    0.14
   1  11  -7    0.72    0.15
   0  11  -7   -0.13    0.08
   0 -11   7    0.09    0.08
  -1  11  -7    0.16    0.10
   1 -11   7    0.21    0.09
  -2  11  -7    1.76    0.20
   2 -11   7    1.54    0.18
  -3  11  -7    0.08    0.09
   3 -11   7   -0.04    0.08
  -4  11  -7    0.85    0.15
   4 -11   7    0.88    0.15
  -5  11  -7    0.54    0.14
  -6  11  -7    0.53    0.14
  -7  11  -7    1.60    0.23
  -8  11  -7    1.54    0.24
   5  10  -7    0.12    0.13
  -5 -10   7    0.22    0.12
   4  10  -7   -0.08    0.10
  -4 -10   7   -0.12    0.07
   3  10  -7    1.78    0.21
  -3 -10   7    1.88    0.20
   2  10  -7   -0.07    0.09
   1  10  -7    0.07    0.10
   0  10  -7   -0.02    0.08
   0 -10   7    0.05    0.06
  -1  10  -7   -0.01    0.07
   1 -10   7    0.03    0.07
  -2  10  -7    0.11    0.08
   2 -10   7    0.06    0.08
  -3  10  -7    1.49    0.18
   3 -10   7    1.81    0.19
  -4  10  -7    0.25    0.10
   4 -10   7    0.31    0.10
  -5  10  -7    0.38    0.11
  -6  10  -7    0.00    0.09
  -7  10  -7    0.04    0.10
   7 -10   7   -0.04    0.09
   8 -10   7    0.31    0.13
   6   9  -7    0.01    0.12
  -6  -9   7   -0.02    0.09
   5   9  -7    0.21    0.12
  -5  -9   7    0.23    0.11
   4   9  -7    0.00    0.09
  -4  -9   7   -0.04    0.08
   3   9  -7    3.64    0.25
  -3  -9   7    4.01    0.25
   2   9  -7    0.50    0.13
   1   9  -7    0.06    0.09
  -1  -9   7    0.17    0.07
   0   9  -7    0.78    0.13
   0  -9   7    0.75    0.11
  -1   9  -7    0.13    0.08
   1  -9   7    0.21    0.08
  -2   9  -7    0.70    0.13
   2  -9   7    0.77    0.12
  -3   9  -7    1.90    0.19
   3  -9   7    1.45    0.15
  -4   9  -7    0.08    0.08
   4  -9   7    0.18    0.09
  -5   9  -7    0.55    0.12
   5  -9   7    0.40    0.08
   6  -9   7   -0.01    0.07
   7  -9   7    4.72    0.27
   8  -9   7    1.53    0.21
   9  -9   7   -0.08    0.12
   7   8  -7    0.67    0.17
  -7  -8   7    0.54    0.15
   6   8  -7    0.57    0.16
  -6  -8   7    0.48    0.12
   5   8  -7   -0.04    0.10
  -5  -8   7   -0.05    0.08
   4   8  -7    5.22    0.28
  -4  -8   7    5.08    0.27
   3   8  -7    1.26    0.17
  -3  -8   7    1.56    0.18
   2   8  -7    3.34    0.21
   1   8  -7    2.19    0.19
  -1  -8   7    2.43    0.15
   0   8  -7    6.02    0.27
   0  -8   7    6.22    0.24
  -1   8  -7    1.47    0.12
  -1   8  -7    1.63    0.16
  -1   8  -7    1.44    0.14
   1  -8   7    1.39    0.14
  -2   8  -7    1.38    0.13
  -2   8  -7    1.55    0.12
  -2   8  -7    1.39    0.15
   2  -8   7    1.60    0.16
  -3   8  -7    3.72    0.18
  -3   8  -7    3.23    0.20
  -3   8  -7    3.69    0.20
   3  -8   7    3.79    0.21
   4  -8   7    2.76    0.16
   5  -8   7    1.11    0.13
   6  -8   7    0.31    0.10
   7  -8   7    0.01    0.09
   8  -8   7    0.10    0.11
   9  -8   7    0.44    0.15
   7   7  -7    0.02    0.11
  -7  -7   7    0.21    0.11
   6   7  -7   -0.03    0.09
  -6  -7   7    0.26    0.10
   5   7  -7    0.28    0.11
  -5  -7   7    0.17    0.09
   4   7  -7    0.18    0.09
  -4  -7   7    0.22    0.10
   3   7  -7    4.35    0.24
  -3  -7   7    4.45    0.23
   2   7  -7    1.24    0.15
  -2  -7   7    1.30    0.11
   1   7  -7    1.02    0.13
   1   7  -7    1.01    0.11
  -1  -7   7    0.75    0.10
   0   7  -7    5.07    0.23
   0   7  -7    5.12    0.20
   0  -7   7    4.94    0.21
  -1   7  -7    0.06    0.05
  -1   7  -7   -0.01    0.05
  -1   7  -7    0.01    0.07
   1  -7   7    0.05    0.06
  -2   7  -7   21.60    0.59
  -2   7  -7   22.20    0.53
   2  -7   7   21.98    0.54
   2  -7   7   21.86    0.56
  -3   7  -7    1.82    0.15
  -3   7  -7    2.02    0.12
   3  -7   7    1.77    0.15
   3  -7   7    1.94    0.12
   3  -7   7    2.12    0.13
  -4   7  -7    2.44    0.17
   4  -7   7    2.46    0.15
  -5   7  -7    1.46    0.16
   5  -7   7    1.31    0.14
  -6   7  -7    0.51    0.11
   6  -7   7    0.52    0.11
   7  -7   7    4.83    0.27
   8  -7   7    0.01    0.10
   9  -7   7    0.26    0.13
   8   6  -7    0.59    0.16
   7   6  -7    3.82    0.28
  -7  -6   7    3.30    0.24
   6   6  -7    0.08    0.10
  -6  -6   7    0.21    0.09
   5   6  -7    1.16    0.16
  -5  -6   7    1.21    0.16
   4   6  -7    7.06    0.31
  -4  -6   7    7.27    0.30
   3   6  -7    1.21    0.14
  -3  -6   7    1.64    0.16
   2   6  -7    0.20    0.08
   2   6  -7    0.17    0.06
  -2  -6   7    0.04    0.07
  -2  -6   7    0.24    0.06
   1   6  -7   17.95    0.46
   1   6  -7   17.47    0.49
  -1  -6   7   18.39    0.45
   0   6  -7    6.07    0.21
   0   6  -7    6.01    0.25
   0  -6   7    5.73    0.22
  -1   6  -7    9.33    0.26
  -1   6  -7    8.12    0.30
   1  -6   7    9.06    0.29
   1  -6   7    8.89    0.29
  -2   6  -7    3.54    0.14
  -2   6  -7    3.54    0.19
   2  -6   7    3.05    0.16
   2  -6   7    3.21    0.14
   2  -6   7    3.24    0.17
  -3   6  -7    5.73    0.25
   3  -6   7    4.90    0.19
   3  -6   7    5.31    0.20
  -4   6  -7    2.43    0.17
   4  -6   7    2.42    0.15
   4  -6   7    2.36    0.12
  -5   6  -7    1.90    0.16
   5  -6   7    1.82    0.16
  -6   6  -7    1.50    0.17
   6  -6   7    1.37    0.16
  -7   6  -7    0.02    0.08
   7  -6   7   -0.01    0.08
  -8   6  -7    0.55    0.14
   8  -6   7    0.26    0.11
   9  -6   7    0.20    0.11
   8   5  -7    0.26    0.12
   7   5  -7    0.00    0.09
  -7  -5   7    0.00    0.08
   6   5  -7    2.86    0.22
  -6  -5   7    2.88    0.20
   5   5  -7    0.28    0.10
  -5  -5   7    0.06    0.06
   4   5  -7    0.00    0.06
  -4  -5   7    0.05    0.06
   3   5  -7    0.03    0.06
   3   5  -7    0.07    0.06
  -3  -5   7    0.10    0.06
  -3  -5   7    0.05    0.04
   2   5  -7    0.25    0.07
  -2  -5   7    0.15    0.06
  -2  -5   7    0.13    0.04
   1   5  -7    3.28    0.14
  -1  -5   7    3.36    0.15
  -1  -5   7    3.25    0.19
   0   5  -7    1.57    0.09
   0   5  -7    1.63    0.13
   0   5  -7    1.60    0.13
   0  -5   7    1.52    0.11
   0  -5   7    1.84    0.12
  -1   5  -7    0.97    0.12
  -1   5  -7    1.00    0.07
  -1   5  -7    0.85    0.11
   1  -5   7    0.94    0.06
   1  -5   7    0.87    0.09
   1  -5   7    1.14    0.12
  -2   5  -7   18.39    0.51
   2  -5   7   17.47    0.47
   2  -5   7   18.54    0.45
   2  -5   7   18.57    0.42
  -3   5  -7   16.42    0.48
   3  -5   7   16.10    0.40
   3  -5   7   15.43    0.40
  -4   5  -7    0.38    0.10
   4  -5   7    0.35    0.06
   4  -5   7    0.50    0.09
  -5   5  -7   21.44    0.62
   5  -5   7   21.26    0.55
  -6   5  -7    3.00    0.21
   6  -5   7    3.00    0.20
  -7   5  -7    0.03    0.08
   7  -5   7    0.15    0.10
  -8   5  -7    1.08    0.17
   8  -5   7    0.70    0.15
  -9   5  -7    1.01    0.19
   9  -5   7    0.76    0.16
   9   4  -7   -0.06    0.09
  -9  -4   7    0.08    0.11
   8   4  -7    1.23    0.19
  -8  -4   7    1.98    0.26
   7   4  -7    0.11    0.09
  -7  -4   7    0.10    0.08
  -7  -4   7    0.09    0.11
   6   4  -7    0.29    0.10
  -6  -4   7    0.16    0.08
   5   4  -7    0.24    0.08
  -5  -4   7    0.12    0.07
  -4  -4   7    0.89    0.11
   3   4  -7    4.05    0.19
  -3  -4   7    3.98    0.16
  -3  -4   7    4.21    0.20
   2   4  -7   31.86    0.71
  -2  -4   7   33.49    0.73
  -2  -4   7   30.99    0.69
   1   4  -7    3.31    0.13
   1   4  -7    3.25    0.16
  -1  -4   7    3.15    0.16
  -1  -4   7    3.41    0.15
  -1  -4   7    2.88    0.17
   0   4  -7    0.86    0.11
   0   4  -7    0.87    0.12
   0   4  -7    0.86    0.06
   0  -4   7    0.75    0.09
   0  -4   7    0.90    0.10
   0  -4   7    0.59    0.04
  -1   4  -7   38.19    0.92
  -1   4  -7   36.21    0.76
  -1   4  -7   39.95    0.84
   1  -4   7   38.63    0.76
   1  -4   7   40.30    0.84
   1  -4   7   39.72    0.82
  -2   4  -7    0.36    0.08
  -2   4  -7    0.23    0.06
   2  -4   7    0.39    0.07
   2  -4   7    0.32    0.07
   2  -4   7    0.23    0.05
  -3   4  -7    8.20    0.28
  -3   4  -7    8.47    0.32
   3  -4   7    8.53    0.26
   3  -4   7    8.51    0.25
  -4   4  -7   12.37    0.42
   4  -4   7   12.53    0.36
   4  -4   7   12.71    0.33
  -5   4  -7    4.03    0.24
   5  -4   7    4.20    0.21
  -6   4  -7    0.15    0.09
   6  -4   7   -0.02    0.07
  -7   4  -7    0.09    0.09
   7  -4   7    0.16    0.09
  -8   4  -7   -0.09    0.08
   8  -4   7    0.03    0.09
  -9   4  -7    1.23    0.21
   9  -4   7    0.82    0.17
   9   3  -7    0.02    0.09
  -9  -3   7    0.10    0.12
   8   3  -7    1.17    0.17
  -8  -3   7    1.80    0.23
   7   3  -7    1.31    0.16
  -7  -3   7    1.38    0.20
  -7  -3   7    1.45    0.15
  -6  -3   7    0.19    0.07
  -6  -3   7    0.03    0.09
  -5  -3   7    2.31    0.19
  -5  -3   7    2.14    0.15
   4   3  -7    0.88    0.11
  -4  -3   7    0.99    0.14
  -4  -3   7    0.97    0.11
   3   3  -7    3.45    0.16
  -3  -3   7    3.46    0.18
  -3  -3   7    3.40    0.14
   2   3  -7    4.66    0.17
  -2  -3   7    4.63    0.22
  -2  -3   7    4.62    0.19
  -2  -3   7    4.74    0.18
   1   3  -7   16.57    0.42
   1   3  -7   16.95    0.37
  -1  -3   7   16.77    0.41
  -1  -3   7   17.37    0.48
  -1  -3   7   15.39    0.33
  -1  -3   7   17.09    0.43
   0   3  -7    0.05    0.02
   0   3  -7    0.06    0.05
   0   3  -7    0.02    0.05
   0  -3   7    0.00    0.04
   0  -3   7    0.07    0.05
   0  -3   7    0.05    0.03
  -1   3  -7    7.46    0.28
  -1   3  -7    7.05    0.24
   1  -3   7    7.24    0.21
   1  -3   7    7.40    0.25
   1  -3   7    7.75    0.24
  -2   3  -7    4.51    0.18
  -2   3  -7    4.44    0.21
   2  -3   7    4.20    0.16
   2  -3   7    4.23    0.17
   2  -3   7    4.34    0.18
  -3   3  -7    6.93    0.25
  -3   3  -7    7.58    0.30
   3  -3   7    7.29    0.23
   3  -3   7    7.28    0.24
  -4   3  -7   12.38    0.33
  -4   3  -7   12.78    0.43
   4  -3   7   12.41    0.37
  -5   3  -7    5.10    0.27
   5  -3   7    5.44    0.24
  -6   3  -7    0.16    0.09
   6  -3   7    0.14    0.08
  -7   3  -7    1.80    0.21
   7  -3   7    1.44    0.18
  -8   3  -7    3.30    0.27
   8  -3   7    3.05    0.24
  -9   3  -7    1.41    0.23
   9  -3   7    0.90    0.18
  -9  -2   7    0.91    0.19
  -8  -2   7    0.01    0.10
  -8  -2   7   -0.03    0.09
  -7  -2   7    0.37    0.11
  -7  -2   7    0.57    0.13
  -7  -2   7    0.76    0.12
  -6  -2   7    2.89    0.17
  -6  -2   7    2.47    0.20
  -5  -2   7    0.04    0.07
  -5  -2   7    0.00    0.06
   4   2  -7    1.65    0.13
  -4  -2   7    1.88    0.10
  -4  -2   7    1.57    0.12
  -4  -2   7    1.59    0.14
   3   2  -7   12.11    0.33
   3   2  -7   11.68    0.35
  -3  -2   7   11.86    0.39
  -3  -2   7   12.29    0.35
  -3  -2   7   12.58    0.32
   2   2  -7   12.85    0.36
   2   2  -7   13.35    0.32
  -2  -2   7   13.26    0.28
  -2  -2   7   12.77    0.36
  -2  -2   7   13.46    0.34
  -2  -2   7   13.27    0.41
   1   2  -7    3.90    0.16
   1   2  -7    4.11    0.12
   1   2  -7    4.09    0.20
  -1  -2   7    3.99    0.12
  -1  -2   7    3.95    0.16
  -1  -2   7    3.94    0.17
   0   2  -7    0.96    0.10
   0   2  -7    1.16    0.12
   0  -2   7    0.75    0.09
   0  -2   7    0.83    0.09
   0  -2   7    0.83    0.07
  -1   2  -7   41.02    0.84
  -1   2  -7   40.44    0.95
   1  -2   7   39.07    0.84
   1  -2   7   40.81    0.82
   1  -2   7   41.27    0.86
  -2   2  -7    0.21    0.07
  -2   2  -7    0.29    0.06
   2  -2   7    0.32    0.06
   2  -2   7    0.20    0.06
   2  -2   7    0.23    0.05
  -3   2  -7    2.30    0.13
  -3   2  -7    2.33    0.16
   3  -2   7    2.26    0.13
   3  -2   7    2.39    0.14
  -4   2  -7   11.71    0.41
  -4   2  -7   11.87    0.34
  -4   2  -7   11.37    0.32
   4  -2   7   11.40    0.35
  -5   2  -7    2.14    0.19
   5  -2   7    2.40    0.17
  -6   2  -7    0.33    0.12
   6  -2   7    0.22    0.09
  -7   2  -7    0.00    0.08
   7  -2   7   -0.06    0.07
  -8   2  -7    0.07    0.11
   8  -2   7    0.12    0.11
  -9   2  -7    0.61    0.17
   9  -2   7    0.19    0.12
 -10  -1   7    0.09    0.13
  -9  -1   7    3.60    0.27
  -9  -1   7    4.13    0.30
  -8  -1   7    2.97    0.22
  -8  -1   7    3.21    0.25
  -7  -1   7    0.10    0.05
  -7  -1   7    0.10    0.09
  -7  -1   7    0.24    0.11
  -6  -1   7    3.89    0.23
  -6  -1   7    3.91    0.19
  -6  -1   7    3.91    0.22
  -5  -1   7    2.49    0.18
  -5  -1   7    2.13    0.14
  -5  -1   7    2.32    0.17
   4   1  -7    3.15    0.12
   4   1  -7    3.01    0.16
  -4  -1   7    2.94    0.18
  -4  -1   7    3.19    0.13
  -4  -1   7    3.14    0.16
   3   1  -7    3.86    0.16
   3   1  -7    3.60    0.17
  -3  -1   7    3.91    0.17
  -3  -1   7    3.78    0.13
  -3  -1   7    3.65    0.15
  -3  -1   7    3.37    0.19
   2   1  -7    3.87    0.14
   2   1  -7    3.96    0.16
  -2  -1   7    4.11    0.13
  -2  -1   7    4.02    0.20
  -2  -1   7    3.84    0.16
  -2  -1   7    4.09    0.18
   1   1  -7    1.85    0.11
   1   1  -7    1.52    0.13
   1   1  -7    1.85    0.07
  -1  -1   7    1.77    0.11
  -1  -1   7    1.83    0.11
  -1  -1   7    1.99    0.09
   0   1  -7   23.67    0.52
   0   1  -7   24.15    0.62
   0  -1   7   23.34    0.51
   0  -1   7   24.06    0.55
   0  -1   7   22.81    0.54
  -1   1  -7    2.56    0.12
  -1   1  -7    2.43    0.16
   1  -1   7    2.38    0.13
   1  -1   7    2.51    0.12
   1  -1   7    2.55    0.14
  -2   1  -7    0.61    0.07
  -2   1  -7    0.74    0.11
   2  -1   7    0.77    0.09
   2  -1   7    0.64    0.08
   2  -1   7    1.08    0.11
  -3   1  -7    0.07    0.04
  -3   1  -7    0.01    0.04
  -3   1  -7   -0.05    0.06
   3  -1   7    0.01    0.05
  -4   1  -7    6.20    0.23
  -4   1  -7    6.50    0.30
  -4   1  -7    6.19    0.22
   4  -1   7    6.06    0.25
  -5   1  -7    0.05    0.08
   5  -1   7    0.18    0.08
  -6   1  -7    0.33    0.11
   6  -1   7    0.46    0.10
  -7   1  -7    0.23    0.12
   7  -1   7    0.40    0.11
  -8   1  -7    6.30    0.38
   8  -1   7    6.73    0.34
 -10   0   7    1.91    0.26
 -10   0   7    1.86    0.24
  -9   0   7    0.22    0.12
  -9   0   7    0.03    0.11
  -8   0   7    0.02    0.09
  -8   0   7    0.22    0.09
  -7   0   7    0.01    0.08
  -7   0   7   -0.03    0.07
  -6   0   7    1.91    0.16
  -6   0   7    1.53    0.12
  -6   0   7    1.87    0.19
   5   0  -7    4.33    0.17
  -5   0   7    4.41    0.17
  -5   0   7    4.70    0.24
  -5   0   7    4.55    0.20
  -5   0   7    4.27    0.22
   4   0  -7   18.70    0.48
   4   0  -7   19.21    0.49
  -4   0   7   19.70    0.45
  -4   0   7   18.34    0.54
  -4   0   7   18.95    0.48
  -4   0   7   19.58    0.44
   3   0  -7    4.65    0.17
   3   0  -7    4.38    0.18
  -3   0   7    4.32    0.18
  -3   0   7    4.69    0.18
  -3   0   7    4.58    0.21
  -3   0   7    4.81    0.16
   2   0  -7    1.84    0.09
   2   0  -7    2.06    0.14
   2   0  -7    1.97    0.11
  -2   0   7    2.06    0.10
  -2   0   7    1.92    0.12
  -2   0   7    2.11    0.12
   1   0  -7    0.73    0.08
   1   0  -7    0.70    0.04
   1   0  -7    0.71    0.10
  -1   0   7    0.65    0.08
  -1   0   7    0.72    0.08
  -1   0   7    0.61    0.07
   0   0  -7    3.00    0.17
   0   0  -7    2.97    0.12
   0   0   7    3.01    0.13
   0   0   7    2.78    0.14
   0   0   7    3.17    0.15
  -1   0  -7    0.93    0.12
  -1   0  -7    0.95    0.07
   1   0   7    1.15    0.11
   1   0   7    1.04    0.11
   1   0   7    0.61    0.08
  -2   0  -7   -0.02    0.03
  -2   0  -7    0.07    0.05
   2   0   7    0.12    0.05
   2   0   7    0.01    0.04
  -3   0  -7   19.59    0.49
  -3   0  -7   20.00    0.46
   3   0   7   19.41    0.50
  -4   0  -7   14.53    0.41
   4   0   7   14.63    0.43
  -5   0  -7    1.58    0.18
   5   0   7    1.59    0.17
   6   0   7    4.48    0.25
  -7   0  -7    0.07    0.10
   7   0   7    0.07    0.08
  -8   0  -7    0.21    0.14
 -10   1   7    0.61    0.16
 -10   1   7    0.48    0.16
  -9   1   7    1.32    0.20
  -9   1   7    1.11    0.18
  -8   1   7   -0.02    0.07
  -8   1   7    0.00    0.08
  -7   1   7   -0.03    0.07
  -7   1   7    0.05    0.06
   6  -1  -7    4.17    0.18
  -6   1   7    4.23    0.19
  -6   1   7    4.39    0.24
  -6   1   7    4.60    0.23
   5  -1  -7    5.11    0.24
  -5   1   7    5.30    0.22
  -5   1   7    5.34    0.23
  -5   1   7    5.59    0.26
  -5   1   7    5.45    0.20
  -5   1   7    5.47    0.20
  -4   1   7   23.10    0.55
  -4   1   7   23.05    0.56
  -4   1   7   22.58    0.52
  -4   1   7   22.49    0.53
  -4   1   7   22.64    0.61
  -4   1   7   22.07    0.54
   3  -1  -7   24.58    0.55
  -3   1   7   24.17    0.57
  -3   1   7   23.94    0.63
  -3   1   7   23.74    0.56
  -3   1   7   24.22    0.56
  -3   1   7   24.45    0.54
   2  -1  -7    8.44    0.24
   2  -1  -7    8.61    0.30
  -2   1   7    8.31    0.26
  -2   1   7    8.50    0.24
  -2   1   7    8.05    0.23
  -2   1   7    8.42    0.27
   1  -1  -7    9.09    0.23
   1  -1  -7    9.27    0.31
  -1   1   7    8.37    0.22
  -1   1   7    8.71    0.28
  -1   1   7    9.06    0.26
  -1   1   7    9.06    0.28
   0  -1  -7    1.40    0.08
   0  -1  -7    1.23    0.11
   0   1   7    1.29    0.11
   0   1   7    1.26    0.10
   0   1   7    1.25    0.10
  -1  -1  -7    3.75    0.20
  -1  -1  -7    3.53    0.12
  -1  -1  -7    3.57    0.17
   1   1   7    3.67    0.19
   1   1   7    3.93    0.17
  -2  -1  -7    0.50    0.09
   2   1   7    0.35    0.07
  -3  -1  -7    5.67    0.23
   3   1   7    5.63    0.24
  -4  -1  -7    6.64    0.26
   4   1   7    6.70    0.28
  -5  -1  -7    0.80    0.12
   5   1   7    0.94    0.14
   6   1   7    0.21    0.09
  -8  -1  -7    1.68    0.24
 -10   2   7    0.07    0.12
  -9   2   7    0.06    0.10
  -9   2   7   -0.03    0.08
  -8   2   7    0.24    0.10
  -8   2   7    0.42    0.12
  -7   2   7    0.77    0.13
  -7   2   7    0.50    0.11
  -6   2   7    0.53    0.10
  -6   2   7    0.53    0.08
  -6   2   7    0.38    0.10
  -6   2   7    0.48    0.10
  -6   2   7    0.34    0.08
  -5   2   7    8.82    0.28
  -5   2   7    8.89    0.33
  -5   2   7    8.76    0.28
  -5   2   7    8.64    0.29
  -5   2   7    8.86    0.31
  -5   2   7    8.78    0.29
  -4   2   7    0.08    0.04
  -4   2   7    0.09    0.06
  -4   2   7    0.11    0.06
  -4   2   7    0.13    0.05
  -4   2   7    0.21    0.06
  -4   2   7    0.03    0.05
   3  -2  -7    0.76    0.09
   3  -2  -7    0.76    0.11
  -3   2   7    0.76    0.09
  -3   2   7    0.68    0.09
  -3   2   7    0.74    0.09
  -3   2   7    0.81    0.10
   2  -2  -7   12.06    0.29
   2  -2  -7   11.88    0.37
  -2   2   7   12.11    0.31
  -2   2   7   11.65    0.32
  -2   2   7   11.92    0.34
  -2   2   7   11.45    0.34
   1  -2  -7   14.89    0.34
   1  -2  -7   16.35    0.46
  -1   2   7   16.58    0.37
  -1   2   7   15.84    0.41
  -1   2   7   16.16    0.42
   0  -2  -7    0.60    0.10
   0  -2  -7    0.77    0.10
   0   2   7    0.79    0.10
  -1  -2  -7   13.76    0.40
   1   2   7   14.42    0.40
  -2  -2  -7   15.03    0.42
   2   2   7   14.57    0.42
  -3  -2  -7   13.97    0.41
   3   2   7   13.03    0.41
  -4  -2  -7    0.69    0.11
   4   2   7    0.52    0.10
  -5  -2  -7   -0.07    0.07
   5   2   7    0.15    0.08
 -10   3   7   -0.01    0.10
  -9   3   7    0.25    0.11
  -8   3   7   -0.09    0.08
  -7   3   7    3.38    0.23
  -7   3   7    3.04    0.20
  -7   3   7    3.44    0.22
  -6   3   7    3.69    0.18
  -6   3   7    3.66    0.19
  -6   3   7    3.95    0.19
  -6   3   7    3.69    0.21
  -6   3   7    3.64    0.20
  -6   3   7    3.96    0.22
  -5   3   7    0.54    0.09
  -5   3   7    0.65    0.11
  -5   3   7    0.47    0.09
  -5   3   7    0.62    0.09
  -5   3   7    0.48    0.09
  -5   3   7    0.51    0.09
   4  -3  -7    7.70    0.29
  -4   3   7    7.76    0.27
  -4   3   7    7.66    0.26
  -4   3   7    8.01    0.25
  -4   3   7    7.61    0.27
  -4   3   7    7.64    0.27
   3  -3  -7    0.24    0.07
   3  -3  -7    0.08    0.04
  -3   3   7   -0.03    0.04
  -3   3   7    0.00    0.04
  -3   3   7   -0.03    0.04
   2  -3  -7    0.57    0.10
  -2   3   7    0.80    0.10
  -2   3   7    0.67    0.08
  -2   3   7    0.57    0.09
   1  -3  -7   12.59    0.39
  -1   3   7   12.17    0.32
  -1   3   7   12.41    0.36
   0  -3  -7    6.52    0.27
   0  -3  -7    6.49    0.26
   0   3   7    6.95    0.25
  -1  -3  -7    7.70    0.29
   1   3   7    8.10    0.29
  -2  -3  -7    5.30    0.24
   2   3   7    4.97    0.24
  -3  -3  -7    0.01    0.06
   3   3   7   -0.03    0.06
  -4  -3  -7    0.02    0.07
   4   3   7    0.06    0.08
  -5  -3  -7    1.07    0.15
 -10   4   7    0.36    0.14
  -9   4   7    0.28    0.12
  -8   4   7   -0.05    0.08
  -8   4   7    0.15    0.09
  -7   4   7    0.74    0.12
  -7   4   7    0.63    0.13
  -6   4   7    2.93    0.19
  -6   4   7    2.87    0.18
  -6   4   7    2.86    0.18
   5  -4  -7   -0.01    0.05
  -5   4   7    0.04    0.06
  -5   4   7    0.05    0.05
  -5   4   7    0.02    0.05
  -5   4   7    0.01    0.05
   4  -4  -7    0.22    0.07
  -4   4   7    0.07    0.06
  -4   4   7    0.09    0.06
  -4   4   7    0.14    0.07
   3  -4  -7    2.80    0.17
  -3   4   7    3.26    0.16
  -3   4   7    3.08    0.17
  -3   4   7    2.81    0.17
   2  -4  -7    6.83    0.27
  -2   4   7    6.95    0.27
  -2   4   7    7.14    0.24
  -2   4   7    7.21    0.26
   1  -4  -7    2.97    0.18
  -1   4   7    2.89    0.17
  -1   4   7    2.70    0.14
   0  -4  -7    1.48    0.14
   0   4   7    1.43    0.14
  -1  -4  -7    0.98    0.13
   1   4   7    1.20    0.14
  -2  -4  -7   10.17    0.36
   2   4   7   10.17    0.36
  -3  -4  -7    2.31    0.18
   3   4   7    2.21    0.21
  -4  -4  -7    0.64    0.12
  -5  -4  -7    0.40    0.12
 -10   5   7    0.00    0.11
  -9   5   7   -0.20    0.09
  -9   5   7   -0.08    0.09
  -8   5   7    0.04    0.08
  -8   5   7    0.10    0.10
  -7   5   7    0.26    0.09
  -7   5   7    0.18    0.08
  -7   5   7    0.18    0.09
  -6   5   7    0.21    0.09
  -6   5   7    0.06    0.07
  -5   5   7    1.47    0.16
  -5   5   7    1.41    0.15
  -5   5   7    1.69    0.16
  -4   5   7    1.36    0.14
  -4   5   7    1.14    0.13
  -4   5   7    1.50    0.16
   3  -5  -7    0.01    0.04
  -3   5   7   -0.06    0.05
  -3   5   7    0.00    0.05
  -3   5   7   -0.04    0.05
   2  -5  -7    7.66    0.28
  -2   5   7    7.10    0.28
  -2   5   7    7.86    0.29
  -2   5   7    7.38    0.27
   1  -5  -7    7.24    0.29
  -1   5   7    7.40    0.29
   0  -5  -7    0.22    0.08
   0   5   7    0.28    0.08
   1   5   7    2.12    0.17
  -2  -5  -7    0.08    0.08
   2   5   7    0.06    0.07
  -3  -5  -7    0.33    0.11
  -4  -5  -7    1.72    0.19
  -5  -5  -7    0.79    0.16
 -10   6   7    0.14    0.12
  -9   6   7    0.11    0.12
  -8   6   7    0.10    0.11
  -7   6   7    1.00    0.15
  -7   6   7    0.81    0.14
  -6   6   7    1.25    0.16
  -6   6   7    1.56    0.16
  -5   6   7    1.01    0.14
  -5   6   7    1.54    0.17
  -4   6   7    1.50    0.17
  -4   6   7    1.24    0.14
  -4   6   7    1.27    0.15
  -3   6   7    0.08    0.06
  -3   6   7    0.09    0.06
  -3   6   7    0.03    0.06
  -2   6   7    0.81    0.13
  -2   6   7    0.79    0.11
  -1   6   7    1.21    0.15
   0   6   7    0.62    0.12
  -1  -6  -7    0.96    0.15
  -2  -6  -7    0.09    0.09
  -3  -6  -7    1.08    0.17
  -4  -6  -7   -0.10    0.10
  -5  -6  -7   -0.10    0.11
  -9   7   7    0.15    0.12
  -8   7   7    0.09    0.10
  -7   7   7    0.40    0.12
  -7   7   7    0.33    0.11
  -6   7   7   -0.12    0.06
  -6   7   7    0.10    0.08
  -5   7   7    0.33    0.10
  -5   7   7    0.21    0.09
  -4   7   7    0.51    0.10
  -4   7   7    0.56    0.11
  -3   7   7    0.04    0.06
  -3   7   7    0.16    0.08
  -3   7   7    0.19    0.08
  -2   7   7    0.54    0.11
  -2   7   7    0.75    0.12
  -1   7   7    0.92    0.13
  -1  -7  -7   -0.05    0.07
  -2  -7  -7    0.09    0.09
  -3  -7  -7   -0.07    0.09
  -4  -7  -7    0.81    0.17
  -9   8   7    0.21    0.13
  -8   8   7    0.03    0.10
  -7   8   7    2.04    0.23
  -7   8   7    2.20    0.23
  -6   8   7    0.24    0.11
  -6   8   7    0.34    0.11
  -5   8   7    0.09    0.08
  -5   8   7    0.03    0.07
  -4   8   7    0.18    0.08
  -4   8   7    0.00    0.07
   3  -8  -7    1.02    0.14
  -3   8   7    1.14    0.16
  -3   8   7    1.24    0.15
   2  -8  -7    0.45    0.11
  -2   8   7    0.49    0.11
   1  -8  -7    0.28    0.09
   0  -8  -7    0.10    0.07
  -1  -8  -7   -0.09    0.08
  -1  -8  -7   -0.01    0.06
  -2  -8  -7    0.16    0.13
  -3  -8  -7    0.02    0.11
  -8   9   7    0.80    0.17
  -8   9   7    0.93    0.17
  -7   9   7   -0.03    0.10
  -7   9   7   -0.02    0.08
  -6   9   7    0.20    0.10
  -6   9   7    0.30    0.11
  -5   9   7   -0.06    0.07
  -5   9   7   -0.07    0.07
  -4   9   7    0.47    0.12
  -4   9   7    0.31    0.11
   3  -9  -7    0.06    0.08
  -3   9   7    0.01    0.06
  -3   9   7    0.01    0.08
   2  -9  -7    0.10    0.09
   1  -9  -7    0.06    0.08
   0  -9  -7    0.03    0.08
  -1  -9  -7    0.39    0.14
  -1  -9  -7    0.11    0.10
  -7  10   7    0.31    0.14
  -6  10   7    0.02    0.09
  -6  10   7    0.00    0.10
  -5  10   7    0.02    0.08
  -5  10   7    0.00    0.09
   4 -10  -7    0.02    0.10
  -4  10   7   -0.02    0.08
  -4  10   7    0.09    0.09
   3 -10  -7    0.41    0.12
   2 -10  -7    1.05    0.17
   1 -10  -7    0.50    0.13
   0 -10  -7    0.01    0.10
  -3  14  -8    0.19    0.12
   1  13  -8    1.18    0.21
   0  13  -8    0.32    0.13
  -1  13  -8    0.33    0.12
   1 -13   8    0.18    0.10
  -2  13  -8    0.17    0.12
   2 -13   8    0.26    0.12
  -3  13  -8    0.19    0.13
   3 -13   8    0.09    0.11
  -4  13  -8    0.40    0.14
   4 -13   8    0.64    0.15
  -5  13  -8    0.00    0.10
   5 -13   8   -0.01    0.11
   3  12  -8    0.15    0.14
   2  12  -8    0.09    0.13
   1  12  -8    0.13    0.12
   0  12  -8    0.24    0.12
  -1  12  -8    0.82    0.17
   1 -12   8    0.68    0.13
  -2  12  -8    1.36    0.20
   2 -12   8    1.26    0.18
  -3  12  -8    0.58    0.14
   3 -12   8    0.49    0.13
  -4  12  -8    0.21    0.12
   4 -12   8    0.18    0.11
  -5  12  -8    0.87    0.16
   5 -12   8    0.77    0.16
  -6  12  -8    0.08    0.09
   4  11  -8    0.03    0.13
   3  11  -8   -0.11    0.10
  -3 -11   8   -0.06    0.09
   2  11  -8   -0.09    0.10
   1  11  -8    0.90    0.17
   0  11  -8    0.77    0.15
   0 -11   8    0.90    0.14
  -1  11  -8    0.14    0.10
   1 -11   8    0.10    0.08
  -2  11  -8    0.08    0.09
   2 -11   8   -0.05    0.07
  -3  11  -8    0.58    0.13
   3 -11   8    0.79    0.15
  -4  11  -8    3.90    0.27
   4 -11   8    4.91    0.28
  -5  11  -8    0.35    0.12
  -6  11  -8    0.20    0.10
  -7  11  -8    0.08    0.10
   5  10  -8   -0.04    0.12
  -5 -10   8    0.22    0.12
   4  10  -8    0.10    0.12
  -4 -10   8    0.19    0.11
   3  10  -8    0.05    0.12
  -3 -10   8    0.15    0.11
   2  10  -8    0.20    0.11
   1  10  -8   -0.05    0.09
   0  10  -8    0.28    0.11
   0 -10   8    0.30    0.09
  -1  10  -8    0.65    0.12
   1 -10   8    0.48    0.10
  -2  10  -8    0.55    0.12
   2 -10   8    0.51    0.12
  -3  10  -8    0.61    0.12
   3 -10   8    0.83    0.14
  -4  10  -8    0.03    0.08
   4 -10   8    0.02    0.08
  -5  10  -8    0.45    0.12
   6   9  -8    0.48    0.17
  -6  -9   8    0.85    0.17
   5   9  -8    0.23    0.13
  -5  -9   8    0.20    0.12
   4   9  -8    0.16    0.12
  -4  -9   8    0.05    0.09
   3   9  -8    0.62    0.14
  -3  -9   8    0.62    0.13
   2   9  -8    0.49    0.13
   1   9  -8    0.05    0.09
  -1  -9   8    0.23    0.08
   0   9  -8    0.23    0.09
   0   9  -8    0.04    0.08
   0  -9   8    0.23    0.08
  -1   9  -8    0.03    0.06
  -1   9  -8    0.19    0.09
   1  -9   8    0.20    0.08
  -2   9  -8    0.89    0.14
   2  -9   8    0.98    0.14
  -3   9  -8    0.44    0.11
   3  -9   8    0.78    0.13
   4  -9   8    6.10    0.29
   7  -9   8    0.34    0.12
   8  -9   8    0.56    0.15
   6   8  -8   -0.04    0.11
  -6  -8   8    0.13    0.10
   5   8  -8    0.12    0.12
  -5  -8   8    0.04    0.09
   4   8  -8   -0.08    0.08
  -4  -8   8   -0.01    0.07
   3   8  -8    1.87    0.20
  -3  -8   8    1.93    0.20
   2   8  -8   -0.04    0.09
   1   8  -8    0.07    0.09
  -1  -8   8    0.12    0.06
   0   8  -8    1.24    0.15
   0   8  -8    1.48    0.17
   0  -8   8    1.33    0.14
  -1   8  -8    0.45    0.10
  -1   8  -8    0.44    0.10
   1  -8   8    0.66    0.11
  -2   8  -8    0.47    0.10
   2  -8   8    0.50    0.11
  -3   8  -8    0.84    0.13
   3  -8   8    0.96    0.14
  -4   8  -8    0.01    0.06
   5  -8   8    0.08    0.07
   6  -8   8    4.22    0.24
   7  -8   8    5.58    0.29
   8  -8   8    0.05    0.10
   9  -8   8    0.18    0.13
   7   7  -8    2.22    0.25
  -7  -7   8    2.08    0.24
   6   7  -8    0.21    0.12
  -6  -7   8    0.43    0.12
   5   7  -8    0.28    0.11
  -5  -7   8    0.32    0.10
   4   7  -8    0.64    0.13
  -4  -7   8    1.04    0.15
   3   7  -8    3.99    0.24
  -3  -7   8    4.05    0.23
   2   7  -8    1.44    0.16
  -2  -7   8    1.59    0.12
   1   7  -8    6.85    0.25
   1   7  -8    6.41    0.28
  -1  -7   8    7.14    0.26
   0   7  -8    0.25    0.06
   0   7  -8    0.28    0.09
   0   7  -8    0.19    0.09
   0  -7   8    0.33    0.08
  -1   7  -8    0.43    0.10
   1  -7   8    0.37    0.08
  -2   7  -8    6.42    0.27
   2  -7   8    6.60    0.27
  -3   7  -8   -0.05    0.07
   3  -7   8    0.10    0.07
  -4   7  -8    3.65    0.22
   4  -7   8    3.27    0.18
  -5   7  -8    0.67    0.12
   5  -7   8    0.38    0.09
  -6   7  -8    0.01    0.08
   6  -7   8   -0.07    0.07
   7  -7   8    0.74    0.14
   8  -7   8    0.12    0.11
   9  -7   8    0.85    0.18
   7   6  -8    0.06    0.10
  -7  -6   8    0.17    0.10
   6   6  -8   -0.07    0.09
  -6  -6   8    0.00    0.08
   5   6  -8    0.38    0.12
  -5  -6   8    0.30    0.10
   4   6  -8    0.17    0.09
  -4  -6   8    0.05    0.07
   3   6  -8    0.74    0.13
  -3  -6   8    0.69    0.12
   2   6  -8    9.67    0.32
   2   6  -8    9.60    0.35
  -2  -6   8    9.97    0.30
   1   6  -8    7.18    0.24
  -1  -6   8    6.73    0.25
   0   6  -8    6.30    0.27
   0  -6   8    6.50    0.24
  -1   6  -8    0.94    0.12
   1  -6   8    0.90    0.11
  -2   6  -8    0.77    0.12
   2  -6   8    1.10    0.13
  -3   6  -8    0.50    0.11
   3  -6   8    0.60    0.09
   3  -6   8    0.52    0.08
  -4   6  -8    0.02    0.07
   4  -6   8   -0.02    0.05
  -5   6  -8    1.74    0.19
   5  -6   8    1.57    0.15
  -6   6  -8    5.99    0.30
   6  -6   8    6.18    0.28
  -7   6  -8    1.89    0.21
   7  -6   8    1.95    0.21
  -8   6  -8    0.47    0.14
   8  -6   8    0.73    0.15
   9  -6   8    0.96    0.18
   8   5  -8    1.11    0.20
   7   5  -8    0.47    0.14
  -7  -5   8    0.45    0.12
   6   5  -8    1.12    0.17
  -6  -5   8    1.20    0.16
   5   5  -8   -0.02    0.07
  -5  -5   8    0.10    0.08
   4   5  -8    0.82    0.13
  -4  -5   8    0.76    0.12
   3   5  -8    8.80    0.30
  -3  -5   8    8.54    0.26
  -3  -5   8    8.50    0.32
   2   5  -8    4.42    0.19
  -2  -5   8    4.69    0.19
  -2  -5   8    4.74    0.22
   1   5  -8    0.62    0.08
  -1  -5   8    0.53    0.08
   0   5  -8    9.38    0.34
   0  -5   8    9.70    0.31
  -1   5  -8    1.16    0.14
   1  -5   8    0.96    0.11
  -2   5  -8    6.57    0.28
   2  -5   8    6.00    0.24
   2  -5   8    5.90    0.20
   2  -5   8    6.32    0.23
  -3   5  -8    0.68    0.12
   3  -5   8    0.56    0.08
   3  -5   8    0.63    0.09
  -4   5  -8    9.01    0.36
   4  -5   8    9.00    0.30
   4  -5   8    9.19    0.28
  -5   5  -8    0.19    0.09
   5  -5   8    0.06    0.07
  -6   5  -8    0.04    0.08
   6  -5   8   -0.07    0.07
  -7   5  -8    2.25    0.24
   7  -5   8    2.27    0.22
  -8   5  -8    0.12    0.10
   8  -5   8    0.04    0.10
  -9   5  -8    1.27    0.22
   9  -5   8    0.98    0.19
   8   4  -8    0.74    0.16
  -8  -4   8    0.74    0.19
   7   4  -8    0.41    0.12
  -7  -4   8    0.62    0.16
  -7  -4   8    0.56    0.12
   6   4  -8    6.97    0.33
  -6  -4   8    7.52    0.36
  -6  -4   8    7.65    0.31
  -5  -4   8    0.12    0.07
  -4  -4   8    2.33    0.17
   3   4  -8   14.33    0.40
  -3  -4   8   14.05    0.37
  -3  -4   8   14.29    0.42
   2   4  -8    4.55    0.18
  -2  -4   8    4.71    0.19
  -2  -4   8    4.46    0.21
   1   4  -8    1.88    0.15
  -1  -4   8    1.90    0.12
   0   4  -8    4.48    0.22
   0   4  -8    4.35    0.20
   0  -4   8    4.37    0.19
  -1   4  -8    3.00    0.17
  -1   4  -8    3.05    0.18
   1  -4   8    3.08    0.16
   1  -4   8    3.36    0.16
   1  -4   8    3.16    0.12
  -2   4  -8    5.31    0.25
   2  -4   8    5.69    0.19
   2  -4   8    5.47    0.21
  -3   4  -8    9.73    0.36
   3  -4   8    9.63    0.29
   3  -4   8    9.33    0.29
  -4   4  -8   10.58    0.39
   4  -4   8   10.46    0.33
   4  -4   8   10.23    0.30
  -5   4  -8    7.64    0.34
   5  -4   8    7.50    0.29
  -6   4  -8    0.13    0.09
   6  -4   8    0.12    0.08
  -7   4  -8   -0.06    0.09
   7  -4   8    0.09    0.10
  -8   4  -8    0.35    0.14
   8  -4   8    0.67    0.14
  -9   4  -8    1.57    0.23
   9  -4   8    0.99    0.19
   9   3  -8    0.23    0.12
  -9  -3   8    0.21    0.14
   8   3  -8    0.06    0.09
  -8  -3   8    0.17    0.12
  -7  -3   8    0.40    0.10
  -7  -3   8    0.18    0.11
  -6  -3   8    0.84    0.13
  -6  -3   8    1.01    0.16
  -5  -3   8    0.59    0.12
  -5  -3   8    0.50    0.10
   4   3  -8    0.01    0.05
  -4  -3   8    0.01    0.05
  -4  -3   8   -0.04    0.06
   3   3  -8    0.34    0.07
  -3  -3   8    0.20    0.06
  -3  -3   8    0.25    0.09
  -3  -3   8    0.33    0.08
   2   3  -8    0.36    0.06
  -2  -3   8    0.45    0.07
  -2  -3   8    0.47    0.09
   1   3  -8   17.73    0.51
   1   3  -8   16.46    0.44
  -1  -3   8   17.44    0.44
   0   3  -8    4.26    0.21
   0   3  -8    4.43    0.19
   0  -3   8    4.56    0.14
   0  -3   8    4.60    0.20
   0  -3   8    4.68    0.19
  -1   3  -8    0.24    0.08
  -1   3  -8    0.11    0.06
   1  -3   8    0.19    0.05
   1  -3   8    0.28    0.06
   1  -3   8    0.22    0.07
  -2   3  -8   10.37    0.31
  -2   3  -8   10.18    0.37
   2  -3   8   10.08    0.30
   2  -3   8   10.22    0.29
  -3   3  -8    9.64    0.37
  -3   3  -8    9.71    0.31
   3  -3   8    9.47    0.30
   3  -3   8    9.78    0.29
  -4   3  -8    3.74    0.17
  -4   3  -8    3.93    0.23
   4  -3   8    3.92    0.20
  -5   3  -8    3.37    0.24
   5  -3   8    3.62    0.21
  -6   3  -8    0.47    0.14
   6  -3   8    0.78    0.13
  -7   3  -8    0.02    0.09
   7  -3   8    0.13    0.10
  -8   3  -8    0.20    0.12
   8  -3   8    0.37    0.12
  -9  -2   8    1.05    0.22
  -8  -2   8    3.06    0.30
  -7  -2   8    3.99    0.22
  -7  -2   8    4.41    0.29
  -6  -2   8    1.08    0.16
  -6  -2   8    1.05    0.13
  -5  -2   8    1.80    0.19
  -5  -2   8    2.37    0.16
   4   2  -8    0.04    0.05
  -4  -2   8    0.03    0.07
  -4  -2   8    0.10    0.04
  -4  -2   8    0.07    0.06
   3   2  -8    8.75    0.26
  -3  -2   8    8.85    0.30
  -3  -2   8    8.60    0.33
  -3  -2   8    8.53    0.27
   2   2  -8   14.96    0.41
   2   2  -8   15.63    0.36
  -2  -2   8   15.43    0.40
  -2  -2   8   14.70    0.41
  -2  -2   8   15.48    0.47
   1   2  -8   47.10    0.99
  -1  -2   8   48.97    0.93
  -1  -2   8   48.62    1.01
   0   2  -8   10.38    0.36
   0   2  -8   10.46    0.30
   0  -2   8   10.10    0.31
   0  -2   8   10.42    0.31
   0  -2   8   10.17    0.27
  -1   2  -8    0.05    0.06
  -1   2  -8   -0.04    0.04
   1  -2   8    0.04    0.04
   1  -2   8    0.02    0.04
   1  -2   8    0.04    0.04
  -2   2  -8    6.68    0.29
  -2   2  -8    6.38    0.22
   2  -2   8    6.03    0.22
   2  -2   8    5.82    0.22
  -3   2  -8    3.65    0.23
  -3   2  -8    4.05    0.18
   3  -2   8    3.62    0.17
   3  -2   8    3.69    0.18
  -4   2  -8    7.56    0.26
  -4   2  -8    7.65    0.34
   4  -2   8    7.31    0.28
  -5   2  -8    0.04    0.08
   5  -2   8    0.14    0.08
  -6   2  -8    0.46    0.14
   6  -2   8    0.30    0.10
  -7   2  -8    1.97    0.24
   7  -2   8    2.01    0.22
  -8   2  -8    2.00    0.25
   8  -2   8    2.16    0.23
  -9  -1   8    0.76    0.18
  -9  -1   8    0.80    0.18
  -8  -1   8    0.04    0.10
  -8  -1   8    0.02    0.09
  -7  -1   8    0.34    0.09
  -7  -1   8    0.32    0.12
  -7  -1   8    0.32    0.11
  -6  -1   8    0.21    0.08
  -6  -1   8    0.02    0.08
  -5  -1   8    0.08    0.07
  -5  -1   8    0.11    0.06
   4   1  -8    3.42    0.17
  -4  -1   8    3.56    0.18
  -4  -1   8    3.31    0.15
  -4  -1   8    3.53    0.21
   3   1  -8    2.73    0.16
   3   1  -8    2.77    0.14
  -3  -1   8    2.87    0.19
  -3  -1   8    2.68    0.14
  -3  -1   8    2.88    0.16
   2   1  -8    2.55    0.15
  -2  -1   8    2.46    0.15
  -2  -1   8    2.52    0.14
  -2  -1   8    2.46    0.11
   1   1  -8    0.03    0.06
   1   1  -8    0.02    0.04
  -1  -1   8    0.00    0.03
  -1  -1   8   -0.07    0.04
   0   1  -8    4.45    0.17
   0  -1   8    4.24    0.18
   0  -1   8    4.57    0.17
  -1   1  -8    5.88    0.20
   1  -1   8    5.82    0.21
  -2   1  -8    0.84    0.09
   2  -1   8    0.75    0.10
  -3   1  -8    2.97    0.21
  -3   1  -8    2.82    0.14
  -3   1  -8    2.86    0.16
   3  -1   8    2.81    0.17
  -4   1  -8    2.44    0.21
  -4   1  -8    2.17    0.15
   4  -1   8    2.05    0.15
  -5   1  -8    0.38    0.13
   5  -1   8    0.31    0.10
  -6   1  -8    0.97    0.17
   6  -1   8    0.79    0.14
  -7   1  -8    1.28    0.21
   7  -1   8    1.40    0.19
  -8   1  -8    0.21    0.12
   8  -1   8    0.10    0.10
 -10   0   8   -0.01    0.13
  -9   0   8    4.84    0.31
  -9   0   8    5.11    0.33
  -8   0   8    1.50    0.19
  -8   0   8    1.72    0.22
  -7   0   8    0.69    0.13
  -7   0   8    1.18    0.18
  -6   0   8   -0.01    0.05
  -6   0   8   -0.02    0.07
  -6   0   8   -0.05    0.06
  -5   0   8    1.51    0.11
  -5   0   8    1.81    0.17
  -5   0   8    1.88    0.14
   4   0  -8    1.39    0.11
  -4   0   8    1.57    0.10
  -4   0   8    1.79    0.12
  -4   0   8    1.69    0.17
  -4   0   8    1.66    0.13
   3   0  -8   12.64    0.35
   3   0  -8   12.35    0.33
  -3   0   8   12.07    0.37
  -3   0   8   12.81    0.32
  -3   0   8   12.84    0.35
  -3   0   8   13.04    0.42
   2   0  -8   22.16    0.52
  -2   0   8   22.78    0.50
  -2   0   8   22.21    0.55
  -2   0   8   21.79    0.54
   1   0  -8   40.17    1.02
   1   0  -8   40.90    0.83
  -1   0   8   40.52    0.83
  -1   0   8   39.02    0.87
   0   0  -8    7.98    0.23
   0   0   8    7.82    0.25
   0   0   8    7.75    0.27
  -1   0  -8   19.57    0.45
   1   0   8   19.43    0.48
  -2   0  -8    1.99    0.14
   2   0   8    1.76    0.14
  -3   0  -8    8.43    0.29
   3   0   8    8.04    0.29
  -4   0  -8    0.07    0.07
   4   0   8   -0.06    0.05
   5   0   8    0.92    0.14
  -6   0  -8    0.06    0.10
   6   0   8    0.16    0.09
  -7   0  -8    1.42    0.23
   7   0   8    1.47    0.19
 -10   1   8    0.26    0.14
 -10   1   8    0.21    0.12
  -9   1   8    0.24    0.12
  -9   1   8    0.11    0.11
  -8   1   8    0.53    0.13
  -8   1   8    0.36    0.11
  -7   1   8    2.82    0.22
  -7   1   8    2.74    0.20
  -6   1   8    0.38    0.08
  -6   1   8    0.48    0.10
  -6   1   8    0.17    0.09
  -5   1   8    4.97    0.25
  -5   1   8    4.95    0.19
  -5   1   8    4.70    0.22
  -5   1   8    4.60    0.20
  -5   1   8    4.97    0.22
   4  -1  -8    6.35    0.24
  -4   1   8    6.57    0.24
  -4   1   8    6.12    0.24
  -4   1   8    6.26    0.23
  -4   1   8    6.67    0.28
  -4   1   8    6.56    0.22
   3  -1  -8    0.63    0.08
  -3   1   8    0.53    0.07
  -3   1   8    0.52    0.08
  -3   1   8    0.55    0.08
  -3   1   8    0.60    0.09
   2  -1  -8    0.72    0.08
  -2   1   8    0.74    0.10
  -2   1   8    0.82    0.09
  -2   1   8    0.61    0.09
   1  -1  -8    1.92    0.11
  -1   1   8    1.65    0.13
  -1   1   8    1.82    0.12
  -1   1   8    1.69    0.13
   0   1   8    7.09    0.25
  -1  -1  -8    0.38    0.08
   1   1   8    0.31    0.08
  -2  -1  -8    0.99    0.13
   2   1   8    1.08    0.12
  -3  -1  -8    0.36    0.09
   3   1   8    0.24    0.08
  -4  -1  -8    0.01    0.07
   4   1   8    0.10    0.07
   5   1   8    0.58    0.13
   6   1   8    0.08    0.08
   7   1   8    1.24    0.18
 -10   2   8    0.48    0.15
  -9   2   8    0.71    0.15
  -9   2   8    0.77    0.17
  -8   2   8    0.25    0.10
  -8   2   8    0.49    0.13
  -7   2   8    1.48    0.17
  -7   2   8    1.46    0.19
  -6   2   8    1.84    0.16
  -6   2   8    1.75    0.17
  -6   2   8    1.95    0.13
  -6   2   8    2.05    0.17
  -6   2   8    1.92    0.14
  -5   2   8    0.25    0.07
  -5   2   8    0.09    0.07
  -5   2   8    0.19    0.06
  -5   2   8    0.15    0.07
  -5   2   8    0.15    0.07
  -5   2   8    0.18    0.06
   4  -2  -8   12.12    0.35
  -4   2   8   12.44    0.37
  -4   2   8   13.05    0.36
  -4   2   8   12.38    0.37
  -4   2   8   12.87    0.38
   3  -2  -8    0.87    0.09
  -3   2   8    1.03    0.12
  -3   2   8    0.82    0.10
  -3   2   8    1.08    0.11
  -2   2   8   10.94    0.34
  -2   2   8   10.80    0.32
  -2   2   8   10.31    0.33
  -1   2   8   22.52    0.56
  -1   2   8   22.95    0.55
   0  -2  -8   13.90    0.41
   0   2   8   13.48    0.39
  -1  -2  -8    4.11    0.21
   1   2   8    4.37    0.21
  -2  -2  -8    2.53    0.17
   2   2   8    2.77    0.17
  -3  -2  -8   -0.03    0.06
   3   2   8   -0.05    0.05
  -4  -2  -8    0.35    0.10
   4   2   8    0.43    0.11
  -5  -2  -8    2.32    0.21
   5   2   8    2.33    0.22
   6   2   8    1.66    0.20
 -10   3   8    0.02    0.11
  -9   3   8    0.08    0.09
  -8   3   8    1.01    0.16
  -7   3   8    0.10    0.08
  -7   3   8    0.13    0.08
  -7   3   8    0.11    0.08
  -6   3   8    0.21    0.08
  -6   3   8    0.27    0.09
  -6   3   8    0.40    0.10
  -6   3   8    0.32    0.08
  -6   3   8    0.27    0.08
  -6   3   8    0.27    0.09
  -5   3   8    0.80    0.11
  -5   3   8    0.96    0.12
  -5   3   8    0.98    0.12
  -5   3   8    0.68    0.11
  -5   3   8    1.11    0.12
   4  -3  -8    1.32    0.11
  -4   3   8    1.65    0.15
  -4   3   8    1.31    0.14
  -4   3   8    1.32    0.13
  -4   3   8    1.52    0.13
  -3   3   8    0.01    0.05
  -3   3   8    0.08    0.06
  -2   3   8   17.71    0.49
  -2   3   8   17.70    0.47
  -1   3   8    2.44    0.15
   0  -3  -8    1.83    0.15
   0   3   8    1.66    0.14
  -1  -3  -8    1.46    0.16
   1   3   8    1.47    0.16
  -2  -3  -8   -0.05    0.06
   2   3   8   -0.02    0.06
  -3  -3  -8    0.27    0.09
   3   3   8    0.17    0.08
  -4  -3  -8    0.10    0.09
   4   3   8    0.24    0.10
  -5  -3  -8    1.16    0.16
   5   3   8    1.06    0.16
 -10   4   8   -0.05    0.11
  -9   4   8   -0.16    0.08
  -8   4   8    0.22    0.09
  -8   4   8    0.00    0.08
  -7   4   8    0.63    0.13
  -7   4   8    0.95    0.14
  -6   4   8    1.19    0.15
  -6   4   8    1.34    0.16
  -6   4   8    1.35    0.14
  -5   4   8    0.36    0.08
  -5   4   8    0.34    0.09
  -5   4   8    0.25    0.07
  -4   4   8    1.50    0.16
  -4   4   8    1.53    0.15
  -4   4   8    1.54    0.13
  -3   4   8    2.97    0.18
  -3   4   8    2.92    0.17
  -2   4   8   16.54    0.46
  -2   4   8   16.63    0.48
  -1   4   8    5.78    0.25
   0  -4  -8    0.00    0.06
   0   4   8    0.00    0.06
  -1  -4  -8    0.74    0.12
   1   4   8    0.64    0.12
  -2  -4  -8    2.69    0.20
   2   4   8    2.78    0.20
  -3  -4  -8    0.53    0.12
   3   4   8    0.62    0.13
  -4  -4  -8    3.21    0.24
   4   4   8    3.90    0.25
  -5  -4  -8    2.14    0.22
  -9   5   8   -0.23    0.08
  -8   5   8    0.04    0.10
  -7   5   8    0.36    0.12
  -7   5   8    0.40    0.11
  -6   5   8    0.06    0.07
  -6   5   8    0.06    0.07
  -5   5   8    0.48    0.10
  -5   5   8    0.51    0.11
  -5   5   8    0.60    0.11
  -4   5   8    1.14    0.14
  -4   5   8    0.81    0.12
  -4   5   8    0.97    0.13
  -3   5   8    2.12    0.17
  -3   5   8    2.18    0.17
  -2   5   8    5.74    0.26
  -2   5   8    5.32    0.24
  -1   5   8    0.08    0.07
   0  -5  -8    0.23    0.09
   0   5   8    0.28    0.09
  -1  -5  -8    0.34    0.10
   1   5   8    0.26    0.09
  -2  -5  -8    0.09    0.09
   2   5   8    0.24    0.10
  -3  -5  -8    2.20    0.22
   3   5   8    2.80    0.26
  -4  -5  -8    0.51    0.14
  -5  -5  -8    0.01    0.10
  -9   6   8    0.20    0.13
  -8   6   8    0.07    0.10
  -7   6   8    1.04    0.16
  -7   6   8    0.80    0.15
  -6   6   8    0.72    0.13
  -6   6   8    0.76    0.13
  -5   6   8    0.13    0.08
  -5   6   8   -0.01    0.06
  -4   6   8    0.77    0.13
  -4   6   8    0.75    0.13
  -3   6   8    2.40    0.18
  -3   6   8    2.78    0.19
  -2   6   8    1.52    0.16
  -1   6   8    0.69    0.13
   0  -6  -8   -0.10    0.06
   0   6   8   -0.04    0.07
  -1  -6  -8    0.07    0.08
   1   6   8    0.02    0.08
  -2  -6  -8    0.94    0.16
   2   6   8    0.75    0.14
  -3  -6  -8    1.71    0.22
  -4  -6  -8    1.19    0.19
  -9   7   8   -0.18    0.11
  -8   7   8    0.10    0.10
  -7   7   8    0.31    0.12
  -7   7   8    0.72    0.14
  -6   7   8    0.05    0.08
  -6   7   8    0.08    0.08
  -5   7   8    0.19    0.08
  -5   7   8    0.07    0.07
  -4   7   8   -0.10    0.05
  -3   7   8    0.44    0.11
  -3   7   8    0.52    0.12
  -2   7   8    0.06    0.08
  -1   7   8    0.12    0.08
   0   7   8    0.12    0.09
  -1  -7  -8    0.27    0.11
  -2  -7  -8   -0.07    0.09
  -3  -7  -8    1.37    0.20
  -8   8   8    0.14    0.11
  -8   8   8    0.33    0.13
  -7   8   8    0.15    0.11
  -7   8   8   -0.03    0.09
  -6   8   8    0.32    0.12
  -6   8   8    0.30    0.12
  -5   8   8    0.05    0.08
  -4   8   8    0.14    0.09
   3  -8  -8    0.05    0.09
  -3   8   8    0.04    0.08
   2  -8  -8    0.42    0.11
  -2   8   8    0.53    0.12
  -1   8   8    0.69    0.14
  -1  -8  -8   -0.10    0.08
  -2  -8  -8   -0.08    0.12
  -7   9   8    0.10    0.10
  -7   9   8    0.11    0.09
  -6   9   8    0.14    0.11
  -5   9   8    0.10    0.09
  -4   9   8    0.84    0.16
   3  -9  -8    0.15    0.10
  -3   9   8    0.18    0.10
   2  -9  -8    0.73    0.14
  -2   9   8    0.98    0.17
   1  -9  -8    0.12    0.10
   0  -9  -8    0.18    0.10
  -1  -9  -8    0.37    0.13
   4 -10  -8    0.02    0.10
  -4  10   8    0.02    0.08
   3 -10  -8   -0.02    0.10
  -3  10   8    0.04    0.08
   2 -10  -8    0.10    0.10
   0  13  -9   -0.01    0.12
  -1  13  -9    0.37    0.13
   1 -13   9   -0.01    0.10
  -2  13  -9    0.13    0.12
   2 -13   9    0.14    0.11
  -3  13  -9    0.45    0.15
   3 -13   9    0.49    0.14
  -4  13  -9    0.07    0.10
   4 -13   9    0.10    0.11
   2  12  -9    1.32    0.22
   1  12  -9    0.59    0.16
   0  12  -9    0.09    0.11
  -1  12  -9    0.26    0.12
   1 -12   9   -0.07    0.08
  -2  12  -9    0.13    0.10
   2 -12   9    0.07    0.10
  -3  12  -9    1.60    0.22
   3 -12   9    1.80    0.21
  -4  12  -9    1.80    0.24
   4 -12   9    1.81    0.21
  -5  12  -9   -0.01    0.10
   5 -12   9   -0.02    0.11
  -6  12  -9   -0.04    0.08
   3  11  -9    0.06    0.13
   2  11  -9    0.16    0.12
   1  11  -9    0.01    0.10
   0  11  -9    0.48    0.13
   0 -11   9    0.36    0.11
  -1  11  -9    0.31    0.12
   1 -11   9    0.19    0.10
  -2  11  -9    0.68    0.15
   2 -11   9    0.42    0.13
  -3  11  -9    0.56    0.14
   3 -11   9    0.64    0.14
  -4  11  -9    0.36    0.11
   4 -11   9    0.53    0.14
  -5  11  -9    0.11    0.11
   5 -11   9   -0.05    0.10
  -6  11  -9    0.22    0.12
   4  10  -9    0.53    0.17
  -4 -10   9    0.62    0.15
   3  10  -9    0.07    0.12
  -3 -10   9    0.11    0.11
   2  10  -9    0.23    0.12
   1  10  -9    1.56    0.19
   0  10  -9    1.39    0.19
   0 -10   9    1.65    0.17
  -1  10  -9    0.11    0.09
   1 -10   9    0.02    0.07
   2 -10   9    2.03    0.20
  -3  10  -9    6.54    0.32
   3 -10   9    7.21    0.33
  -4  10  -9    1.40    0.19
   4 -10   9    1.38    0.18
   5   9  -9   -0.07    0.11
  -5  -9   9   -0.01    0.09
   4   9  -9   -0.06    0.09
  -4  -9   9   -0.03    0.08
   3   9  -9    0.04    0.10
  -3  -9   9   -0.03    0.06
   2   9  -9    0.19    0.10
   1   9  -9    0.18    0.11
  -1  -9   9    0.31    0.08
   0   9  -9    0.29    0.10
   0   9  -9    0.20    0.09
   0  -9   9    0.20    0.08
  -1   9  -9    0.06    0.09
  -1   9  -9    0.00    0.07
   1  -9   9    0.05    0.07
  -2   9  -9   -0.04    0.06
   2  -9   9    0.11    0.08
   3  -9   9    0.15    0.09
   4  -9   9    0.06    0.08
   6   8  -9    1.09    0.20
  -6  -8   9    0.97    0.17
   5   8  -9   -0.04    0.10
  -5  -8   9    0.08    0.10
   4   8  -9    0.11    0.10
  -4  -8   9   -0.13    0.07
   3   8  -9   -0.03    0.09
  -3  -8   9    0.02    0.07
   2   8  -9    3.17    0.23
   1   8  -9    2.25    0.21
  -1  -8   9    2.20    0.16
   0   8  -9    0.03    0.08
   0   8  -9    0.02    0.07
   0  -8   9   -0.06    0.05
  -1   8  -9    0.29    0.09
   1  -8   9    0.35    0.09
  -2   8  -9    0.11    0.07
   2  -8   9    0.15    0.07
  -3   8  -9    4.92    0.26
   3  -8   9    4.66    0.25
  -4   8  -9    3.61    0.23
   7  -8   9   -0.01    0.09
   8  -8   9    0.85    0.17
   7   7  -9   -0.04    0.10
  -7  -7   9    0.57    0.15
   6   7  -9    0.35    0.14
  -6  -7   9    0.53    0.13
   5   7  -9    0.00    0.09
  -5  -7   9   -0.06    0.07
   4   7  -9   -0.06    0.07
  -4  -7   9    0.15    0.09
   3   7  -9    0.38    0.11
  -3  -7   9    0.26    0.09
   2   7  -9    1.48    0.18
  -2  -7   9    1.68    0.13
  -1  -7   9    0.62    0.10
   0   7  -9   -0.01    0.06
   0  -7   9   -0.02    0.06
  -1   7  -9    0.09    0.07
   1  -7   9    0.12    0.07
  -2   7  -9    3.87    0.22
   2  -7   9    3.64    0.21
  -3   7  -9    4.47    0.26
   3  -7   9    4.38    0.23
  -4   7  -9    0.97    0.15
  -5   7  -9    0.12    0.09
   5  -7   9    0.04    0.07
  -6   7  -9    1.98    0.22
   6  -7   9    1.91    0.19
  -7   7  -9   -0.04    0.07
   7  -7   9    0.07    0.10
   8  -7   9    0.16    0.12
   7   6  -9    1.52    0.22
  -7  -6   9    1.80    0.21
   6   6  -9    0.09    0.10
  -6  -6   9    0.11    0.09
   5   6  -9    0.34    0.13
  -5  -6   9    0.41    0.11
   4   6  -9    0.02    0.07
  -4  -6   9   -0.04    0.07
  -3  -6   9    2.49    0.18
  -2  -6   9    0.04    0.05
   1   6  -9    2.06    0.18
  -1  -6   9    1.89    0.14
   0   6  -9    0.05    0.07
   0  -6   9    0.05    0.06
  -1   6  -9   -0.03    0.06
   1  -6   9    0.08    0.07
  -2   6  -9    0.03    0.07
   2  -6   9    0.10    0.07
  -3   6  -9    6.45    0.30
  -4   6  -9    1.73    0.18
   4  -6   9    1.82    0.14
  -5   6  -9    0.22    0.10
   5  -6   9    0.16    0.08
  -6   6  -9    1.18    0.18
   6  -6   9    1.24    0.16
  -7   6  -9    0.61    0.14
   7  -6   9    0.65    0.14
  -8   6  -9    1.30    0.20
   8  -6   9    1.32    0.20
   8   5  -9    0.47    0.15
   7   5  -9    0.07    0.10
  -7  -5   9    0.03    0.09
   6   5  -9    0.24    0.11
  -6  -5   9    0.31    0.11
  -5  -5   9    0.30    0.09
  -4  -5   9    2.40    0.19
   3   5  -9    5.72    0.24
  -3  -5   9    6.81    0.28
  -3  -5   9    7.00    0.24
  -2  -5   9    0.72    0.12
  -2  -5   9    0.75    0.10
   1   5  -9   10.44    0.39
  -1  -5   9   10.15    0.32
   0   5  -9    1.89    0.19
   0  -5   9    1.68    0.14
  -1   5  -9   12.26    0.42
   1  -5   9   11.90    0.37
  -2   5  -9   10.21    0.38
   2  -5   9    9.52    0.33
  -3   5  -9    0.00    0.08
   3  -5   9   -0.07    0.04
  -4   5  -9    1.11    0.16
   4  -5   9    1.01    0.12
  -5   5  -9    2.50    0.21
   5  -5   9    2.66    0.18
  -6   5  -9    1.39    0.19
   6  -5   9    1.28    0.16
  -7   5  -9    0.53    0.14
   7  -5   9    0.04    0.10
  -8   5  -9    0.37    0.14
   8  -5   9    0.43    0.14
   8   4  -9    0.32    0.13
  -8  -4   9    0.39    0.15
  -7  -4   9    0.01    0.12
  -7  -4   9    0.02    0.08
  -6  -4   9    1.28    0.20
  -6  -4   9    1.05    0.15
  -5  -4   9    0.45    0.11
  -5  -4   9    0.37    0.11
  -4  -4   9    0.06    0.07
  -3  -4   9    0.18    0.08
  -3  -4   9    0.21    0.06
  -2  -4   9    5.66    0.22
  -2  -4   9    5.54    0.25
   1   4  -9   -0.06    0.06
  -1  -4   9   -0.01    0.05
   0   4  -9    0.34    0.10
   0  -4   9    0.38    0.08
  -1   4  -9    9.02    0.36
   1  -4   9   10.02    0.33
  -2   4  -9    2.63    0.19
   2  -4   9    2.63    0.14
  -3   4  -9    0.13    0.08
   3  -4   9    0.02    0.05
  -4   4  -9    0.10    0.09
   4  -4   9    0.02    0.06
  -5   4  -9    0.65    0.14
   5  -4   9    0.72    0.12
  -6   4  -9    0.41    0.14
   6  -4   9    0.38    0.11
  -7   4  -9    0.17    0.11
   7  -4   9    0.06    0.09
  -8   4  -9    1.80    0.24
   8  -4   9    2.02    0.22
  -8  -3   9    1.22    0.21
  -7  -3   9    1.79    0.18
  -7  -3   9    1.83    0.23
  -6  -3   9    4.08    0.23
  -6  -3   9    3.65    0.27
  -5  -3   9    4.25    0.27
  -5  -3   9    4.39    0.23
   4   3  -9    6.38    0.25
  -4  -3   9    6.70    0.28
  -4  -3   9    6.27    0.30
  -3  -3   9    5.32    0.27
  -3  -3   9    5.53    0.24
  -3  -3   9    5.24    0.21
   2   3  -9    0.62    0.11
  -2  -3   9    0.75    0.11
  -2  -3   9    0.71    0.12
  -2  -3   9    0.69    0.09
   1   3  -9    1.10    0.14
  -1  -3   9    1.04    0.12
   0   3  -9   18.04    0.54
   0   3  -9   17.40    0.50
   0  -3   9   18.42    0.48
  -1   3  -9    0.13    0.08
  -1   3  -9    0.08    0.06
   1  -3   9    0.26    0.07
   1  -3   9    0.17    0.05
  -2   3  -9    1.59    0.18
   2  -3   9    1.25    0.11
  -3   3  -9   -0.01    0.07
   3  -3   9    0.04    0.06
  -4   3  -9   10.71    0.34
  -4   3  -9   10.56    0.42
   4  -3   9   10.68    0.35
  -5   3  -9    0.35    0.12
   5  -3   9    0.44    0.10
  -6   3  -9    0.72    0.16
   6  -3   9    0.57    0.12
  -7   3  -9    0.70    0.17
   7  -3   9    0.88    0.16
  -8   3  -9    0.13    0.12
   8  -3   9   -0.05    0.10
  -9  -2   9    0.22    0.14
  -8  -2   9    0.00    0.11
  -7  -2   9    0.88    0.13
  -7  -2   9    0.63    0.15
  -6  -2   9    0.50    0.10
  -6  -2   9    0.30    0.11
  -5  -2   9    0.07    0.07
  -5  -2   9    0.10    0.09
   4   2  -9    0.15    0.06
  -4  -2   9    0.14    0.05
  -4  -2   9    0.30    0.09
  -4  -2   9    0.21    0.08
  -3  -2   9    0.06    0.05
  -3  -2   9   -0.04    0.05
  -3  -2   9    0.12    0.07
  -2  -2   9    3.90    0.20
  -2  -2   9    4.14    0.19
   1   2  -9    0.26    0.07
  -1  -2   9    0.17    0.06
   0   2  -9   10.14    0.31
   0   2  -9   10.65    0.42
   0  -2   9   10.21    0.33
   0  -2   9   10.56    0.28
  -1   2  -9    4.29    0.24
  -1   2  -9    4.39    0.19
   1  -2   9    4.07    0.17
   1  -2   9    4.44    0.20
  -2   2  -9    0.26    0.10
  -2   2  -9    0.43    0.08
   2  -2   9    0.30    0.07
  -3   2  -9    0.76    0.11
  -3   2  -9    0.72    0.14
  -3   2  -9    0.56    0.09
   3  -2   9    0.56    0.10
  -4   2  -9    4.55    0.21
  -4   2  -9    4.32    0.27
   4  -2   9    4.42    0.22
  -5   2  -9    0.05    0.09
   5  -2   9    0.14    0.08
  -6   2  -9    3.45    0.28
   6  -2   9    2.95    0.22
  -7   2  -9    1.59    0.24
   7  -2   9    0.96    0.16
  -8   2  -9    0.17    0.13
   8  -2   9    0.02    0.10
  -9  -1   9    0.77    0.19
  -8  -1   9    1.07    0.19
  -7  -1   9    1.68    0.18
  -7  -1   9    1.57    0.21
  -6  -1   9   -0.06    0.06
  -6  -1   9   -0.13    0.07
  -5  -1   9    0.70    0.14
  -5  -1   9    0.67    0.11
  -4  -1   9    0.90    0.12
  -4  -1   9    0.93    0.14
  -4  -1   9    0.82    0.10
  -3  -1   9    3.63    0.18
  -3  -1   9    3.54    0.19
  -3  -1   9    3.76    0.22
   2   1  -9    8.48    0.28
  -2  -1   9    8.71    0.29
  -2  -1   9    8.85    0.31
   1   1  -9   24.60    0.58
  -1  -1   9   24.80    0.55
  -1  -1   9   24.83    0.60
   0   1  -9    0.64    0.09
   0  -1   9    0.42    0.08
   0  -1   9    0.48    0.07
  -1   1  -9    3.84    0.17
   1  -1   9    3.42    0.17
  -2   1  -9    4.21    0.17
   2  -1   9    3.79    0.19
  -3   1  -9    4.14    0.20
   3  -1   9    3.53    0.19
  -4   1  -9    3.79    0.20
  -4   1  -9    3.39    0.25
   4  -1   9    3.98    0.21
  -5   1  -9    3.13    0.25
   5  -1   9    3.26    0.21
  -6   1  -9    0.12    0.11
   6  -1   9   -0.15    0.07
  -7   1  -9    0.11    0.12
   7  -1   9    0.10    0.10
  -9   0   9    0.01    0.12
  -8   0   9    0.08    0.11
  -7   0   9    0.84    0.12
  -7   0   9    1.72    0.22
  -6   0   9    0.11    0.09
  -6   0   9    0.06    0.06
  -5   0   9   -0.07    0.06
  -5   0   9    0.07    0.05
  -5   0   9    0.01    0.05
  -4   0   9    2.95    0.18
  -4   0   9    2.62    0.15
  -4   0   9    2.69    0.20
   3   0  -9    3.47    0.18
  -3   0   9    3.51    0.19
  -3   0   9    3.52    0.15
  -3   0   9    3.55    0.18
   2   0  -9    4.14    0.18
  -2   0   9    4.10    0.20
  -2   0   9    4.26    0.20
  -2   0   9    4.10    0.17
   1   0  -9    0.70    0.09
  -1   0   9    0.73    0.11
  -1   0   9    0.87    0.10
   0   0  -9    0.30    0.06
   0   0   9    0.22    0.06
   0   0   9    0.21    0.07
   1   0   9    1.13    0.12
  -2   0  -9    7.51    0.29
   2   0   9    7.23    0.27
  -3   0  -9    1.91    0.16
   3   0   9    1.65    0.16
  -4   0  -9    1.43    0.15
   4   0   9    1.30    0.16
   5   0   9    2.17    0.21
   6   0   9    2.30    0.23
  -7   0  -9    0.10    0.12
   7   0   9   -0.17    0.07
  -9   1   9    1.07    0.19
  -9   1   9    0.72    0.17
  -8   1   9   -0.04    0.10
  -8   1   9   -0.06    0.09
  -7   1   9    0.04    0.09
  -7   1   9   -0.06    0.08
  -6   1   9   -0.03    0.07
  -6   1   9   -0.01    0.06
  -5   1   9    2.38    0.19
  -5   1   9    2.23    0.15
  -5   1   9    2.15    0.16
  -4   1   9    0.19    0.06
  -4   1   9    0.19    0.06
  -4   1   9    0.25    0.08
   3  -1  -9    2.17    0.14
  -3   1   9    2.09    0.13
  -3   1   9    2.28    0.15
  -3   1   9    1.97    0.15
   2  -1  -9    6.25    0.22
  -2   1   9    6.73    0.23
  -2   1   9    6.57    0.26
  -2   1   9    6.61    0.25
  -1   1   9    5.31    0.23
  -1   1   9    5.67    0.24
  -1   1   9    5.60    0.22
   0  -1  -9    0.25    0.07
   0   1   9    0.31    0.08
  -1  -1  -9   -0.09    0.05
   1   1   9    0.01    0.06
  -2  -1  -9    1.84    0.17
   2   1   9    1.97    0.15
  -3  -1  -9    1.74    0.17
   3   1   9    1.53    0.16
  -4  -1  -9    1.36    0.16
   4   1   9    1.42    0.17
   5   1   9    2.25    0.22
   6   1   9    0.06    0.08
  -9   2   9   -0.04    0.10
  -8   2   9    2.74    0.25
  -8   2   9    2.76    0.24
  -7   2   9    0.82    0.13
  -7   2   9    0.98    0.16
  -6   2   9   -0.02    0.07
  -6   2   9   -0.05    0.05
  -6   2   9    0.05    0.06
  -5   2   9    0.48    0.09
  -5   2   9    0.51    0.10
  -5   2   9    0.48    0.10
   4  -2  -9    0.00    0.05
  -4   2   9   -0.07    0.04
  -4   2   9   -0.02    0.05
  -4   2   9    0.02    0.06
  -3   2   9    0.58    0.10
  -3   2   9    0.44    0.08
  -3   2   9    0.57    0.10
  -2   2   9    4.11    0.19
  -2   2   9    4.37    0.21
  -2   2   9    3.96    0.20
   1  -2  -9   -0.01    0.05
  -1   2   9    0.14    0.06
  -1   2   9    0.15    0.06
   0  -2  -9    0.64    0.11
   0   2   9    0.73    0.11
  -1  -2  -9    8.90    0.33
   1   2   9    9.07    0.32
  -2  -2  -9    0.99    0.14
   2   2   9    0.95    0.13
  -3  -2  -9    0.27    0.10
   3   2   9    0.35    0.10
  -4  -2  -9    0.89    0.14
   4   2   9    1.29    0.17
   5   2   9    0.07    0.09
   6   2   9    0.36    0.11
  -9   3   9    0.09    0.11
  -8   3   9    0.31    0.11
  -7   3   9   -0.14    0.07
  -6   3   9    0.12    0.06
  -6   3   9    0.01    0.06
  -6   3   9   -0.01    0.05
  -5   3   9    0.32    0.08
  -5   3   9    0.44    0.09
  -5   3   9    0.55    0.10
  -4   3   9    0.16    0.07
  -4   3   9    0.06    0.06
  -3   3   9    0.11    0.06
  -3   3   9   -0.02    0.06
  -2   3   9    0.99    0.12
  -2   3   9    1.04    0.13
  -1   3   9    0.08    0.06
   0  -3  -9    0.00    0.06
   0   3   9    0.16    0.07
  -1  -3  -9    0.40    0.10
   1   3   9    0.41    0.10
  -2  -3  -9    0.44    0.11
   2   3   9    0.43    0.10
  -3  -3  -9    0.07    0.08
   3   3   9   -0.04    0.06
  -4  -3  -9    3.16    0.24
   4   3   9    3.31    0.24
   5   3   9    1.02    0.17
  -7   4   9    0.45    0.11
  -6   4   9    1.78    0.17
  -6   4   9    1.62    0.17
  -5   4   9    0.18    0.08
  -5   4   9    0.26    0.08
  -4   4   9    0.00    0.05
  -4   4   9    0.04    0.06
  -3   4   9    9.93    0.36
  -3   4   9    9.98    0.34
  -2   4   9    5.54    0.26
  -2   4   9    5.39    0.25
  -1   4   9    0.18    0.08
   0  -4  -9    0.39    0.10
   0   4   9    0.50    0.10
  -1  -4  -9    1.10    0.14
   1   4   9    1.13    0.15
  -2  -4  -9    0.16    0.09
   2   4   9    0.12    0.08
  -3  -4  -9    1.35    0.18
   3   4   9    1.06    0.17
  -4  -4  -9    1.44    0.19
   4   4   9    1.45    0.19
   5   4   9    0.13    0.10
  -7   5   9    0.02    0.07
  -6   5   9    0.22    0.08
  -5   5   9    0.19    0.08
  -5   5   9    0.06    0.07
  -4   5   9    0.32    0.09
  -4   5   9    0.46    0.10
  -3   5   9    0.19    0.09
  -3   5   9    0.25    0.09
  -2   5   9    0.20    0.08
  -2   5   9    0.30    0.09
  -1   5   9    0.92    0.14
   0  -5  -9    0.06    0.08
   0   5   9    0.06    0.07
  -1  -5  -9    1.83    0.20
   1   5   9    1.39    0.18
  -2  -5  -9    0.15    0.10
   2   5   9    0.16    0.09
  -3  -5  -9    0.64    0.16
   3   5   9    0.92    0.16
  -4  -5  -9    0.45    0.15
   4   5   9    0.63    0.15
  -7   6   9    1.03    0.17
  -6   6   9    0.57    0.13
  -5   6   9    0.11    0.08
  -5   6   9    0.30    0.10
  -4   6   9    0.20    0.09
  -4   6   9    0.17    0.09
  -3   6   9    3.36    0.21
  -3   6   9    3.60    0.23
  -2   6   9    0.87    0.14
  -1   6   9    1.18    0.17
   0  -6  -9    0.54    0.13
   0   6   9    0.77    0.15
  -1  -6  -9   -0.02    0.09
   1   6   9   -0.07    0.08
  -2  -6  -9    0.59    0.14
   2   6   9    0.69    0.15
  -3  -6  -9    1.61    0.22
   3   6   9    2.34    0.25
  -7   7   9    0.17    0.10
  -6   7   9    0.23    0.10
  -5   7   9    0.72    0.14
  -4   7   9    0.06    0.09
  -4   7   9    0.22    0.10
  -3   7   9    0.88    0.15
  -3   7   9    1.06    0.16
  -2   7   9    0.07    0.08
  -1   7   9    0.00    0.07
   0  -7  -9   -0.01    0.10
   0   7   9   -0.04    0.08
  -1  -7  -9   -0.01    0.09
   1   7   9    0.02    0.08
  -2  -7  -9    0.04    0.11
  -7   8   9   -0.12    0.09
  -6   8   9    0.12    0.10
  -5   8   9    0.20    0.10
  -4   8   9    0.00    0.08
   3  -8  -9    0.44    0.12
  -3   8   9    0.33    0.12
  -2   8   9    0.34    0.12
  -1   8   9    0.36    0.12
   0   8   9    1.16    0.19
  -5   9   9    0.13    0.10
  -4   9   9    0.74    0.16
   3  -9  -9    0.08    0.10
  -3   9   9   -0.03    0.08
   2  -9  -9    0.08    0.11
  -2   9   9    0.10    0.10
   1  -9  -9    0.27    0.12
   1 -13  10   -0.09    0.09
   2 -13  10    0.22    0.12
   3 -13  10    0.03    0.09
   1  12 -10   -0.13    0.10
   0  12 -10   -0.05    0.11
  -1  12 -10    0.00    0.09
   1 -12  10    0.20    0.11
  -2  12 -10    0.75    0.16
   2 -12  10    0.52    0.13
  -3  12 -10    1.56    0.22
   3 -12  10    1.41    0.19
  -4  12 -10    0.05    0.11
   4 -12  10    0.04    0.10
   3  11 -10    0.28    0.14
   2  11 -10   -0.17    0.10
   1  11 -10    0.15    0.11
   0  11 -10    0.16    0.11
   0 -11  10    0.34    0.11
  -1  11 -10    0.28    0.13
   1 -11  10    0.28    0.10
  -2  11 -10    0.30    0.12
   2 -11  10    0.15    0.10
  -3  11 -10    2.47    0.25
   3 -11  10    2.50    0.24
  -4  11 -10    0.37    0.13
   4 -11  10    0.31    0.11
   5 -11  10    0.16    0.11
   4  10 -10    0.00    0.13
  -4 -10  10   -0.06    0.09
   3  10 -10   -0.02    0.13
  -3 -10  10   -0.01    0.10
   2  10 -10    0.04    0.10
   1  10 -10    1.05    0.17
   0  10 -10    0.35    0.11
   0 -10  10    0.74    0.13
  -1  10 -10    0.19    0.10
   1 -10  10    0.17    0.09
  -2  10 -10    0.82    0.14
   2 -10  10    0.95    0.14
   3 -10  10    0.37    0.12
   4 -10  10    0.08    0.09
   5   9 -10    0.40    0.15
  -5  -9  10    0.35    0.14
   4   9 -10    0.12    0.12
  -4  -9  10    0.10    0.10
   3   9 -10    1.22    0.19
  -3  -9  10    1.11    0.17
   2   9 -10    0.26    0.11
   1   9 -10    0.90    0.17
   1   9 -10    0.79    0.14
  -1  -9  10    0.84    0.12
   0   9 -10    0.01    0.09
   0   9 -10    0.27    0.11
   0  -9  10    0.14    0.08
  -1   9 -10    1.62    0.19
   1  -9  10    1.91    0.19
  -2   9 -10    2.76    0.21
   2  -9  10    3.03    0.21
   3  -9  10    0.22    0.10
   4  -9  10    0.98    0.16
  -6  -8  10    0.12    0.10
   5   8 -10    0.03    0.12
  -5  -8  10    0.08    0.10
   4   8 -10   -0.03    0.09
  -4  -8  10    0.02    0.09
   3   8 -10    0.28    0.12
  -3  -8  10    0.19    0.10
   2   8 -10    0.60    0.13
   1   8 -10    0.23    0.10
  -1  -8  10    0.08    0.06
   0   8 -10    0.23    0.10
   0  -8  10    0.28    0.09
  -1   8 -10    0.71    0.13
   1  -8  10    0.61    0.12
  -2   8 -10    0.01    0.08
   2  -8  10   -0.02    0.07
  -3   8 -10    0.36    0.11
   3  -8  10    0.39    0.11
  -4   8 -10    1.14    0.17
  -5   8 -10    0.37    0.11
   6   7 -10    0.99    0.19
  -6  -7  10    0.95    0.17
   5   7 -10   -0.10    0.09
  -5  -7  10    0.10    0.09
   4   7 -10    0.59    0.15
  -4  -7  10    0.56    0.13
  -3  -7  10    0.20    0.10
  -2  -7  10    0.22    0.08
   1   7 -10    1.84    0.20
  -1  -7  10    1.54    0.15
   0   7 -10    5.74    0.29
   0  -7  10    5.95    0.26
  -1   7 -10    2.79    0.21
   1  -7  10    2.45    0.18
  -2   7 -10   -0.05    0.07
   2  -7  10    0.03    0.07
  -3   7 -10    0.01    0.08
   3  -7  10    0.12    0.07
  -4   7 -10    0.30    0.11
  -5   7 -10    1.72    0.20
  -6   7 -10    0.18    0.11
  -7   7 -10    0.41    0.13
   7  -7  10    0.50    0.13
   8  -7  10    0.36    0.13
   7   6 -10   -0.01    0.10
  -7  -6  10    0.05    0.09
   6   6 -10    0.15    0.10
  -6  -6  10    0.53    0.14
  -5  -6  10    0.25    0.10
  -4  -6  10    0.38    0.11
  -3  -6  10    0.58    0.12
  -2  -6  10    0.02    0.06
   1   6 -10    1.00    0.16
  -1  -6  10    1.01    0.12
   0   6 -10    1.59    0.19
   0  -6  10    1.54    0.16
  -1   6 -10    0.13    0.09
   1  -6  10    0.15    0.07
  -2   6 -10    1.24    0.16
   2  -6  10    1.27    0.14
  -3   6 -10    0.20    0.10
  -4   6 -10    0.07    0.09
  -5   6 -10    1.12    0.17
   5  -6  10    1.22    0.15
  -6   6 -10    0.50    0.14
   6  -6  10    0.44    0.12
  -7   6 -10    0.01    0.10
   7  -6  10   -0.12    0.09
  -8   6 -10    0.60    0.17
   8  -6  10    0.69    0.16
  -7  -5  10    0.86    0.16
  -6  -5  10    0.53    0.13
  -5  -5  10    0.08    0.08
  -4  -5  10    0.47    0.12
  -3  -5  10    1.01    0.12
  -3  -5  10    0.90    0.14
   2   5 -10    3.07    0.22
  -2  -5  10    2.73    0.17
   1   5 -10   10.93    0.42
  -1  -5  10   11.88    0.37
   0   5 -10    4.05    0.24
   0  -5  10    4.07    0.21
  -1   5 -10    1.40    0.17
   1  -5  10    1.58    0.16
  -2   5 -10    0.18    0.09
   2  -5  10    0.12    0.07
  -3   5 -10    1.09    0.16
  -4   5 -10   -0.09    0.08
   4  -5  10    0.00    0.06
  -5   5 -10   -0.08    0.09
   5  -5  10   -0.02    0.07
  -6   5 -10   -0.04    0.10
   6  -5  10   -0.03    0.08
  -7   5 -10    0.61    0.16
   7  -5  10    0.83    0.15
  -8   5 -10   -0.02    0.11
   8  -5  10    0.35    0.13
  -8  -4  10    0.05    0.12
  -7  -4  10    0.07    0.08
  -7  -4  10    0.09    0.11
  -6  -4  10    0.08    0.12
  -6  -4  10    0.17    0.10
  -5  -4  10    0.14    0.08
  -5  -4  10    0.21    0.11
  -4  -4  10    0.09    0.07
  -3  -4  10    1.86    0.14
  -3  -4  10    1.46    0.16
   2   4 -10    5.14    0.28
  -2  -4  10    5.04    0.22
  -2  -4  10    5.09    0.25
   1   4 -10    3.91    0.24
  -1  -4  10    3.75    0.20
   0   4 -10    2.83    0.21
   0  -4  10    2.70    0.17
  -1   4 -10    2.78    0.20
   1  -4  10    2.74    0.18
  -2   4 -10    0.06    0.08
  -3   4 -10    1.88    0.21
   3  -4  10    1.73    0.14
  -4   4 -10    1.36    0.18
   4  -4  10    1.40    0.15
  -5   4 -10    2.31    0.25
   5  -4  10    2.84    0.20
  -6   4 -10   -0.02    0.10
   6  -4  10   -0.01    0.08
  -7   4 -10    1.09    0.20
   7  -4  10    1.07    0.17
  -8  -3  10    0.11    0.11
  -7  -3  10    0.07    0.10
  -7  -3  10    0.07    0.08
  -6  -3  10    0.16    0.12
  -6  -3  10    0.20    0.09
  -5  -3  10    0.53    0.12
  -5  -3  10    0.42    0.13
  -4  -3  10    0.34    0.09
  -4  -3  10    0.35    0.11
  -3  -3  10    0.55    0.13
  -3  -3  10    0.68    0.12
  -3  -3  10    0.64    0.10
   2   3 -10    2.25    0.19
  -2  -3  10    2.35    0.15
  -2  -3  10    2.11    0.17
   1   3 -10    0.57    0.11
  -1  -3  10    0.77    0.11
   0   3 -10    6.21    0.29
   0  -3  10    5.69    0.24
  -1   3 -10    4.81    0.27
   1  -3  10    5.07    0.23
  -2   3 -10    2.02    0.21
   2  -3  10    1.91    0.13
  -3   3 -10    0.30    0.10
   3  -3  10    0.40    0.09
  -4   3 -10    1.17    0.18
   4  -3  10    1.42    0.15
  -5   3 -10    0.08    0.11
   5  -3  10    0.08    0.08
  -6   3 -10    0.82    0.18
   6  -3  10    0.95    0.16
  -7   3 -10    0.79    0.19
   7  -3  10    0.70    0.15
  -8  -2  10    0.12    0.13
  -7  -2  10   -0.19    0.09
  -7  -2  10   -0.01    0.08
  -6  -2  10    0.02    0.08
  -6  -2  10    0.02    0.09
  -5  -2  10    0.68    0.12
  -5  -2  10    0.70    0.14
  -4  -2  10    3.35    0.18
  -4  -2  10    3.46    0.24
  -4  -2  10    3.39    0.21
  -3  -2  10    3.41    0.20
  -3  -2  10    3.57    0.19
  -2  -2  10    2.24    0.15
  -2  -2  10    2.15    0.16
  -1  -2  10    0.06    0.05
   0  -2  10    0.38    0.08
  -1   2 -10    1.69    0.14
  -1   2 -10    1.98    0.18
   1  -2  10    1.64    0.12
   1  -2  10    1.59    0.14
  -2   2 -10    0.03    0.08
   2  -2  10    0.08    0.06
  -3   2 -10    3.75    0.26
  -3   2 -10    3.45    0.20
   3  -2  10    3.84    0.20
  -4   2 -10    2.91    0.18
  -4   2 -10    2.55    0.23
   4  -2  10    2.19    0.17
  -5   2 -10    0.21    0.11
   5  -2  10    0.43    0.12
  -6   2 -10    1.83    0.25
   6  -2  10    1.69    0.19
  -7   2 -10    0.25    0.14
   7  -2  10    0.26    0.12
  -9  -1  10    0.52    0.17
  -8  -1  10   -0.05    0.10
  -7  -1  10    0.83    0.14
  -7  -1  10    0.99    0.18
  -6  -1  10    0.11    0.07
  -6  -1  10   -0.04    0.08
  -5  -1  10    0.13    0.10
  -5  -1  10    0.32    0.10
  -4  -1  10    0.45    0.12
  -4  -1  10    0.74    0.10
  -4  -1  10    0.95    0.13
  -3  -1  10    0.26    0.09
  -3  -1  10    0.29    0.08
  -2  -1  10    0.05    0.05
  -2  -1  10    0.02    0.06
   1   1 -10    0.36    0.08
  -1  -1  10    0.47    0.09
   0   1 -10    1.77    0.13
   0  -1  10    1.78    0.12
   0  -1  10    1.75    0.14
   1  -1  10    0.94    0.11
  -2   1 -10    5.10    0.24
   2  -1  10    4.97    0.23
  -3   1 -10    0.65    0.12
   3  -1  10    0.58    0.11
  -4   1 -10    0.06    0.07
  -4   1 -10    0.10    0.10
   4  -1  10    0.11    0.08
  -5   1 -10    1.98    0.24
   5  -1  10    1.76    0.19
  -6   1 -10    1.71    0.25
   6  -1  10    1.51    0.19
  -7   1 -10   -0.03    0.09
   7  -1  10   -0.13    0.09
  -9   0  10   -0.19    0.11
  -8   0  10    0.82    0.17
  -7   0  10    0.11    0.11
  -7   0  10    0.37    0.11
  -6   0  10    0.01    0.07
  -6   0  10   -0.03    0.08
  -5   0  10    0.51    0.10
  -5   0  10    0.53    0.13
  -5   0  10    0.63    0.10
  -4   0  10    3.00    0.19
  -4   0  10    3.11    0.18
  -3   0  10    0.27    0.07
  -3   0  10    0.17    0.08
   2   0 -10    0.61    0.09
  -2   0  10    0.51    0.10
  -2   0  10    0.47    0.08
  -2   0  10    0.51    0.10
  -1   0  10   -0.05    0.04
  -1   0  10   -0.01    0.05
   0   0  10    1.58    0.13
   0   0  10    1.86    0.13
  -1   0 -10   -0.04    0.05
   1   0  10    0.08    0.06
  -2   0 -10    4.39    0.23
   2   0  10    4.37    0.22
  -3   0 -10    2.37    0.18
   3   0  10    2.27    0.17
  -4   0 -10    0.10    0.08
   4   0  10    0.14    0.09
   5   0  10    0.64    0.14
   6   0  10    0.24    0.10
  -9   1  10    0.09    0.12
  -8   1  10    1.09    0.19
  -7   1  10    1.32    0.19
  -6   1  10    0.10    0.08
  -6   1  10    0.08    0.09
  -5   1  10    0.06    0.06
  -5   1  10    0.08    0.07
  -4   1  10    0.27    0.09
  -4   1  10    0.22    0.07
  -3   1  10    0.18    0.07
  -3   1  10    0.17    0.06
  -3   1  10    0.30    0.08
  -2   1  10    2.79    0.16
  -2   1  10    2.99    0.19
  -2   1  10    2.91    0.18
  -1   1  10    1.68    0.13
  -1   1  10    1.49    0.18
  -1   1  10    1.60    0.16
   0  -1 -10    0.01    0.06
   0   1  10    0.02    0.06
  -1  -1 -10    0.92    0.13
   1   1  10    0.78    0.12
  -2  -1 -10    0.88    0.14
   2   1  10    0.99    0.13
  -3  -1 -10    0.07    0.08
   3   1  10    0.10    0.07
  -4  -1 -10    0.17    0.10
   4   1  10    0.22    0.10
   5   1  10    0.98    0.17
   6   1  10   -0.10    0.10
  -7   2  10    0.35    0.12
  -6   2  10    1.31    0.16
  -5   2  10    0.41    0.09
  -5   2  10    0.37    0.09
  -4   2  10    0.00    0.06
  -4   2  10    0.04    0.07
  -4   2  10    0.07    0.05
  -3   2  10    0.55    0.09
  -3   2  10    0.38    0.09
  -3   2  10    0.43    0.10
  -2   2  10    0.52    0.10
  -2   2  10    0.80    0.11
   1  -2 -10   -0.01    0.05
  -1   2  10    0.06    0.07
  -1   2  10    0.09    0.07
   0  -2 -10    0.11    0.08
   0   2  10    0.08    0.06
  -1  -2 -10    1.66    0.17
   1   2  10    1.57    0.17
  -2  -2 -10    0.62    0.12
   2   2  10    0.63    0.12
  -3  -2 -10    0.01    0.08
   3   2  10   -0.03    0.07
  -4  -2 -10    0.61    0.14
   4   2  10    0.48    0.13
   5   2  10   -0.06    0.08
  -6   3  10    0.90    0.13
  -6   3  10    0.89    0.14
  -5   3  10    0.17    0.08
  -5   3  10    0.17    0.08
  -4   3  10    0.51    0.10
  -4   3  10    0.41    0.10
  -3   3  10    0.74    0.11
  -3   3  10    1.06    0.14
  -2   3  10    1.46    0.16
  -2   3  10    1.33    0.14
  -1   3  10    0.11    0.07
   0  -3 -10    0.09    0.08
   0   3  10    0.17    0.08
  -1  -3 -10    0.13    0.09
   1   3  10    0.19    0.08
  -2  -3 -10    0.89    0.15
   2   3  10    0.74    0.15
  -3  -3 -10    1.06    0.17
   3   3  10    0.98    0.16
  -4  -3 -10    0.27    0.12
   4   3  10    0.46    0.12
   5   3  10    0.08    0.09
  -6   4  10    0.98    0.14
  -6   4  10    1.23    0.16
  -5   4  10   -0.01    0.07
  -5   4  10    0.02    0.06
  -4   4  10    0.04    0.07
  -4   4  10    0.14    0.08
  -3   4  10    1.32    0.16
  -3   4  10    0.94    0.13
  -2   4  10    0.13    0.07
  -2   4  10    0.04    0.07
  -1   4  10    0.71    0.13
   0  -4 -10    0.24    0.10
   0   4  10    0.35    0.10
  -1  -4 -10    1.03    0.16
   1   4  10    1.18    0.16
  -2  -4 -10    0.14    0.10
   2   4  10    0.03    0.08
  -3  -4 -10    0.06    0.10
   3   4  10   -0.03    0.08
  -4  -4 -10    0.17    0.13
   4   4  10    0.32    0.13
  -7   5  10    1.25    0.17
  -6   5  10    1.69    0.19
  -6   5  10    1.69    0.18
  -5   5  10    0.10    0.08
  -5   5  10    0.03    0.08
  -4   5  10    0.20    0.09
  -4   5  10    0.28    0.10
  -3   5  10    0.11    0.08
  -3   5  10    0.18    0.09
  -2   5  10   -0.02    0.07
  -2   5  10   -0.13    0.06
  -1   5  10    0.11    0.08
   0  -5 -10    0.69    0.14
   0   5  10    0.75    0.14
  -1  -5 -10    0.03    0.10
   1   5  10    0.31    0.11
  -2  -5 -10   -0.20    0.08
   2   5  10   -0.07    0.08
  -3  -5 -10    0.45    0.14
   3   5  10    0.45    0.13
  -7   6  10    0.53    0.13
  -6   6  10    0.24    0.10
  -5   6  10    1.26    0.18
  -5   6  10    1.51    0.18
  -4   6  10    0.18    0.09
  -4   6  10   -0.01    0.08
  -3   6  10    0.58    0.13
  -3   6  10    0.66    0.14
  -2   6  10    0.69    0.13
  -1   6  10    0.53    0.12
   0  -6 -10   -0.03    0.10
   0   6  10    0.13    0.10
  -1  -6 -10    0.08    0.10
   1   6  10   -0.05    0.09
  -2  -6 -10   -0.06    0.11
   2   6  10    0.26    0.12
  -7   7  10    0.29    0.13
  -6   7  10   -0.05    0.08
  -5   7  10    0.42    0.12
  -4   7  10    0.71    0.15
  -4   7  10    0.85    0.17
  -3   7  10    0.04    0.09
  -3   7  10    0.19    0.11
  -2   7  10    0.66    0.14
  -1   7  10    0.39    0.12
   0  -7 -10   -0.04    0.09
   0   7  10    0.09    0.10
  -5   8  10    0.09    0.11
  -4   8  10    0.19    0.12
   3  -8 -10    0.21    0.12
  -3   8  10    0.09    0.10
  -2   8  10    0.14    0.11
   0  12 -11    0.11    0.09
  -1  12 -11    0.63    0.16
   1 -12  11    0.46    0.13
  -2  12 -11    0.21    0.13
   2 -12  11    0.26    0.12
  -3  12 -11    0.14    0.11
   3 -12  11    0.04    0.11
   2  11 -11   -0.05    0.11
   1  11 -11    0.03    0.11
   0  11 -11    0.28    0.12
   0 -11  11    0.57    0.12
  -1  11 -11    0.14    0.11
   1 -11  11    0.13    0.09
  -2  11 -11    0.50    0.14
   2 -11  11    0.38    0.12
   3 -11  11    0.34    0.12
   4 -11  11    1.01    0.18
   3  10 -11    0.16    0.13
   2  10 -11    0.12    0.11
   2  10 -11    0.05    0.11
   1  10 -11    0.02    0.08
   1  10 -11    0.08    0.11
   0  10 -11    0.48    0.14
   0 -10  11    0.51    0.12
   1 -10  11    0.17    0.10
   2 -10  11    0.09    0.08
   3 -10  11   -0.07    0.08
   4 -10  11    0.69    0.15
   4   9 -11   -0.06    0.12
  -4  -9  11    0.03    0.10
   3   9 -11    0.23    0.14
  -3  -9  11    0.58    0.16
   2   9 -11    1.68    0.22
   2   9 -11    1.72    0.22
   1   9 -11    1.90    0.22
  -1  -9  11    2.01    0.17
   0   9 -11    0.11    0.11
   0  -9  11    0.36    0.10
  -1   9 -11    0.03    0.09
   1  -9  11   -0.03    0.07
  -2   9 -11    0.44    0.13
   2  -9  11    0.28    0.11
   3  -9  11    0.06    0.09
   4  -9  11    0.05    0.10
   5   8 -11   -0.02    0.12
  -5  -8  11    0.08    0.10
   4   8 -11    1.41    0.22
  -4  -8  11    1.27    0.19
  -3  -8  11    1.34    0.18
   2   8 -11    0.11    0.10
   1   8 -11    0.70    0.15
  -1  -8  11    0.70    0.12
   0   8 -11    0.38    0.12
   0  -8  11    0.25    0.09
  -1   8 -11    0.35    0.11
   1  -8  11    0.29    0.10
  -2   8 -11    0.38    0.12
   2  -8  11    0.21    0.10
  -3   8 -11    0.43    0.13
   3  -8  11    0.32    0.11
  -4   8 -11    0.03    0.10
  -5   8 -11    1.21    0.19
   6   7 -11   -0.08    0.09
  -6  -7  11    0.09    0.11
  -5  -7  11    0.13    0.11
  -4  -7  11    0.04    0.09
  -3  -7  11    1.92    0.21
   2   7 -11    1.64    0.20
  -2  -7  11    1.70    0.15
   1   7 -11    0.56    0.12
  -1  -7  11    0.62    0.11
   0   7 -11    1.89    0.21
   0  -7  11    2.01    0.17
  -1   7 -11    2.05    0.22
   1  -7  11    2.11    0.18
  -2   7 -11    0.13    0.10
   2  -7  11    0.10    0.08
  -3   7 -11    0.70    0.15
   3  -7  11    0.77    0.13
  -4   7 -11    0.76    0.15
  -5   7 -11   -0.05    0.09
  -6   7 -11   -0.01    0.09
  -7   7 -11   -0.10    0.10
  -6  -6  11    0.51    0.14
  -5  -6  11    0.26    0.11
  -4  -6  11    0.54    0.13
  -3  -6  11    0.17    0.10
   2   6 -11    0.15    0.09
  -2  -6  11    0.19    0.08
   1   6 -11    2.28    0.21
  -1  -6  11    1.83    0.17
   0   6 -11    1.08    0.16
   0  -6  11    0.91    0.13
  -1   6 -11    1.57    0.19
   1  -6  11    1.39    0.16
  -2   6 -11    1.83    0.20
   2  -6  11    2.11    0.18
  -3   6 -11    0.29    0.11
  -4   6 -11    0.74    0.16
  -5   6 -11    0.15    0.12
  -6   6 -11    0.16    0.12
  -7   6 -11   -0.06    0.11
   7  -6  11    0.02    0.10
  -7  -5  11    0.08    0.12
  -7  -5  11    0.14    0.11
  -6  -5  11    0.48    0.13
  -5  -5  11    0.26    0.10
  -4  -5  11    0.09    0.08
  -3  -5  11    0.37    0.11
   2   5 -11    0.55    0.12
  -2  -5  11    0.32    0.09
   1   5 -11    2.50    0.21
  -1  -5  11    2.62    0.18
   0   5 -11    2.04    0.21
   0  -5  11    1.98    0.16
  -1   5 -11    0.26    0.10
   1  -5  11    0.22    0.08
  -2   5 -11    0.07    0.09
   2  -5  11    0.02    0.06
  -3   5 -11    0.10    0.10
  -4   5 -11    0.01    0.10
  -5   5 -11    0.62    0.15
  -6   5 -11    0.42    0.15
   6  -5  11    0.39    0.12
  -7   5 -11   -0.03    0.11
   7  -5  11    0.11    0.11
  -7  -4  11    0.61    0.14
  -7  -4  11    0.66    0.18
  -6  -4  11    0.08    0.09
  -6  -4  11    0.08    0.11
  -5  -4  11    0.09    0.11
  -5  -4  11    0.06    0.08
  -4  -4  11    0.01    0.09
  -4  -4  11    0.11    0.09
   3   4 -11    0.23    0.09
  -3  -4  11    0.22    0.07
  -3  -4  11    0.23    0.09
   2   4 -11    4.22    0.27
  -2  -4  11    4.67    0.22
   1   4 -11    3.65    0.24
  -1  -4  11    3.60    0.20
   0   4 -11    0.26    0.10
   0  -4  11    0.02    0.06
  -1   4 -11    0.45    0.12
   1  -4  11    0.46    0.10
  -2   4 -11    0.11    0.11
   2  -4  11    0.14    0.08
  -3   4 -11    0.04    0.09
  -4   4 -11    0.21    0.11
   4  -4  11    0.23    0.08
  -5   4 -11    0.02    0.10
   5  -4  11    0.11    0.09
  -6   4 -11   -0.09    0.10
   6  -4  11    0.00    0.08
  -7   4 -11    0.17    0.14
   7  -4  11    0.38    0.13
  -7  -3  11    0.12    0.13
  -7  -3  11    0.18    0.10
  -6  -3  11   -0.06    0.10
  -6  -3  11    0.03    0.08
  -5  -3  11    0.01    0.08
  -5  -3  11   -0.05    0.09
  -4  -3  11    0.00    0.08
  -4  -3  11    0.00    0.07
  -3  -3  11    0.11    0.06
  -3  -3  11    0.14    0.09
  -2  -3  11    0.57    0.10
  -2  -3  11    0.63    0.12
   1   3 -11    0.97    0.16
  -1  -3  11    0.85    0.12
   0   3 -11    0.03    0.07
   0  -3  11    0.01    0.06
  -1   3 -11    0.25    0.10
   1  -3  11    0.22    0.09
  -2   3 -11   -0.02    0.08
  -3   3 -11   -0.01    0.08
   3  -3  11    0.08    0.06
  -4   3 -11    0.06    0.11
   4  -3  11    0.21    0.08
  -5   3 -11   -0.02    0.10
   5  -3  11    0.10    0.09
  -6   3 -11    0.03    0.12
   6  -3  11    0.26    0.10
   7  -3  11    0.51    0.13
  -8  -2  11    0.26    0.15
  -7  -2  11    0.00    0.11
  -7  -2  11    0.07    0.09
  -6  -2  11    1.15    0.16
  -6  -2  11    0.80    0.17
  -5  -2  11    0.08    0.07
  -5  -2  11   -0.07    0.07
  -4  -2  11    0.02    0.06
  -4  -2  11    0.01    0.07
  -3  -2  11    0.03    0.06
  -3  -2  11    0.01    0.07
  -2  -2  11    3.89    0.23
  -2  -2  11    4.18    0.21
  -1  -2  11    1.82    0.15
   0  -2  11    1.79    0.15
   1  -2  11    0.23    0.08
  -2   2 -11    0.58    0.14
   2  -2  11    0.54    0.10
  -3   2 -11    1.48    0.20
  -3   2 -11    1.42    0.16
   3  -2  11    1.62    0.16
  -4   2 -11    0.34    0.13
   4  -2  11    0.46    0.11
  -5   2 -11    0.10    0.12
   5  -2  11    0.27    0.11
  -6   2 -11   -0.14    0.11
   6  -2  11    0.05    0.09
  -8  -1  11   -0.12    0.10
  -7  -1  11    0.35    0.15
  -7  -1  11    0.45    0.12
  -6  -1  11    0.36    0.14
  -6  -1  11    0.16    0.09
  -5  -1  11    0.00    0.07
  -5  -1  11    0.03    0.09
  -4  -1  11    0.03    0.08
  -4  -1  11    0.11    0.06
  -3  -1  11    0.92    0.14
  -3  -1  11    1.22    0.14
  -2  -1  11    0.43    0.10
  -2  -1  11    0.22    0.08
  -1  -1  11    0.01    0.05
   0  -1  11   -0.04    0.05
   1  -1  11    0.10    0.06
  -2   1 -11    0.54    0.12
   2  -1  11    0.41    0.09
  -3   1 -11    0.10    0.08
   3  -1  11    0.06    0.08
  -4   1 -11   -0.04    0.07
   4  -1  11    0.00    0.07
  -5   1 -11    0.78    0.19
   5  -1  11    0.60    0.14
  -6   1 -11    0.03    0.13
   6  -1  11    0.01    0.09
  -8   0  11    0.05    0.12
  -7   0  11    2.96    0.21
  -7   0  11    2.55    0.27
  -6   0  11    1.05    0.19
  -6   0  11    0.75    0.14
  -5   0  11    0.59    0.10
  -5   0  11    0.52    0.12
  -4   0  11   -0.01    0.06
  -4   0  11    0.03    0.07
  -3   0  11    1.62    0.16
  -3   0  11    1.48    0.17
  -2   0  11    1.90    0.18
  -2   0  11    1.90    0.16
  -1   0  11    0.01    0.04
  -1   0  11   -0.03    0.06
   0   0  11    0.53    0.10
   0   0  11    0.42    0.10
  -1   0 -11    0.17    0.08
   1   0  11    0.27    0.08
  -2   0 -11   -0.01    0.06
   2   0  11   -0.04    0.06
  -3   0 -11    0.65    0.13
   3   0  11    0.93    0.15
  -4   0 -11    0.73    0.14
   4   0  11    0.96    0.16
   5   0  11    0.71    0.15
  -8   1  11    0.70    0.18
  -7   1  11    0.04    0.11
  -6   1  11    0.18    0.09
  -5   1  11    0.11    0.06
  -5   1  11    0.18    0.09
  -4   1  11    0.00    0.06
  -4   1  11   -0.02    0.06
  -3   1  11   -0.02    0.06
  -3   1  11   -0.07    0.06
  -2   1  11    0.56    0.11
  -2   1  11    1.19    0.14
  -2   1  11    0.76    0.11
   1  -1 -11    0.84    0.13
  -1   1  11    0.89    0.12
  -1   1  11    1.07    0.14
   0  -1 -11    0.19    0.09
   0   1  11    0.40    0.09
  -1  -1 -11    0.33    0.10
   1   1  11    0.37    0.09
  -2  -1 -11    0.37    0.10
   2   1  11    0.60    0.11
  -3  -1 -11   -0.04    0.08
   3   1  11   -0.03    0.07
  -4  -1 -11   -0.07    0.08
   4   1  11   -0.01    0.09
   5   1  11    0.20    0.11
  -6   2  11    0.10    0.09
  -5   2  11    2.62    0.20
  -5   2  11    2.69    0.19
  -4   2  11    1.77    0.19
  -4   2  11    1.41    0.16
  -3   2  11    3.42    0.19
  -3   2  11    3.45    0.22
  -3   2  11    3.79    0.23
  -2   2  11    0.07    0.07
  -2   2  11    0.16    0.07
   1  -2 -11    0.03    0.07
  -1   2  11    0.14    0.07
  -1   2  11    0.04    0.08
   0  -2 -11    0.05    0.08
   0   2  11   -0.01    0.06
  -1  -2 -11    0.22    0.09
   1   2  11    0.11    0.08
  -2  -2 -11    0.04    0.09
   2   2  11    0.05    0.08
  -3  -2 -11    0.63    0.14
   3   2  11    0.29    0.11
  -4  -2 -11    0.00    0.10
   4   2  11    0.14    0.11
  -6   3  11    0.31    0.10
  -5   3  11    1.12    0.16
  -4   3  11    1.34    0.15
  -4   3  11    1.48    0.17
  -3   3  11    1.15    0.15
  -3   3  11    1.08    0.15
  -2   3  11    0.13    0.08
  -2   3  11    0.20    0.09
   1  -3 -11    0.30    0.11
  -1   3  11    0.41    0.12
  -1   3  11    0.67    0.13
   0  -3 -11    0.06    0.08
   0   3  11    0.07    0.08
  -1  -3 -11   -0.05    0.08
   1   3  11   -0.08    0.07
  -2  -3 -11   -0.04    0.09
   2   3  11    0.00    0.07
  -3  -3 -11    0.27    0.12
   3   3  11    0.42    0.14
  -4  -3 -11    0.14    0.12
   4   3  11    0.42    0.12
  -6   4  11    1.49    0.18
  -5   4  11    0.95    0.14
  -5   4  11    1.02    0.16
  -4   4  11    1.08    0.16
  -4   4  11    1.16    0.16
  -3   4  11    1.62    0.18
  -3   4  11    1.33    0.18
  -2   4  11    0.01    0.08
  -2   4  11   -0.02    0.08
  -1   4  11   -0.01    0.08
   0  -4 -11    1.40    0.18
   0   4  11    2.03    0.21
  -1  -4 -11    0.63    0.14
   1   4  11    0.75    0.15
  -2  -4 -11    0.06    0.11
   2   4  11    0.28    0.11
  -3  -4 -11    0.06    0.11
   3   4  11   -0.08    0.09
  -6   5  11    0.02    0.08
  -5   5  11    0.81    0.15
  -5   5  11    0.63    0.13
  -4   5  11   -0.10    0.08
  -4   5  11    0.10    0.09
  -3   5  11    0.68    0.14
  -3   5  11    0.57    0.14
  -2   5  11    0.48    0.12
  -2   5  11    0.47    0.12
  -1   5  11    1.13    0.16
   0  -5 -11    0.06    0.10
   0   5  11    0.04    0.09
  -1  -5 -11    0.33    0.13
   1   5  11    0.35    0.12
  -2  -5 -11    0.27    0.13
   2   5  11    0.20    0.11
  -6   6  11    0.15    0.10
  -5   6  11    0.04    0.10
  -5   6  11    0.15    0.09
  -4   6  11    2.41    0.23
  -4   6  11    2.04    0.22
  -3   6  11    0.32    0.12
  -3   6  11    0.27    0.11
  -2   6  11    0.09    0.09
  -1   6  11    0.23    0.11
   0  -6 -11    0.34    0.14
   0   6  11    0.25    0.12
  -5   7  11    0.42    0.13
  -4   7  11    0.12    0.12
  -4   7  11    0.12    0.10
  -3   7  11    1.58    0.20
  -3   7  11    1.75    0.22
  -2   7  11    1.21    0.19
   0  11 -12    0.39    0.15
   1 -11  12    1.06    0.17
   2 -11  12    0.92    0.16
   3 -11  12    0.47    0.14
   2  10 -12   -0.07    0.11
   2  10 -12    0.13    0.13
   1  10 -12    0.36    0.14
   0 -10  12    1.36    0.17
   1 -10  12    0.20    0.10
   2 -10  12    0.44    0.13
   3 -10  12    0.29    0.12
   4 -10  12    0.28    0.13
   3   9 -12    0.13    0.11
   2   9 -12    0.32    0.12
   1   9 -12    0.14    0.11
  -1  -9  12    0.11    0.08
   0   9 -12    0.31    0.13
   0  -9  12    0.33    0.11
  -1   9 -12    0.23    0.12
   1  -9  12    0.27    0.10
  -2   9 -12    0.37    0.13
   2  -9  12    0.20    0.10
   3  -9  12    0.46    0.12
   4  -9  12    0.77    0.16
  -4  -8  12    0.03    0.11
   3   8 -12    0.34    0.13
  -3  -8  12    0.00    0.10
   2   8 -12    0.14    0.11
   1   8 -12    0.22    0.11
  -1  -8  12    0.41    0.10
   0   8 -12    1.90    0.23
   0  -8  12    1.83    0.19
  -1   8 -12    1.63    0.21
   1  -8  12    1.91    0.20
  -2   8 -12    1.53    0.21
   2  -8  12    1.14    0.17
  -3   8 -12    0.54    0.15
   3  -8  12    1.01    0.16
  -4   8 -12    0.12    0.11
  -5   8 -12    0.21    0.12
  -5  -7  12    0.16    0.12
  -4  -7  12    0.87    0.17
   3   7 -12    0.04    0.10
  -3  -7  12   -0.02    0.08
   2   7 -12    0.02    0.09
   1   7 -12    0.18    0.12
  -1  -7  12    0.06    0.08
   0   7 -12   -0.01    0.09
   0  -7  12    0.13    0.08
  -1   7 -12    0.25    0.11
   1  -7  12    0.22    0.10
  -2   7 -12    0.05    0.10
   2  -7  12    0.24    0.11
  -3   7 -12    0.63    0.15
   3  -7  12    0.45    0.12
  -4   7 -12    0.94    0.18
  -5   7 -12    0.15    0.12
  -6   7 -12    0.16    0.12
  -6  -6  12    0.06    0.10
  -5  -6  12    0.09    0.10
  -4  -6  12    0.31    0.11
   3   6 -12    0.11    0.10
  -3  -6  12    0.03    0.08
   2   6 -12    0.28    0.11
  -2  -6  12    0.56    0.12
   1   6 -12    0.29    0.12
  -1  -6  12    0.38    0.10
   0   6 -12    4.11    0.28
   0  -6  12    4.37    0.24
  -1   6 -12    1.60    0.21
   1  -6  12    1.83    0.19
  -2   6 -12    0.11    0.11
   2  -6  12    0.23    0.10
  -3   6 -12    1.65    0.22
  -4   6 -12    0.24    0.13
  -5   6 -12   -0.06    0.09
  -6   6 -12    0.41    0.15
  -6  -5  12    0.12    0.10
  -6  -5  12   -0.09    0.11
  -5  -5  12    0.72    0.14
  -4  -5  12    0.28    0.11
   3   5 -12    0.24    0.11
  -3  -5  12   -0.01    0.08
   2   5 -12    0.19    0.10
  -2  -5  12   -0.03    0.06
   1   5 -12    0.41    0.12
  -1  -5  12    0.68    0.12
   0   5 -12    0.15    0.10
   0  -5  12    0.16    0.09
  -1   5 -12    0.85    0.16
   1  -5  12    0.90    0.14
  -2   5 -12    0.18    0.11
   2  -5  12    0.06    0.09
  -3   5 -12    0.30    0.13
  -4   5 -12    0.78    0.18
  -5   5 -12   -0.09    0.10
  -6   5 -12    0.07    0.12
  -7  -4  12    0.13    0.11
  -6  -4  12    0.11    0.13
  -6  -4  12    0.07    0.10
  -5  -4  12    0.45    0.16
  -5  -4  12    0.48    0.13
  -4  -4  12    0.01    0.09
   3   4 -12   -0.08    0.08
  -3  -4  12   -0.01    0.07
  -3  -4  12    0.02    0.06
   2   4 -12    0.10    0.09
  -2  -4  12    0.04    0.06
   1   4 -12    0.38    0.12
  -1  -4  12    0.36    0.10
   0   4 -12    0.55    0.14
   0  -4  12    0.47    0.11
  -1   4 -12    0.02    0.09
   1  -4  12    0.03    0.07
  -2   4 -12    0.63    0.14
   2  -4  12    0.74    0.13
  -3   4 -12    4.62    0.31
  -4   4 -12    0.04    0.12
  -5   4 -12    0.36    0.15
  -6   4 -12    0.90    0.21
   6  -4  12    0.65    0.15
  -7  -3  12    0.21    0.14
  -7  -3  12    0.12    0.11
  -6  -3  12    0.48    0.13
  -6  -3  12    0.67    0.17
  -5  -3  12    0.25    0.11
  -5  -3  12    0.25    0.13
  -4  -3  12    0.57    0.13
  -3  -3  12    0.41    0.11
  -3  -3  12    0.28    0.09
  -2  -3  12    1.36    0.19
  -2  -3  12    0.93    0.13
  -1  -3  12    0.79    0.12
   0   3 -12    0.36    0.11
   0  -3  12    0.32    0.09
  -1   3 -12    0.96    0.16
   1  -3  12    1.57    0.18
  -2   3 -12    0.86    0.16
  -3   3 -12    0.50    0.12
  -3   3 -12    0.37    0.14
  -4   3 -12    0.12    0.11
   4  -3  12    0.24    0.08
  -5   3 -12    0.00    0.12
   5  -3  12   -0.09    0.08
   6  -3  12    0.23    0.12
  -7  -2  12   -0.18    0.11
  -7  -2  12    0.11    0.10
  -6  -2  12    0.75    0.14
  -6  -2  12    0.74    0.19
  -5  -2  12    0.94    0.15
  -4  -2  12    0.41    0.09
  -4  -2  12    0.43    0.11
  -3  -2  12    0.54    0.11
  -3  -2  12    0.53    0.12
  -2  -2  12    0.19    0.09
  -2  -2  12    0.34    0.10
  -1  -2  12    0.05    0.07
   0  -2  12    0.22    0.09
   1  -2  12    0.06    0.07
  -3   2 -12    1.11    0.19
  -3   2 -12    1.43    0.17
   3  -2  12    1.43    0.16
  -4   2 -12   -0.09    0.08
   4  -2  12    0.02    0.08
  -5   2 -12    0.23    0.14
   5  -2  12    0.12    0.10
  -7  -1  12    0.75    0.15
  -7  -1  12    0.80    0.18
  -6  -1  12    1.93    0.25
  -6  -1  12    1.24    0.18
  -5  -1  12   -0.01    0.08
  -4  -1  12    0.03    0.08
  -4  -1  12    0.11    0.07
  -3  -1  12    1.46    0.16
  -3  -1  12    1.58    0.19
  -2  -1  12    3.31    0.22
  -2  -1  12    3.83    0.22
  -1  -1  12   -0.07    0.05
   0  -1  12    0.63    0.12
  -2   1 -12    0.31    0.11
   2  -1  12    0.24    0.09
  -3   1 -12    0.22    0.10
   3  -1  12    0.10    0.09
   4  -1  12    1.20    0.17
   5  -1  12    0.10    0.11
  -7   0  12    0.32    0.14
  -7   0  12    0.21    0.10
  -6   0  12    3.00    0.23
  -5   0  12    0.74    0.14
  -4   0  12    0.09    0.08
  -4   0  12    0.14    0.10
  -3   0  12    0.31    0.10
  -3   0  12    0.32    0.08
  -2   0  12    1.99    0.19
  -2   0  12    1.38    0.17
  -1   0  12    0.13    0.08
   0   0 -12    0.92    0.14
   0   0  12    0.97    0.14
  -1   0 -12    0.03    0.07
   1   0  12   -0.03    0.06
  -2   0 -12    0.08    0.09
   2   0  12    0.06    0.07
  -3   0 -12    0.13    0.10
   3   0  12   -0.09    0.07
   4   0  12    0.28    0.10
   5   0  12    0.09    0.11
  -6   1  12    0.23    0.11
  -5   1  12   -0.04    0.07
  -5   1  12   -0.03    0.08
  -4   1  12    1.48    0.17
  -4   1  12    1.53    0.18
  -3   1  12    4.42    0.25
  -3   1  12    4.32    0.26
  -2   1  12    0.06    0.09
  -2   1  12    0.04    0.08
   1  -1 -12    1.92    0.20
  -1   1  12    2.47    0.19
   0  -1 -12    0.14    0.09
   0   1  12   -0.04    0.06
  -1  -1 -12    0.08    0.09
   1   1  12    0.03    0.07
  -2  -1 -12    0.20    0.11
   2   1  12    0.20    0.10
  -3  -1 -12    1.71    0.20
   3   1  12    1.52    0.18
  -4  -1 -12    0.36    0.11
   4   1  12    0.60    0.15
  -6   2  12    0.80    0.15
  -5   2  12    0.07    0.08
  -5   2  12    0.20    0.10
  -4   2  12    0.66    0.13
  -4   2  12    0.51    0.12
  -3   2  12    0.35    0.10
  -2   2  12   -0.10    0.07
   1  -2 -12    1.82    0.20
  -1   2  12    1.78    0.18
  -1   2  12    1.90    0.20
   0  -2 -12   -0.04    0.08
   0   2  12   -0.01    0.07
  -1  -2 -12    0.45    0.13
   1   2  12    0.44    0.12
  -2  -2 -12    0.48    0.14
   2   2  12    0.67    0.14
  -3  -2 -12    1.27    0.19
   3   2  12    1.10    0.18
  -6   3  12    0.41    0.12
  -5   3  12    1.48    0.19
  -4   3  12    1.68    0.19
  -3   3  12    0.06    0.09
  -2   3  12    1.52    0.19
  -2   3  12    1.52    0.18
   1  -3 -12    0.00    0.09
  -1   3  12    0.06    0.08
  -1   3  12   -0.07    0.07
   0  -3 -12   -0.11    0.08
   0   3  12    0.07    0.08
  -1  -3 -12    0.32    0.12
   1   3  12    0.46    0.13
  -2  -3 -12    1.32    0.20
   2   3  12    1.46    0.20
  -3  -3 -12    0.24    0.14
   3   3  12    0.27    0.12
  -6   4  12   -0.05    0.09
  -5   4  12    1.33    0.19
  -4   4  12    0.07    0.10
  -3   4  12   -0.02    0.08
  -3   4  12   -0.01    0.09
  -2   4  12    0.60    0.13
  -2   4  12    0.59    0.14
   1  -4 -12    0.08    0.10
  -1   4  12    0.22    0.10
   0  -4 -12   -0.03    0.09
   0   4  12    0.13    0.10
  -1  -4 -12    0.26    0.12
   1   4  12    0.11    0.10
  -2  -4 -12    0.22    0.14
   2   4  12    0.49    0.15
  -6   5  12    0.02    0.10
  -5   5  12    0.28    0.12
  -4   5  12   -0.02    0.09
  -4   5  12   -0.08    0.08
  -3   5  12    0.00    0.09
  -3   5  12   -0.08    0.09
  -2   5  12   -0.02    0.09
  -2   5  12   -0.04    0.08
  -1   5  12    0.10    0.10
   0  -5 -12    0.26    0.12
   0   5  12    0.64    0.16
  -4   6  12    0.07    0.11
  -3   6  12    0.17    0.11
  -2   6  12    0.21    0.11
   1  10 -13    0.03    0.13
   0 -10  13    1.17    0.17
   1 -10  13    0.73    0.15
   2 -10  13    0.91    0.18
   2   9 -13    0.25    0.13
   1   9 -13    0.33    0.15
   0   9 -13    0.62    0.16
   0  -9  13    0.60    0.13
  -1   9 -13    0.65    0.16
   1  -9  13    0.78    0.15
  -2   9 -13    0.09    0.12
   2  -9  13    0.23    0.11
  -3   9 -13    0.06    0.10
   3  -9  13   -0.01    0.09
   3   8 -13   -0.08    0.11
   2   8 -13   -0.05    0.10
   1   8 -13   -0.04    0.10
  -1  -8  13    0.10    0.09
   0   8 -13    1.05    0.19
   0  -8  13    1.06    0.15
  -1   8 -13    0.13    0.12
   1  -8  13    0.27    0.11
  -2   8 -13    1.07    0.19
   2  -8  13    0.63    0.14
  -3   8 -13    0.12    0.13
   3  -8  13    0.42    0.13
  -4   8 -13    0.14    0.13
   4   7 -13    0.13    0.11
  -4  -7  13   -0.11    0.09
   3   7 -13    1.13    0.21
  -3  -7  13    0.63    0.15
   2   7 -13    0.33    0.13
   1   7 -13    2.13    0.25
  -1  -7  13    1.83    0.19
   0   7 -13    1.20    0.20
   0  -7  13    1.27    0.17
  -1   7 -13    0.18    0.12
   1  -7  13    0.17    0.10
  -2   7 -13   -0.12    0.10
   2  -7  13   -0.03    0.08
  -3   7 -13   -0.16    0.10
   3  -7  13   -0.11    0.09
  -4   7 -13   -0.05    0.11
  -5   7 -13   -0.02    0.13
  -5  -6  13    0.00    0.10
   4   6 -13    0.17    0.12
  -4  -6  13    0.32    0.12
   3   6 -13    0.48    0.14
  -3  -6  13    0.10    0.10
   2   6 -13    0.00    0.10
  -2  -6  13    0.27    0.10
   1   6 -13    0.00    0.09
  -1  -6  13   -0.03    0.07
   0   6 -13    0.29    0.13
   0  -6  13    0.60    0.12
  -1   6 -13    0.02    0.09
   1  -6  13    0.16    0.09
  -2   6 -13    0.15    0.12
   2  -6  13    0.29    0.11
  -3   6 -13    0.82    0.18
  -4   6 -13    0.14    0.13
  -5   6 -13    0.09    0.13
  -5  -5  13    0.27    0.13
  -5  -5  13    0.19    0.16
   4   5 -13    0.20    0.12
  -4  -5  13    0.39    0.12
   3   5 -13    1.80    0.23
  -3  -5  13    1.83    0.22
   2   5 -13   -0.04    0.10
  -2  -5  13    0.07    0.08
   1   5 -13    1.43    0.20
  -1  -5  13    1.75    0.19
   0   5 -13    0.05    0.10
   0  -5  13    0.09    0.08
  -1   5 -13    0.13    0.11
   1  -5  13    0.09    0.09
  -2   5 -13    0.78    0.17
   2  -5  13    0.85    0.15
  -3   5 -13    0.50    0.16
  -4   5 -13    0.78    0.18
  -5   5 -13    0.72    0.19
  -6  -4  13    0.16    0.12
  -6  -4  13    0.03    0.12
  -5  -4  13   -0.11    0.08
  -4  -4  13    0.46    0.14
   3   4 -13    0.16    0.11
  -3  -4  13    0.14    0.08
  -3  -4  13    0.21    0.11
   2   4 -13    0.09    0.10
  -2  -4  13   -0.06    0.07
   1   4 -13   -0.09    0.07
  -1  -4  13    0.04    0.07
   0   4 -13   -0.05    0.09
   0  -4  13   -0.13    0.06
  -1   4 -13    0.16    0.11
   1  -4  13    0.35    0.11
  -2   4 -13    0.04    0.10
   2  -4  13    0.04    0.10
  -3   4 -13    0.62    0.16
  -4   4 -13    0.12    0.13
  -5   4 -13    0.08    0.13
  -6  -3  13    0.64    0.15
  -6  -3  13    0.35    0.16
  -5  -3  13    0.21    0.11
  -4  -3  13    0.05    0.09
  -3  -3  13    0.04    0.08
  -3  -3  13    0.01    0.09
  -2  -3  13    0.25    0.09
  -1  -3  13    0.38    0.10
   0   3 -13    0.41    0.14
   0  -3  13    0.40    0.11
  -1   3 -13   -0.02    0.10
   1  -3  13    0.05    0.08
  -2   3 -13    2.70    0.29
  -3   3 -13   -0.10    0.09
  -3   3 -13    0.01    0.09
  -4   3 -13    1.67    0.25
  -6  -2  13   -0.06    0.09
  -5  -2  13    0.47    0.13
  -4  -2  13    1.17    0.14
  -4  -2  13    0.92    0.17
  -3  -2  13    0.37    0.10
  -3  -2  13    0.35    0.11
  -2  -2  13    0.07    0.09
  -2  -2  13    0.23    0.09
  -1  -2  13    0.22    0.10
   0  -2  13    0.20    0.08
   1  -2  13    0.09    0.09
  -2   2 -13    0.95    0.16
  -3   2 -13    0.12    0.10
  -4   2 -13    0.14    0.13
  -6  -1  13    1.24    0.18
  -5  -1  13    0.36    0.12
  -4  -1  13   -0.01    0.08
  -4  -1  13   -0.01    0.09
  -3  -1  13    0.27    0.11
  -3  -1  13    0.16    0.08
  -2  -1  13    0.71    0.13
  -2  -1  13    0.72    0.14
  -1  -1  13    0.70    0.13
   0  -1  13    0.77    0.14
  -1   1 -13   -0.01    0.08
  -2   1 -13    0.23    0.11
  -3   1 -13   -0.06    0.09
   4  -1  13    0.31    0.12
  -6   0  13    0.13    0.11
  -5   0  13    2.35    0.23
  -4   0  13    0.19    0.11
  -4   0  13    0.11    0.09
  -3   0  13   -0.06    0.08
  -3   0  13    0.00    0.09
  -2   0  13    0.04    0.08
  -2   0  13    0.05    0.07
  -1   0  13    0.29    0.10
   0   0 -13    0.02    0.08
   0   0  13   -0.10    0.07
  -1   0 -13    1.19    0.17
  -2   0 -13    1.03    0.17
   2   0  13    1.18    0.16
  -3   0 -13    0.00    0.10
   3   0  13    0.09    0.09
  -6   1  13    0.72    0.16
  -5   1  13    0.34    0.12
  -5   1  13    0.43    0.11
  -4   1  13    0.18    0.10
  -4   1  13    0.24    0.11
  -3   1  13   -0.08    0.07
  -3   1  13   -0.01    0.09
  -2   1  13    0.06    0.09
   1  -1 -13    1.14    0.17
  -1   1  13    1.30    0.18
   0  -1 -13    0.65    0.15
  -1  -1 -13    0.09    0.10
   1   1  13   -0.08    0.08
  -2  -1 -13    0.03    0.10
   2   1  13    0.11    0.10
  -3  -1 -13   -0.01    0.11
   3   1  13    0.02    0.09
  -6   2  13    1.19    0.19
  -5   2  13    0.00    0.09
  -4   2  13    0.26    0.11
  -3   2  13    0.26    0.12
  -2   2  13    2.28    0.23
   1  -2 -13    0.12    0.10
  -1   2  13    0.03    0.10
   0  -2 -13    1.56    0.21
   0   2  13    1.11    0.16
  -1  -2 -13    0.36    0.13
   1   2  13    0.31    0.11
  -2  -2 -13    0.00    0.10
   2   2  13   -0.18    0.09
  -5   3  13    0.40    0.13
  -4   3  13   -0.14    0.07
  -3   3  13   -0.02    0.08
  -2   3  13    0.95    0.17
   1  -3 -13    0.61    0.15
  -1   3  13    0.44    0.12
  -1   3  13    0.48    0.14
   0  -3 -13    0.20    0.12
   0   3  13    0.19    0.11
  -1  -3 -13   -0.05    0.11
   1   3  13   -0.02    0.09
  -5   4  13    0.97    0.17
  -4   4  13   -0.01    0.10
  -3   4  13    0.32    0.13
  -2   4  13    0.10    0.11
  -2   4  13    0.17    0.10
   1  -4 -13    0.23    0.13
  -1   4  13    0.62    0.15
   0   4  13   -0.14    0.09
   0   9 -14    0.07    0.12
   0  -9  14    0.06    0.10
  -1   9 -14    0.08    0.12
   1  -9  14    0.05    0.10
  -2   9 -14    0.02    0.13
   2   8 -14    0.16    0.15
   1   8 -14   -0.05    0.12
  -1  -8  14   -0.03    0.09
   0   8 -14    0.14    0.13
   0  -8  14   -0.02    0.08
  -1   8 -14   -0.09    0.10
   1  -8  14   -0.09    0.09
  -2   8 -14    0.08    0.13
   2  -8  14    0.08    0.10
  -3   8 -14    0.09    0.13
   3   7 -14    0.51    0.16
   2   7 -14   -0.03    0.12
   1   7 -14    0.06    0.11
  -1  -7  14    0.12    0.09
   0   7 -14    0.05    0.13
   0  -7  14    0.01    0.09
  -1   7 -14    0.59    0.17
   1  -7  14    0.67    0.15
  -2   7 -14    0.27    0.14
   2  -7  14    0.55    0.14
  -3   7 -14    0.81    0.19
   3  -7  14    0.52    0.14
   3   6 -14    0.51    0.15
  -3  -6  14    0.74    0.18
   2   6 -14   -0.06    0.10
  -2  -6  14    0.08    0.09
   1   6 -14    0.67    0.18
  -1  -6  14    0.81    0.15
   0   6 -14    0.04    0.11
   0  -6  14    0.15    0.10
  -1   6 -14    0.11    0.11
   1  -6  14    0.21    0.11
  -2   6 -14   -0.07    0.11
   2  -6  14   -0.02    0.09
  -3   6 -14    0.81    0.20
   4   5 -14    1.52    0.23
  -4  -5  14    1.14    0.18
   3   5 -14    0.12    0.13
  -3  -5  14    0.15    0.12
   2   5 -14    0.09    0.12
  -2  -5  14   -0.04    0.08
   1   5 -14    0.45    0.15
  -1  -5  14    0.45    0.12
   0   5 -14    0.54    0.15
   0  -5  14    0.81    0.15
  -1   5 -14    2.95    0.31
   1  -5  14    3.31    0.25
  -2   5 -14    1.51    0.23
   2  -5  14    1.70    0.20
  -3   5 -14    0.57    0.17
  -5  -4  14    0.20    0.10
  -4  -4  14    0.82    0.16
  -3  -4  14   -0.02    0.08
  -3  -4  14    0.02    0.10
   2   4 -14    0.70    0.17
  -2  -4  14    1.67    0.18
   1   4 -14    0.02    0.11
  -1  -4  14    0.01    0.08
   0   4 -14    0.75    0.18
   0  -4  14    0.68    0.15
  -1   4 -14    0.39    0.15
   1  -4  14    0.22    0.11
  -2   4 -14    0.58    0.16
   2  -4  14    0.74    0.15
  -3   4 -14    0.01    0.12
  -5  -3  14    0.46    0.15
  -4  -3  14    0.27    0.12
  -3  -3  14    0.16    0.11
  -3  -3  14    0.22    0.11
  -2  -3  14    0.47    0.12
  -1  -3  14    0.12    0.09
   0  -3  14    1.94    0.21
  -1   3 -14    2.65    0.29
   1  -3  14    2.73    0.23
  -2   3 -14    0.86    0.16
  -2   3 -14    0.62    0.18
  -3   3 -14    0.31    0.17
  -3   3 -14    0.28    0.11
  -5  -2  14    0.01    0.10
  -4  -2  14   -0.04    0.09
  -3  -2  14    0.05    0.08
  -3  -2  14    0.02    0.10
  -2  -2  14   -0.08    0.07
  -1  -2  14    0.13    0.11
   0  -2  14   -0.02    0.09
  -1   2 -14    1.01    0.16
   1  -2  14    1.19    0.18
  -2   2 -14   -0.03    0.10
  -3   2 -14    0.52    0.14
  -5  -1  14    0.53    0.15
  -4  -1  14    0.95    0.16
  -4  -1  14    0.59    0.14
  -3  -1  14    0.64    0.12
  -3  -1  14    0.57    0.15
  -2  -1  14    0.18    0.09
  -2  -1  14   -0.03    0.08
  -1  -1  14   -0.13    0.07
   0   1 -14    0.34    0.12
   0  -1  14    0.47    0.14
  -1   1 -14    0.78    0.17
  -2   1 -14    0.24    0.11
  -5   0  14   -0.05    0.09
  -4   0  14   -0.01    0.09
  -4   0  14    0.21    0.12
  -3   0  14   -0.04    0.08
  -3   0  14    0.02    0.09
  -2   0  14    0.09    0.11
  -2   0  14   -0.01    0.09
   1   0 -14    0.01    0.09
  -1   0  14    0.01    0.08
   0   0 -14    0.16    0.10
   0   0  14    0.04    0.09
  -1   0 -14   -0.08    0.09
  -2   0 -14    0.09    0.11
  -5   1  14    0.36    0.13
  -5   1  14    0.60    0.15
  -4   1  14   -0.06    0.09
  -4   1  14    0.02    0.11
  -3   1  14    0.13    0.11
  -2   1  14   -0.11    0.09
   1  -1 -14   -0.06    0.09
  -1   1  14   -0.08    0.09
   0  -1 -14    0.31    0.14
  -1  -1 -14    0.50    0.14
  -4   2  14    0.09    0.10
  -3   2  14    0.10    0.10
  -2   2  14   -0.11    0.10
   1  -2 -14    0.37    0.13
  -1   2  14    0.33    0.12
   0  -7  15    0.11    0.11
  -2  -6  15   -0.08    0.07
   1   6 -15    0.00    0.11
  -1  -6  15   -0.13    0.09
   0   6 -15    0.02    0.11
   0  -6  15    0.04    0.10
  -1   6 -15   -0.04    0.10
   2   5 -15    0.22    0.12
  -2  -5  15    0.20    0.09
   1   5 -15   -0.05    0.11
  -1  -5  15   -0.11    0.08
   0   5 -15    0.29    0.15
   0  -5  15    0.18    0.11
  -1   5 -15   -0.08    0.11
   1  -5  15    0.01    0.09
  -2  -4  15    0.65    0.14
   1   4 -15    0.11    0.13
  -1  -4  15    0.40    0.12
   0   4 -15    1.16    0.22
   0  -4  15    1.45    0.20
  -1   4 -15    0.55    0.17
   1  -4  15    0.85    0.16
  -3  -3  15    0.05    0.09
  -2  -3  15   -0.06    0.09
  -1  -3  15    0.97    0.16
   0  -3  15    0.18    0.13
  -3  -2  15    1.09    0.16
  -2  -2  15    0.57    0.14
  -1  -2  15    0.20    0.12
   0  -2  15    1.31    0.18
  -1   2 -15    0.00    0.10
  -3  -1  15   -0.01    0.09
  -2  -1  15    0.52    0.13
  -1  -1  15    0.74    0.14
   0   1 -15    0.09    0.09
   0   0   0    0.00    0.00
;
_shelx_hkl_checksum     67320
_shelx_res_file
;
TITL I in P-1
CELL 0.71073   7.5460   9.6984  10.2894 103.857  94.745 106.620
ZERR    2.00   0.0008   0.0010   0.0010   0.002   0.002   0.002
LATT  1
SFAC C H N O
UNIT 30 38 2 8
TEMP 17.00
SIZE 0.25 0.25 0.30
L.S. 12
BOND $H
ACTA
CONF
EQIV $1 x-1, y, z
HTAB C1 O5_$1
HTAB C2 O13_$1
EQIV $2 -x+2, -y, -z+2
HTAB C3 O13_$2
EQIV $3 -x+2, -y+1, -z+2
HTAB C4A O14_$3
EQIV $4 -x+2, -y, -z+1
HTAB C7 O12_$4
EQIV $5 -x+3, -y+1, -z+2
HTAB C14 O5_$5
WGHT    0.076500    0.153000
FVAR       0.34966
C1    1    0.551782    0.173856    0.756746    11.00000    0.02512    0.04364 =
         0.06976    0.00897    0.00511    0.01306
AFIX  43
H1    2    0.451521    0.200862    0.724446    11.00000   -1.20000
AFIX   0
C2    1    0.571004    0.126720    0.865108    11.00000    0.03521    0.05055 =
         0.06343    0.01468    0.02076    0.01359
AFIX  43
H2    2    0.486608    0.113638    0.925505    11.00000   -1.20000
AFIX   0
C3    1    0.758687    0.097902    0.871914    11.00000    0.03888    0.04140 =
         0.04617    0.01705    0.01428    0.01476
AFIX  13
H3    2    0.772290    0.028120    0.924017    11.00000   -1.20000
AFIX   0
C4    1    0.912105    0.255753    0.918072    11.00000    0.03463    0.03889 =
         0.03497    0.00629    0.00739    0.01700
AFIX  13
H4    2    0.873459    0.322122    0.989872    11.00000   -1.20000
AFIX   0
C4A   1    0.897144    0.304744    0.786423    11.00000    0.02763    0.03003 =
         0.03927    0.00742    0.00276    0.01308
AFIX  13
H4A   2    0.871957    0.400617    0.802814    11.00000   -1.20000
AFIX   0
C5    1    1.047218    0.299449    0.696823    11.00000    0.02990    0.03778 =
         0.04280    0.01691    0.00522    0.01340
O5    4    1.216922    0.350604    0.733469    11.00000    0.02712    0.06806 =
         0.06033    0.02664    0.00472    0.01060
N6    3    0.960704    0.231774    0.567383    11.00000    0.03877    0.05085 =
         0.03874    0.01578    0.00764    0.01717
C7    1    1.066316    0.206594    0.456962    11.00000    0.07276    0.09109 =
         0.05155    0.02987    0.02870    0.03722
AFIX  23
H7A   2    1.093137    0.113383    0.450574    11.00000   -1.20000
H7B   2    1.185204    0.286439    0.478768    11.00000   -1.20000
AFIX   0
C8    1    0.969708    0.199581    0.322137    11.00000    0.15283    0.09213 =
         0.04393    0.01862    0.02843    0.05500
AFIX  23
H8A   2    0.877593    0.101092    0.286111    11.00000   -1.20000
H8B   2    1.061626    0.208944    0.261529    11.00000   -1.20000
AFIX   0
C9    1    0.873026    0.313604    0.318097    11.00000    0.13470    0.09104 =
         0.05661    0.03910    0.01192    0.03345
AFIX  23
H9A   2    0.952572    0.408839    0.377809    11.00000   -1.20000
H9B   2    0.863660    0.324621    0.226769    11.00000   -1.20000
AFIX   0
C10   1    0.683165    0.284653    0.356382    11.00000    0.10497    0.07967 =
         0.07326    0.03582   -0.02352    0.02158
AFIX  23
H10A  2    0.602952    0.191346    0.294070    11.00000   -1.20000
H10B  2    0.635318    0.363209    0.341094    11.00000   -1.20000
AFIX   0
C11   1    0.660596    0.274879    0.498112    11.00000    0.04540    0.06899 =
         0.07343    0.03232   -0.01066    0.01598
AFIX  23
H11A  2    0.527689    0.238890    0.501655    11.00000   -1.20000
H11B  2    0.710295    0.375120    0.559240    11.00000   -1.20000
AFIX   0
C11A  1    0.754977    0.174307    0.551184    11.00000    0.03718    0.04240 =
         0.04242    0.01086   -0.00391    0.00875
AFIX  13
H11C  2    0.708093    0.071909    0.491371    11.00000   -1.20000
AFIX   0
C11B  1    0.728334    0.174748    0.695643    11.00000    0.02730    0.03304 =
         0.04500    0.00929    0.00107    0.01126
O12   4    0.769779    0.050796    0.730098    11.00000    0.03505    0.03086 =
         0.04379    0.00850    0.00725    0.01317
C13   1    1.102191    0.249512    0.968104    11.00000    0.03948    0.04190 =
         0.03265    0.01047    0.00560    0.01793
O13   4    1.155774    0.142818    0.939993    11.00000    0.04519    0.04563 =
         0.06348    0.01233    0.00298    0.02342
O14   4    1.203589    0.380622    1.055472    11.00000    0.04581    0.05340 =
         0.05405   -0.00622   -0.01034    0.02155
C14   1    1.388156    0.389141    1.113386    11.00000    0.05088    0.08305 =
         0.08130   -0.00730   -0.02513    0.02503
AFIX 137
H14A  2    1.443249    0.482342    1.182266    11.00000   -1.50000
H14B  2    1.464943    0.383120    1.043681    11.00000   -1.50000
H14C  2    1.379282    0.307639    1.152807    11.00000   -1.50000
AFIX   0
HKLF 4
REM I in P-1
REM R1 =  0.0483 for    2613 Fo > 4sig(Fo)  and  0.0600 for all    3268 data
REM    182 parameters refined using      0 restraints
END
WGHT      0.0765      0.1226
REM Highest difference peak  0.374,  deepest hole -0.244,  1-sigma level  0.042
Q1    1   0.8300  0.2126  0.2710  11.00000  0.05    0.37
Q2    1   1.0850  0.2789  0.3582  11.00000  0.05    0.30
Q3    1   0.8390  0.1789  0.8944  11.00000  0.05    0.24
Q4    1   0.7796  0.3470  0.3977  11.00000  0.05    0.23
Q5    1   0.8074  0.2468  0.7368  11.00000  0.05    0.23
Q6    1   0.9691  0.2996  0.7465  11.00000  0.05    0.22
Q7    1   0.6001  0.2170  0.8473  11.00000  0.05    0.21
Q8    1   0.9993  0.2491  0.9337  11.00000  0.05    0.19
Q9    1   0.9122  0.2924  0.8615  11.00000  0.05    0.19
Q10   1   0.6541  0.1048  0.8692  11.00000  0.05    0.18
Q11   1   1.0021  0.2306  0.6313  11.00000  0.05    0.18
Q12   1   0.6928 -0.0436  0.6786  11.00000  0.05    0.17
Q13   1   1.1602  0.1923  0.9051  11.00000  0.05    0.17
Q14   1   0.7310  0.1633  0.6191  11.00000  0.05    0.17
Q15   1   0.7726  0.0789  0.8022  11.00000  0.05    0.16
Q16   1   0.6390  0.1742  0.7167  11.00000  0.05    0.16
Q17   1   0.9822  0.0366  0.4052  11.00000  0.05    0.16
Q18   1   0.7229  0.1026  0.6953  11.00000  0.05    0.16
Q19   1   1.0934  0.0657  0.9172  11.00000  0.05    0.14
Q20   1   1.1396  0.3037  1.0280  11.00000  0.05    0.14
;
_shelx_res_checksum     55211
_shelxl_version_number     2014/6
