# Supplementary material for: Crystal structure of methyl (3RS,4SR,4aRS,11aRS,11bSR)-5-oxo-3,4,4a,5,7,8,9,10,11,11a-deca­hydro-3,11b-ep­oxy­azepino[2,1-a]iso­indole-4-carboxyl­ate
Source: Acta Crystallogr E Crystallogr Commun. 2015 Sep 12;71(Pt 10):o729–30. doi: 10.1107/S2056989015016679 (PMC4647423; doi:10.1107/S2056989015016679)
Supplement: Supplementary file 2 [file e-71-0o729-Isup2.hkl]

#
# h,k,l, Fc-squared, Fo-squared, sigma(Fo-squared), status flag
#
data_I
_shelx_title ' Popl403min in P-1'
_shelx_refln_list_code          4
_shelx_F_calc_maximum       94.02
_exptl_crystal_F_000       296.00
_reflns_d_resolution_high  0.7570

loop_
 _space_group_symop_operation_xyz
 'x, y, z'
 '-x, -y, -z'

_cell_length_a     7.5460
_cell_length_b     9.6984
_cell_length_c    10.2894
_cell_angle_alpha 103.857
_cell_angle_beta   94.745
_cell_angle_gamma 106.620

_shelx_F_squared_multiplier     1.000

loop_
 _refln_index_h
 _refln_index_k
 _refln_index_l
 _refln_F_squared_calc
 _refln_F_squared_meas
 _refln_F_squared_sigma
 _refln_observed_status
   1   0   0       2804.21       2931.02        40.87 o
   2   0   0        355.10        419.23         3.52 o
   3   0   0        172.94        198.62         1.68 o
   4   0   0         60.05         78.29         0.83 o
   5   0   0         18.36         22.90         0.39 o
   6   0   0        219.53        203.01         3.75 o
   7   0   0         35.34         31.39         1.30 o
   8   0   0          0.36          0.00         0.40 o
   9   0   0         18.09         19.04         1.44 o
  -9   1   0          1.47          1.80         0.64 o
  -8   1   0          8.31          9.11         2.04 o
  -7   1   0         64.25         60.95         1.92 o
  -6   1   0         26.65         27.58         0.88 o
  -5   1   0        149.26        171.27         1.59 o
  -4   1   0          8.60          9.73         0.25 o
  -3   1   0         69.60         67.13         0.73 o
  -2   1   0        257.22        273.71         2.42 o
  -1   1   0       1265.85       1278.80        16.90 o
   0   1   0        323.04        333.31         2.63 o
   1   1   0        696.79        659.81         6.01 o
   2   1   0        721.19        766.20        10.12 o
   3   1   0          0.39          0.28         0.25 o
   4   1   0        544.56        555.25         4.92 o
   5   1   0         57.39         64.04         0.94 o
   6   1   0        180.63        159.27         7.15 o
   7   1   0          1.62          0.88         0.43 o
   8   1   0          0.00          0.26         0.49 o
   9   1   0          3.42          3.72         0.84 o
  -9   2   0          1.77          4.01         0.72 o
  -8   2   0         29.45         25.26         1.24 o
  -7   2   0         20.56         16.57         0.93 o
  -6   2   0         77.25         83.29         1.95 o
  -5   2   0        207.58        208.53         2.14 o
  -4   2   0        962.13       1038.86         8.83 o
  -3   2   0        179.02        203.35         1.93 o
  -2   2   0         25.35         25.73         0.37 o
  -1   2   0       7934.72       7544.58        67.90 o
   0   2   0       8839.24       7745.14       116.03 o
   2   2   0       1494.95       1545.94        14.38 o
   3   2   0        853.94        841.91         7.85 o
   4   2   0         57.55         66.03         0.92 o
   5   2   0        866.54        846.81         8.18 o
   6   2   0        119.86        108.02         1.91 o
   7   2   0          0.91          0.37         0.52 o
   8   2   0          0.18          1.04         0.49 o
  -9   3   0          4.06          5.38         0.78 o
  -8   3   0          0.39          0.29         0.43 o
  -7   3   0         60.30         62.90         2.45 o
  -6   3   0         16.37         15.69         0.55 o
  -5   3   0         33.34         36.00         0.64 o
  -4   3   0          9.82         12.20         0.33 o
  -3   3   0         75.35         87.68         0.85 o
  -2   3   0        522.36        456.93         4.12 o
  -1   3   0        555.68        628.84         5.23 o
   0   3   0         12.45          8.30         0.18 o
   1   3   0          0.00          0.00         0.08 o
   2   3   0        190.35        179.76         1.59 o
   3   3   0         48.73         46.54         0.60 o
   4   3   0         37.89         37.27         0.68 o
   5   3   0         68.06         67.82         1.15 o
   6   3   0          0.00          0.19         0.29 o
   7   3   0         96.83         97.66         3.60 o
   8   3   0          0.14          0.00         0.74 o
  -9   4   0          3.97          5.72         0.78 o
  -8   4   0         20.27         24.51         1.13 o
  -7   4   0          1.85          3.44         0.40 o
  -6   4   0          0.53          0.73         0.26 o
  -5   4   0         28.89         29.72         0.60 o
  -4   4   0         30.65         33.18         0.50 o
  -3   4   0        524.11        538.55         4.26 o
  -2   4   0        219.93        241.53         2.48 o
   0   4   0        136.11        134.43         1.23 o
   1   4   0        687.95        686.05         5.36 o
   2   4   0        574.60        618.80         4.92 o
   3   4   0        223.55        207.81         1.90 o
   4   4   0         14.95         15.55         0.53 o
   5   4   0        274.39        258.98         3.50 o
   6   4   0          0.05          0.50         0.43 o
   7   4   0         23.52         22.98         1.96 o
  -9   5   0          5.95          9.08         1.39 o
  -8   5   0          3.34          3.84         0.82 o
  -7   5   0         13.53         12.34         0.79 o
  -6   5   0        205.28        199.32         2.46 o
  -5   5   0        130.29        147.21         1.67 o
  -4   5   0        216.81        223.54         1.98 o
  -3   5   0        157.77        136.37         1.44 o
  -1   5   0        407.13        436.66         4.42 o
   1   5   0        139.35        143.57         1.39 o
   2   5   0         60.98         57.32         0.80 o
   3   5   0         33.69         41.36         0.80 o
   4   5   0         12.85         11.88         0.51 o
   5   5   0          2.46          3.61         0.44 o
   6   5   0         39.46         39.41         1.45 o
   7   5   0          4.63          5.73         1.31 o
  -9   6   0         38.66         39.10         2.29 o
  -8   6   0         46.35         53.25         2.45 o
  -7   6   0          4.05          5.48         0.66 o
  -6   6   0          0.14          0.65         0.35 o
  -5   6   0          3.54          3.66         0.36 o
  -4   6   0          2.20          2.46         0.24 o
  -3   6   0          8.54          9.70         0.51 o
  -2   6   0        104.70        110.60         1.28 o
  -1   6   0          1.11          0.43         0.10 o
   0   6   0          5.46          6.21         0.25 o
   1   6   0         57.63         60.92         0.79 o
   2   6   0          0.09          0.00         0.12 o
   3   6   0         43.93         44.68         0.91 o
   4   6   0         18.59         16.19         1.01 o
   5   6   0         10.35          8.89         0.84 o
   6   6   0          0.30          1.09         0.59 o
  -9   7   0          2.39          3.27         0.98 o
  -8   7   0          2.86          1.76         0.52 o
  -7   7   0        133.25        123.46         3.93 o
  -6   7   0         52.60         48.51         1.45 o
  -5   7   0         66.11         68.38         1.68 o
  -4   7   0         25.18         30.10         0.88 o
  -3   7   0         21.51         23.81         0.53 o
  -1   7   0        165.87        154.06         1.69 o
   0   7   0          3.28          2.04         0.19 o
   1   7   0         47.98         50.69         0.81 o
   2   7   0         20.55         27.10         0.76 o
   4   7   0         55.15         50.01         2.21 o
   5   7   0          4.04          4.51         0.78 o
   6   7   0          2.63          0.98         0.59 o
  -9   8   0          3.08          3.18         0.69 o
  -8   8   0         11.94         11.75         2.41 o
  -7   8   0          4.06          3.86         1.27 o
  -6   8   0         39.20         37.70         1.47 o
  -5   8   0          0.01          0.00         0.41 o
  -4   8   0         64.69         62.56         1.76 o
  -3   8   0          0.00          0.17         0.20 o
  -2   8   0         30.37         30.45         0.82 o
  -1   8   0         18.83         16.07         0.72 o
   0   8   0          0.49          0.78         0.28 o
   1   8   0         13.45         10.44         1.51 o
   2   8   0          0.05          0.56         0.32 o
   3   8   0          9.94          8.86         0.88 o
   4   8   0         13.57         11.11         1.00 o
   5   8   0          3.88          3.92         0.78 o
  -8   9   0          5.77          6.34         1.27 o
  -7   9   0          6.91          6.72         1.06 o
  -6   9   0          8.48          9.72         0.84 o
  -5   9   0         18.37         14.23         1.15 o
  -4   9   0         37.11         30.09         1.06 o
  -3   9   0          4.12          4.90         0.63 o
  -2   9   0        134.40        120.71         2.70 o
  -1   9   0         72.12         77.01         4.09 o
   0   9   0         50.22         48.89         1.53 o
   1   9   0         10.29         12.57         0.90 o
   2   9   0          2.53          2.13         0.63 o
   3   9   0          5.11          2.46         0.65 o
   4   9   0          0.00          0.00         0.61 o
  -8  10   0          0.21          0.46         0.98 o
  -7  10   0          0.84          0.61         0.46 o
  -6  10   0         15.40         12.26         0.95 o
  -5  10   0          0.22          0.00         0.41 o
  -4  10   0          4.28          4.33         0.90 o
  -3  10   0          0.77          0.58         0.43 o
  -2  10   0          1.12          0.35         0.43 o
  -1  10   0          5.34          4.82         1.02 o
   0  10   0          1.15          0.36         0.45 o
   1  10   0          5.89          5.73         1.15 o
   2  10   0          7.06          7.33         1.06 o
   3  10   0         11.51         14.60         1.24 o
  -7  11   0          2.80          1.42         0.86 o
  -6  11   0          4.00          5.32         1.06 o
  -4  11   0         12.41         11.53         1.39 o
  -3  11   0          0.36          0.94         0.65 o
  -2  11   0         10.04          8.34         0.90 o
  -1  11   0          4.10          5.69         0.78 o
   0  11   0          0.00          0.29         0.45 o
   1  11   0          6.74          7.69         1.47 o
  -5  12   0          8.20          9.41         1.39 o
  -4  12   0          0.35          0.69         0.55 o
  -3  12   0          0.67          0.00         0.49 o
  -2  12   0          0.35          0.00         0.46 o
  -1  12   0          3.07          1.32         0.59 o
   0 -12   1          0.60          0.74         0.82 o
   1 -12   1          5.91          6.08         1.92 o
   2 -12   1          2.80          3.60         0.90 o
   3 -12   1          0.00          0.00         0.65 o
   4 -12   1         12.10          9.41         1.39 o
   5 -12   1         18.71         18.31         1.18 o
  -2 -11   1          0.38          0.73         0.61 o
  -1 -11   1          1.28          0.82         0.98 o
   0 -11   1          0.07          0.00         0.90 o
   1 -11   1          0.45          0.00         0.49 o
   2 -11   1          1.65          2.21         0.82 o
   3 -11   1          0.24          0.00         0.49 o
   4 -11   1          4.72          4.99         0.98 o
   5 -11   1          0.05          0.03         0.37 o
   6 -11   1          5.03          5.43         1.39 o
   7 -11   1          6.15          5.56         0.81 o
  -3 -10   1          0.98          0.86         0.63 o
  -2 -10   1         12.84         16.12         2.82 o
  -1 -10   1          0.05          0.00         0.57 o
   0 -10   1          1.15          0.61         0.41 o
   1 -10   1         53.05         47.03         2.13 o
   2 -10   1          3.31          2.78         0.74 o
   3 -10   1         12.61         10.64         0.86 o
   4 -10   1         93.40         84.10         2.05 o
   5 -10   1         16.87         15.25         1.01 o
   6 -10   1          0.11          0.00         0.37 o
   7 -10   1         16.55         13.77         1.88 o
   8 -10   1         16.04         16.83         1.21 o
  -4  -9   1          7.23          8.51         1.00 o
  -3  -9   1         10.33         13.97         1.18 o
  -2  -9   1         23.65         27.59         1.33 o
  -1  -9   1         70.09         76.72         1.94 o
   0  -9   1          0.41          0.00         0.31 o
   1  -9   1         20.17         21.22         0.94 o
   2  -9   1          4.11          6.20         0.61 o
   3  -9   1          0.49          1.07         0.37 o
   4  -9   1          1.60          1.04         0.30 o
   5  -9   1          9.68          9.08         1.02 o
   6  -9   1          6.31          6.49         1.64 o
   7  -9   1          0.21          0.00         0.40 o
   8  -9   1          0.78          0.00         0.43 o
  -5  -8   1          0.45          0.98         0.59 o
  -4  -8   1          4.05          6.24         1.64 o
  -3  -8   1         18.91         23.23         1.21 o
  -2  -8   1         13.84         10.04         0.56 o
  -1  -8   1         70.16         70.72         1.05 o
   0  -8   1         61.11         57.88         1.01 o
   1  -8   1        177.30        153.46         2.19 o
   2  -8   1         33.10         32.02         0.72 o
   3  -8   1        221.90        196.84         2.32 o
   4  -8   1         36.39         33.41         1.00 o
   5  -8   1          2.86          3.34         0.49 o
   6  -8   1         49.08         46.26         2.00 o
   7  -8   1         65.93         68.75         1.91 o
   8  -8   1          9.36          8.07         0.90 o
   9  -8   1          7.74         10.64         1.01 o
  -6  -7   1          0.18          0.02         0.54 o
  -5  -7   1          5.71          6.94         0.83 o
  -4  -7   1         21.75         23.23         1.51 o
  -3  -7   1         14.22         11.98         0.59 o
  -2  -7   1         61.58         68.44         0.92 o
  -1  -7   1         15.91         20.59         0.81 o
   0  -7   1         17.18         14.99         0.46 o
   1  -7   1        116.38        109.04         1.16 o
   2  -7   1        148.37        133.49         1.72 o
   3  -7   1        102.09        102.73         1.26 o
   4  -7   1         28.86         27.58         0.88 o
   5  -7   1          4.84          4.10         0.52 o
   6  -7   1          7.64          8.05         0.75 o
   7  -7   1          6.19          8.69         1.80 o
   8  -7   1          3.22          3.45         1.43 o
   9  -7   1          0.66          0.37         0.49 o
  -6  -6   1          4.69          6.35         0.83 o
  -5  -6   1         12.51         14.32         0.79 o
  -4  -6   1         12.95         13.41         0.84 o
  -3  -6   1         19.99         18.69         0.53 o
  -2  -6   1         42.44         40.14         0.63 o
  -1  -6   1         24.82         26.36         0.54 o
   0  -6   1         17.07         14.25         0.33 o
   1  -6   1        151.76        167.06         1.55 o
   2  -6   1        764.27        756.75         6.48 o
   3  -6   1          2.27          1.38         0.29 o
   4  -6   1        242.33        233.37         2.77 o
   5  -6   1        117.32        121.01         1.94 o
   6  -6   1        534.94        543.22         7.95 o
   7  -6   1          3.59          3.69         0.58 o
   8  -6   1         29.31         35.24         1.42 o
   9  -6   1         18.04         18.81         1.88 o
  -7  -5   1          7.92          9.32         1.02 o
  -6  -5   1         15.98         18.85         0.86 o
  -5  -5   1          7.79          7.17         0.56 o
  -4  -5   1         17.60         18.65         0.59 o
  -3  -5   1         32.87         32.54         0.65 o
  -2  -5   1          0.65          0.11         0.12 o
  -1  -5   1          2.50          4.20         0.26 o
   1  -5   1       1021.31        998.97         7.66 o
   2  -5   1        291.98        260.17         2.43 o
   3  -5   1         16.76         17.46         0.32 o
   4  -5   1          1.20          0.33         0.10 o
   5  -5   1         16.46         15.79         0.47 o
   6  -5   1         24.54         24.06         0.66 o
   7  -5   1          1.01          0.76         0.25 o
   8  -5   1         72.92         73.64         2.54 o
  -8  -4   1          0.17          0.00         0.90 o
  -7  -4   1          8.82          9.00         1.39 o
  -6  -4   1          5.54          7.53         0.73 o
  -5  -4   1         56.75         53.70         1.18 o
  -4  -4   1         25.46         23.61         0.58 o
  -3  -4   1         20.04         24.09         0.41 o
  -2  -4   1        511.26        509.27         4.09 o
  -1  -4   1         17.00         19.83         0.34 o
   0  -4   1       1475.54       1488.66        11.67 o
   1  -4   1        583.40        635.86         4.93 o
   2  -4   1        459.77        462.29         3.66 o
   3  -4   1         72.96         79.64         0.83 o
   4  -4   1         23.40         28.84         0.54 o
   5  -4   1        541.45        553.23         5.02 o
   6  -4   1         46.73         51.95         1.09 o
   7  -4   1        122.57        128.07         2.49 o
   8  -4   1          1.68          2.62         0.74 o
   9  -4   1          4.34          4.92         0.75 o
  -8  -3   1          0.37          0.83         0.61 o
  -7  -3   1         16.41         13.41         1.47 o
  -6  -3   1         15.81         17.77         0.89 o
  -5  -3   1        115.07        107.97         1.53 o
  -4  -3   1         30.53         37.97         0.75 o
  -3  -3   1         84.28         91.48         1.23 o
  -2  -3   1        190.23        210.29         1.81 o
  -1  -3   1          1.78          1.15         0.14 o
   0  -3   1         21.69         19.18         0.28 o
   1  -3   1       1086.87       1067.36         8.13 o
   2  -3   1        720.34        752.98         6.29 o
   3  -3   1         57.29         76.12         0.77 o
   4  -3   1        117.73        125.17         1.39 o
   5  -3   1         35.80         44.70         0.88 o
   6  -3   1         18.10         16.26         0.61 o
   7  -3   1          0.55          0.74         0.57 o
   8  -3   1          3.15          3.63         0.64 o
   9  -3   1         15.80         14.97         1.18 o
  -8  -2   1          6.86          7.37         0.90 o
  -7  -2   1         21.92         20.93         1.18 o
  -6  -2   1        193.48        190.01         2.84 o
  -5  -2   1         19.31         18.88         0.51 o
  -4  -2   1          0.62          1.39         0.18 o
  -3  -2   1        126.65        110.93         1.23 o
  -2  -2   1         16.52         21.34         0.41 o
  -1  -2   1       2283.54       2225.63        17.10 o
   0  -2   1         17.88         17.64         0.45 o
   1  -2   1          4.16          5.00         0.16 o
   2  -2   1        848.91        947.59         7.19 o
   3  -2   1       1082.80       1283.11        10.77 o
   5  -2   1          0.00          0.12         0.22 o
   6  -2   1         29.57         28.29         0.88 o
   7  -2   1         60.92         67.71         1.88 o
   8  -2   1          1.28          1.54         0.53 o
   9  -2   1          0.20          0.91         0.51 o
  -9  -1   1          9.88         10.35         1.16 o
  -8  -1   1          6.55          8.66         1.19 o
  -7  -1   1          0.04          0.17         0.45 o
  -6  -1   1        134.97        127.66         1.74 o
  -5  -1   1        269.88        245.85         2.48 o
  -4  -1   1        322.15        338.36         3.15 o
  -3  -1   1          0.05          0.11         0.10 o
  -2  -1   1        110.62         92.92         1.56 o
  -1  -1   1        317.10        303.93         3.38 o
   0  -1   1       2331.84       2345.78        19.94 o
   1  -1   1         17.41         22.05         0.30 o
   2  -1   1          2.80          1.56         0.10 o
   3  -1   1        396.00        399.86         3.51 o
   4  -1   1        112.54        114.72         1.81 o
   5  -1   1        472.78        453.49         3.72 o
   6  -1   1        136.26        127.53         2.66 o
   7  -1   1         44.53         40.59         1.47 o
   8  -1   1         13.14         12.75         2.33 o
   9  -1   1          1.06          1.59         0.58 o
  -9   0   1          4.66          4.20         0.80 o
  -8   0   1          2.48          1.52         0.65 o
  -7   0   1         26.19         27.58         1.21 o
  -6   0   1         66.79         68.61         1.41 o
  -5   0   1        289.08        281.35         2.75 o
  -4   0   1        462.20        512.07         5.33 o
  -3   0   1       1374.24       1304.62         9.95 o
  -2   0   1        423.99        413.64         3.21 o
  -1   0   1        237.10        258.55         2.00 o
   0   0   1          0.48          0.68         0.05 o
   1   0   1        928.26        959.81         7.98 o
   2   0   1         73.31         79.18         0.74 o
   3   0   1       1148.01       1383.86        10.52 o
   4   0   1         88.40        117.95         1.16 o
   5   0   1         72.90         76.83         0.88 o
   6   0   1          4.18          4.53         0.55 o
   7   0   1         59.94         57.27         1.76 o
   8   0   1          3.23          4.82         0.72 o
   9   0   1          0.89          1.62         0.70 o
  -9   1   1         46.92         50.77         1.91 o
  -8   1   1          4.74          3.97         0.66 o
  -7   1   1          9.68         11.09         0.90 o
  -6   1   1         11.86         12.39         0.68 o
  -5   1   1         34.13         38.65         0.54 o
  -4   1   1          6.00          3.66         0.17 o
  -3   1   1       1798.03       2029.29        15.50 o
  -2   1   1         67.30         62.96         0.66 o
  -1   1   1       5048.06       4778.46        60.78 o
   0   1   1       1228.98       1262.20        10.81 o
   1   1   1       3560.22       3509.81        29.60 o
   3   1   1         65.10         80.22         1.17 o
   4   1   1        146.92        144.61         1.62 o
   5   1   1         89.68         85.97         1.14 o
   6   1   1        109.61         95.22         2.28 o
   7   1   1          1.51          1.33         0.49 o
   8   1   1          0.18          0.28         0.49 o
  -9   2   1          2.33          3.70         1.39 o
  -8   2   1          4.26          4.00         0.64 o
  -7   2   1         35.65         33.95         1.27 o
  -6   2   1          5.09          5.38         0.37 o
  -5   2   1         43.14         49.22         0.67 o
  -4   2   1        241.61        281.16         2.36 o
  -3   2   1         19.57         22.61         0.34 o
  -2   2   1         16.78         23.04         0.36 o
  -1   2   1        617.43        561.51         4.30 o
   0   2   1       3493.43       3281.40        24.98 o
   1   2   1       1136.55       1156.06        12.75 o
   2   2   1        629.63        639.80         4.97 o
   3   2   1        393.69        417.01         3.39 o
   4   2   1        115.34         98.72         1.06 o
   5   2   1         51.23         46.51         0.88 o
   6   2   1          7.61          7.60         0.65 o
   7   2   1          7.08          7.66         0.87 o
   8   2   1          1.60          1.24         0.61 o
  -9   3   1          1.80          1.76         0.58 o
  -8   3   1          1.34          1.87         0.51 o
  -7   3   1         60.05         57.51         1.62 o
  -6   3   1         16.60         17.55         0.60 o
  -5   3   1         76.02         89.01         1.06 o
  -4   3   1        155.85        162.69         1.48 o
  -3   3   1          2.34          3.31         0.16 o
  -2   3   1          2.90          1.25         0.09 o
  -1   3   1        115.05         96.38         1.06 o
   0   3   1        165.24        150.56         2.00 o
   1   3   1        114.54        112.78         1.06 o
   2   3   1        775.79        871.69         6.75 o
   3   3   1          7.82          8.66         0.28 o
   4   3   1        226.28        199.76         2.12 o
   5   3   1        171.68        146.45         2.21 o
   6   3   1         27.32         30.54         1.14 o
   7   3   1          1.26          0.00         0.74 o
   8   3   1          9.14          8.92         1.55 o
  -9   4   1          3.12          3.10         0.49 o
  -8   4   1          0.00          0.29         0.41 o
  -7   4   1         60.04         58.23         1.24 o
  -6   4   1        103.96        104.27         1.69 o
  -5   4   1        210.12        197.90         2.07 o
  -4   4   1         68.69         69.30         0.78 o
  -3   4   1         21.50         14.84         0.35 o
  -2   4   1         80.99         83.52         1.00 o
  -1   4   1        133.21        129.99         1.23 o
   0   4   1        196.37        191.31         1.68 o
   1   4   1        617.54        646.40         5.08 o
   2   4   1          7.23          7.80         0.25 o
   3   4   1          0.28          0.73         0.17 o
   4   4   1          3.19          1.23         0.25 o
   5   4   1          1.25          2.38         0.35 o
   6   4   1         37.01         39.29         1.39 o
   7   4   1         41.46         38.61         2.37 o
  -9   5   1          3.28          3.84         1.06 o
  -8   5   1         11.87          9.57         1.23 o
  -7   5   1          0.56          0.64         0.37 o
  -6   5   1         47.85         55.94         1.14 o
  -5   5   1         66.49         64.94         1.25 o
  -4   5   1          5.44          7.22         0.24 o
  -3   5   1         74.74         72.37         0.92 o
  -2   5   1        221.08        211.40         2.04 o
  -1   5   1          0.85          0.73         0.11 o
   0   5   1         42.53         42.80         0.56 o
   1   5   1          3.87          4.95         0.23 o
   2   5   1         19.27         22.06         0.44 o
   3   5   1          3.43          3.88         0.24 o
   4   5   1         60.56         57.39         1.64 o
   5   5   1          1.03          0.05         0.39 o
   6   5   1          3.24          3.51         0.70 o
   7   5   1         36.93         36.56         2.45 o
  -9   6   1          0.62          0.00         0.65 o
  -8   6   1          0.09          0.00         0.49 o
  -7   6   1          0.00          0.00         0.57 o
  -6   6   1         32.34         28.25         1.10 o
  -5   6   1        182.94        175.78         2.56 o
  -4   6   1         11.43          9.06         0.59 o
  -3   6   1          0.19          0.02         0.12 o
  -2   6   1        248.53        249.31         2.54 o
  -1   6   1         49.88         50.21         0.65 o
   0   6   1         56.33         65.74         0.80 o
   1   6   1         29.62         35.66         0.58 o
   2   6   1          0.29          0.00         0.37 o
   3   6   1          0.32          0.00         0.41 o
   4   6   1         12.64         14.22         2.09 o
   5   6   1          3.32          3.74         0.66 o
   6   6   1         38.37         47.82         1.72 o
  -9   7   1          4.09          2.86         0.98 o
  -8   7   1          7.31          5.73         1.06 o
  -7   7   1         12.32         11.98         0.93 o
  -6   7   1         98.51         97.11         2.17 o
  -5   7   1         17.31         19.41         0.92 o
  -4   7   1          0.05          0.00         0.20 o
  -3   7   1         51.52         47.97         0.79 o
  -2   7   1         16.73         15.15         0.43 o
  -1   7   1          0.05          0.43         0.17 o
   0   7   1        106.25        102.47         1.46 o
   1   7   1          8.21          5.82         0.45 o
   2   7   1          3.19          1.18         0.25 o
   3   7   1          0.31          0.48         0.74 o
   4   7   1          9.85         10.28         0.94 o
   5   7   1          2.29          2.41         0.63 o
  -9   8   1          0.01          0.00         0.65 o
  -8   8   1          2.29          1.37         0.55 o
  -7   8   1          8.02          7.89         0.81 o
  -6   8   1          4.32          3.07         0.52 o
  -5   8   1         27.13         29.32         1.09 o
  -4   8   1          3.11          3.42         0.36 o
  -3   8   1         16.41         14.80         0.53 o
  -2   8   1          4.22          3.53         1.02 o
  -1   8   1         52.82         54.85         1.53 o
   0   8   1        180.32        190.61         3.43 o
   1   8   1          3.88          5.25         0.61 o
   2   8   1          0.38          0.60         0.43 o
   3   8   1          7.29         10.64         0.98 o
   4   8   1          0.03          0.00         0.53 o
  -8   9   1         15.36         17.88         1.27 o
  -7   9   1         18.97         19.91         1.07 o
  -6   9   1          1.34          1.84         0.38 o
  -5   9   1         15.35         15.29         0.92 o
  -4   9   1         15.81         14.70         0.82 o
  -3   9   1         24.81         22.69         1.15 o
  -2   9   1          0.17          0.08         0.35 o
  -1   9   1         28.53         37.70         1.51 o
   0   9   1          0.00          0.00         0.37 o
   1   9   1          0.37          0.26         0.39 o
   2   9   1         26.92         23.85         1.30 o
   3   9   1          6.53          6.85         0.86 o
  -7  10   1          5.77          5.69         0.75 o
  -6  10   1          2.13          0.76         0.35 o
  -5  10   1          0.40          1.96         0.74 o
  -4  10   1          2.00          3.06         0.61 o
  -3  10   1         15.11         15.97         1.13 o
  -2  10   1          3.06          3.78         0.63 o
  -1  10   1         19.95         20.32         1.12 o
   0  10   1          6.53          7.60         0.80 o
   1  10   1          0.85          1.55         0.82 o
   2  10   1          4.27          3.40         0.71 o
  -6  11   1          2.73          3.84         1.06 o
  -5  11   1          1.37          2.94         1.06 o
  -4  11   1          0.30          0.32         0.49 o
  -3  11   1          0.06          0.57         0.52 o
  -2  11   1          2.32          2.99         0.61 o
  -1  11   1          1.32          2.49         0.58 o
   0  11   1          3.47          2.68         0.63 o
   1  11   1          5.17          6.22         1.31 o
  -4  12   1          4.74          4.11         0.72 o
  -3  12   1          0.38          0.08         0.52 o
  -2  12   1          2.55          4.49         0.79 o
   1 -12   2          0.74          0.41         0.65 o
   2 -12   2          8.04          7.20         1.23 o
   3 -12   2          0.04          0.33         0.65 o
   4 -12   2          0.33          0.00         0.74 o
   5 -12   2          0.29          0.33         0.37 o
   6 -12   2          1.67          2.54         0.61 o
  -2 -11   2          0.11          0.82         0.90 o
   0 -11   2          0.25          0.08         0.57 o
   1 -11   2          2.23          2.21         0.82 o
   2 -11   2          1.51          0.98         0.65 o
   3 -11   2          0.05          0.60         0.39 o
   4 -11   2          3.99          4.89         0.66 o
   5 -11   2          0.03          0.49         0.40 o
   6 -11   2          3.10          3.39         0.61 o
   7 -11   2         45.90         47.70         3.11 o
  -3 -10   2          0.00          0.49         0.58 o
  -2 -10   2          2.17          6.13         1.15 o
   0 -10   2         27.61         31.65         1.72 o
   1 -10   2         56.27         54.85         1.56 o
   2 -10   2         16.20         14.04         1.43 o
   3 -10   2          8.99          7.41         0.98 o
   4 -10   2         56.14         53.98         1.62 o
   5 -10   2          0.00          0.29         0.49 o
   6 -10   2          0.05          0.00         0.37 o
   7 -10   2         21.67         25.55         2.21 o
   8 -10   2          6.44          6.68         0.87 o
  -4  -9   2          2.41          3.75         0.78 o
  -3  -9   2          3.00          1.66         0.63 o
  -2  -9   2          0.91          0.49         0.57 o
  -1  -9   2          5.30          6.91         0.64 o
   0  -9   2          0.74          0.69         0.25 o
   1  -9   2          3.12          4.48         0.50 o
   2  -9   2          4.19          4.22         0.42 o
   3  -9   2         29.51         32.29         0.92 o
   4  -9   2         45.19         44.39         0.94 o
   5  -9   2         15.25         16.03         0.98 o
   6  -9   2          1.34          2.46         0.52 o
   7  -9   2         18.15         18.94         1.10 o
   8  -9   2          8.93          9.39         0.98 o
  -5  -8   2          0.34          1.09         0.59 o
  -4  -8   2          7.01          6.85         0.86 o
  -3  -8   2          3.54          4.02         0.52 o
  -2  -8   2         41.99         41.58         1.28 o
  -1  -8   2          7.42         10.03         0.42 o
   0  -8   2        254.06        249.23        10.34 o
   1  -8   2         59.71         54.96         1.10 o
   2  -8   2         32.76         29.17         0.68 o
   3  -8   2          0.95          0.00         0.19 o
   4  -8   2          0.79          2.22         0.34 o
   5  -8   2          6.26          5.70         0.70 o
   6  -8   2         85.23         83.44         2.08 o
   7  -8   2          0.06          0.29         0.40 o
   8  -8   2          7.51         10.82         1.04 o
   9  -8   2         10.78         13.69         2.00 o
  -6  -7   2          0.22          0.56         0.53 o
  -5  -7   2          1.58          0.24         0.37 o
  -4  -7   2         28.65         28.05         1.41 o
  -3  -7   2          0.06          0.00         0.21 o
  -2  -7   2        106.84        108.11         1.33 o
  -1  -7   2         36.89         42.03         0.77 o
   0  -7   2         58.08         57.46         0.77 o
   1  -7   2          0.23          0.05         0.13 o
   2  -7   2        215.90        212.97         2.68 o
   3  -7   2         88.69         86.85         1.12 o
   4  -7   2          1.37          0.98         0.30 o
   5  -7   2          0.36          0.45         0.29 o
   6  -7   2         47.50         52.89         1.56 o
   7  -7   2          1.06          1.06         0.46 o
   8  -7   2          8.30          8.97         0.90 o
   9  -7   2         17.92         22.43         1.37 o
  -7  -6   2          3.16          4.27         0.77 o
  -6  -6   2          1.55          1.54         0.44 o
  -5  -6   2          0.01          0.42         0.33 o
  -4  -6   2          0.00          0.00         0.25 o
  -3  -6   2          7.00          6.40         0.56 o
  -2  -6   2         38.08         37.57         0.60 o
  -1  -6   2        204.89        223.51         2.40 o
   0  -6   2          3.19          5.34         0.24 o
   1  -6   2         30.40         36.73         0.54 o
   2  -6   2        500.10        486.26         3.94 o
   3  -6   2        369.45        399.17         3.31 o
   4  -6   2          0.10          0.48         0.13 o
   5  -6   2        198.60        182.49         2.13 o
   6  -6   2         43.74         42.10         1.36 o
   7  -6   2          0.58          0.65         0.40 o
   8  -6   2          3.86          1.88         0.52 o
   9  -6   2          0.41          0.82         0.74 o
  -7  -5   2         15.24         17.40         1.18 o
  -6  -5   2          7.94          6.63         0.59 o
  -5  -5   2         22.77         18.52         0.64 o
  -4  -5   2          7.61          7.44         0.51 o
  -3  -5   2         39.34         38.77         0.70 o
  -2  -5   2          4.06          3.18         0.20 o
  -1  -5   2          0.16          0.02         0.10 o
   0  -5   2         55.84         54.03         0.65 o
   1  -5   2        782.27        762.82         5.92 o
   2  -5   2        245.65        249.12         2.13 o
   3  -5   2        411.44        436.23         4.50 o
   4  -5   2         22.16         26.93         0.51 o
   5  -5   2        375.95        397.80         3.78 o
   6  -5   2          9.32          9.61         0.49 o
   7  -5   2         77.22         77.02         1.91 o
   8  -5   2         35.04         42.27         2.09 o
   9  -5   2          0.01          1.72         0.74 o
  -8  -4   2          0.92          1.96         1.06 o
  -7  -4   2          6.01          5.89         1.15 o
  -6  -4   2          8.34          8.38         1.72 o
  -5  -4   2         12.25         11.73         0.80 o
  -4  -4   2         12.53         11.86         0.45 o
  -3  -4   2         63.53         66.78         0.77 o
  -2  -4   2        198.83        225.98         1.98 o
  -1  -4   2          5.24          4.57         0.35 o
   0  -4   2          2.96          5.08         0.18 o
   1  -4   2        205.37        175.02         1.53 o
   2  -4   2        531.24        547.06         4.30 o
   3  -4   2          4.28          7.87         0.22 o
   4  -4   2        153.25        168.44         1.78 o
   5  -4   2         16.58         18.34         0.49 o
   6  -4   2         43.47         45.96         1.70 o
   7  -4   2        135.60        122.52         3.39 o
   8  -4   2         40.59         37.13         1.42 o
   9  -4   2          4.77          5.93         0.81 o
  -8  -3   2          1.89          1.84         0.64 o
  -7  -3   2          0.60          0.90         0.74 o
  -6  -3   2          2.20          2.97         0.47 o
  -5  -3   2         57.13         60.62         1.47 o
  -4  -3   2          2.87          4.55         0.32 o
  -3  -3   2         84.88         74.19         0.79 o
  -2  -3   2        392.76        398.97         3.21 o
  -1  -3   2        141.38        126.72         1.22 o
   0  -3   2        185.83        214.30         1.76 o
   1  -3   2       1835.54       1793.20        13.68 o
   2  -3   2        116.10        131.63         1.18 o
   3  -3   2         26.23         28.57         0.39 o
   4  -3   2        296.73        328.20         3.09 o
   5  -3   2          2.76          2.65         0.31 o
   6  -3   2         57.89         53.44         1.22 o
   7  -3   2         33.84         40.21         1.84 o
   8  -3   2          8.58          7.86         1.15 o
   9  -3   2          1.69          1.07         0.70 o
  -8  -2   2          7.16          6.03         0.84 o
  -7  -2   2          1.42          0.70         0.46 o
  -6  -2   2          2.53          1.90         0.28 o
  -5  -2   2        116.04        110.99         1.38 o
  -4  -2   2         14.73         19.95         0.46 o
  -3  -2   2          4.77          4.27         0.24 o
  -2  -2   2          4.45          4.50         0.18 o
  -1  -2   2        494.64        523.83         4.35 o
   0  -2   2       2135.90       2136.32        21.24 o
   1  -2   2        274.50        329.82         3.49 o
   2  -2   2         15.75         12.09         0.22 o
   3  -2   2        147.72        121.72         1.13 o
   4  -2   2         13.09         13.08         0.26 o
   5  -2   2         65.61         73.13         1.00 o
   6  -2   2          0.07          0.33         0.19 o
   7  -2   2         64.07         58.26         1.73 o
   8  -2   2          4.62          4.39         0.69 o
   9  -2   2          2.58          2.41         0.64 o
  -9  -1   2          6.61          7.40         1.04 o
  -8  -1   2          0.57          0.04         0.94 o
  -7  -1   2          1.20          1.66         0.49 o
  -6  -1   2        128.17        122.34         1.70 o
  -5  -1   2        115.44        113.43         1.36 o
  -4  -1   2        178.60        189.39         1.93 o
  -3  -1   2         39.24         29.08         0.48 o
  -2  -1   2        929.73        943.14         7.19 o
  -1  -1   2       1093.31       1118.97        10.46 o
   0  -1   2        888.29        907.26         7.66 o
   1  -1   2       1397.23       1417.40        11.03 o
   2  -1   2        677.73        706.48         5.41 o
   3  -1   2        423.43        457.00         3.63 o
   4  -1   2          2.70          4.25         0.24 o
   5  -1   2          0.36          0.91         0.14 o
   6  -1   2         23.16         21.21         0.98 o
   7  -1   2         26.04         22.77         1.13 o
   8  -1   2          2.06          1.30         0.55 o
   9  -1   2         25.64         25.67         1.42 o
  -9   0   2         31.70         33.31         1.62 o
  -8   0   2         12.00         14.69         2.09 o
  -7   0   2          7.78          5.58         0.72 o
  -6   0   2         90.18         90.88         1.34 o
  -5   0   2          2.66          3.06         0.34 o
  -4   0   2        367.71        398.54         3.23 o
  -3   0   2        323.07        318.26         3.51 o
  -2   0   2         63.96         56.15         0.57 o
  -1   0   2       1515.20       1489.52        11.45 o
   0   0   2         31.95         37.93         0.41 o
   1   0   2        263.41        244.55         3.12 o
   2   0   2        177.05        221.16         1.84 o
   3   0   2         70.77         73.13         0.77 o
   4   0   2         64.34         49.08         0.63 o
   5   0   2         20.82         23.43         0.44 o
   6   0   2         11.76         11.83         1.23 o
   7   0   2          0.55          0.86         0.46 o
   8   0   2         10.15         13.22         1.13 o
   9   0   2          0.58          0.09         0.55 o
  -9   1   2          0.04          0.00         0.49 o
  -8   1   2          1.47          2.54         0.55 o
  -7   1   2          3.86          3.27         0.55 o
  -6   1   2        188.86        170.74         2.57 o
  -5   1   2        152.52        157.13         1.50 o
  -4   1   2        921.02       1001.22         7.72 o
  -3   1   2          4.97          4.32         0.16 o
  -2   1   2        698.35        742.64         5.67 o
  -1   1   2        576.19        595.62         4.99 o
   0   1   2        403.29        397.14         3.06 o
   1   1   2        653.78        659.50         5.06 o
   2   1   2         24.01         26.63         0.38 o
   3   1   2        218.62        208.24         1.83 o
   4   1   2        113.23        114.52         1.18 o
   5   1   2        105.52        104.25         1.48 o
   6   1   2        144.83        127.07         3.72 o
   7   1   2         16.47         12.22         1.43 o
   8   1   2          0.04          0.00         0.40 o
  -9   2   2          7.72          8.02         0.95 o
  -8   2   2          0.67          1.82         0.49 o
  -7   2   2         53.36         46.52         1.21 o
  -6   2   2          6.86         11.29         0.47 o
  -5   2   2        480.94        514.74         4.85 o
  -4   2   2         46.60         51.40         0.63 o
  -3   2   2        321.77        372.96         3.01 o
  -2   2   2         75.19         76.04         0.75 o
   0   2   2        259.41        272.65         2.43 o
   1   2   2        479.75        544.59         4.81 o
   2   2   2         46.64         40.15         0.56 o
   3   2   2          4.84          6.33         0.34 o
   4   2   2         15.87         16.77         0.38 o
   5   2   2          5.83          5.91         0.44 o
   6   2   2          0.66          0.55         0.33 o
   7   2   2          0.24          0.00         0.57 o
   8   2   2         18.56         21.06         1.50 o
  -9   3   2          1.42          1.60         0.68 o
  -8   3   2          0.22          0.79         0.43 o
  -7   3   2        196.93        195.97         3.00 o
  -6   3   2        190.59        188.51         2.32 o
  -5   3   2         12.02         17.05         0.36 o
  -4   3   2         89.51        108.27         1.09 o
  -3   3   2          3.78          1.69         0.13 o
  -2   3   2        663.43        642.08         6.69 o
  -1   3   2         78.83         72.01         0.73 o
   0   3   2        527.22        534.32         4.64 o
   1   3   2       2554.91       2588.54        19.84 o
   2   3   2          0.41          0.25         0.11 o
   3   3   2         90.54         97.69         1.05 o
   4   3   2         15.74         16.93         0.43 o
   5   3   2          1.45          0.35         0.28 o
   6   3   2         10.52         10.03         0.80 o
   7   3   2         14.39         15.95         1.64 o
  -9   4   2          9.95         11.40         1.07 o
  -8   4   2          0.17          0.14         0.37 o
  -7   4   2         58.36         63.52         1.18 o
  -6   4   2        193.98        205.69         2.52 o
  -5   4   2        336.65        336.71         3.51 o
  -4   4   2         26.07         29.53         0.47 o
  -3   4   2          1.10          1.08         0.16 o
  -2   4   2         78.00         77.10         0.80 o
  -1   4   2         85.11         92.16         0.93 o
   0   4   2        142.85        130.61         1.27 o
   2   4   2         89.78         89.31         0.99 o
   3   4   2         84.27         94.86         1.08 o
   4   4   2         16.70         15.17         0.62 o
   5   4   2          1.16          1.13         0.43 o
   6   4   2          1.84          2.29         0.70 o
   7   4   2          8.35          8.75         1.39 o
  -9   5   2          1.61          1.88         0.82 o
  -8   5   2         17.00         12.02         1.39 o
  -7   5   2        191.18        196.81         3.00 o
  -6   5   2          1.14          1.24         0.30 o
  -5   5   2         58.10         56.69         0.76 o
  -4   5   2         62.32         60.31         0.74 o
  -3   5   2        146.56        130.97         1.41 o
  -2   5   2         42.73         33.37         0.48 o
  -1   5   2         34.73         38.79         0.52 o
   0   5   2         82.65         95.65         0.99 o
   1   5   2        188.50        212.87         2.11 o
   2   5   2         17.49         18.54         0.53 o
   3   5   2         45.45         53.82         1.12 o
   4   5   2         34.83         36.00         1.30 o
   5   5   2          1.05          0.41         0.70 o
   6   5   2         39.99         44.14         1.61 o
  -9   6   2         17.18         18.49         1.80 o
  -8   6   2          0.00          0.40         0.43 o
  -7   6   2         25.65         28.08         1.18 o
  -6   6   2        182.90        177.86         3.37 o
  -5   6   2         43.22         47.36         0.88 o
  -4   6   2         23.29         18.49         0.60 o
  -2   6   2          0.06          0.01         0.12 o
  -1   6   2          9.31          7.83         0.34 o
   0   6   2        637.79        605.11         5.43 o
   1   6   2          4.57          2.59         0.25 o
   2   6   2          5.57          2.65         0.45 o
   3   6   2          0.68          0.61         0.61 o
   4   6   2          0.67          0.39         0.43 o
   5   6   2          0.07          0.29         0.49 o
   6   6   2          0.18          0.00         0.51 o
  -9   7   2          0.12          0.00         0.57 o
  -8   7   2          0.02          0.00         0.43 o
  -7   7   2          0.04          0.47         0.37 o
  -6   7   2         29.31         30.14         1.92 o
  -5   7   2        226.73        205.86         3.42 o
  -4   7   2         22.40         20.67         0.83 o
  -3   7   2         22.82         19.02         0.55 o
  -2   7   2         44.91         46.97         1.49 o
  -1   7   2          0.15          0.28         0.31 o
   0   7   2          5.63          4.65         0.38 o
   1   7   2          8.54          6.51         0.50 o
   2   7   2          0.23          0.66         0.25 o
   3   7   2         33.43         44.27         1.96 o
   4   7   2         17.95         21.60         1.47 o
   5   7   2          0.02          0.19         0.55 o
  -9   8   2          0.61          0.16         0.74 o
  -8   8   2         13.24         12.32         1.07 o
  -7   8   2          7.51          6.66         0.63 o
  -6   8   2          0.00          0.00         0.31 o
  -5   8   2          1.64          1.03         0.41 o
  -4   8   2        176.76        163.62         2.41 o
  -3   8   2        100.57         89.81         3.03 o
  -2   8   2          1.69          1.58         0.43 o
  -1   8   2        193.94        187.45         4.33 o
   0   8   2        111.37        106.44         2.33 o
   1   8   2          1.83          0.63         0.39 o
   3   8   2          1.07          4.14         0.72 o
   4   8   2          1.04          1.39         0.58 o
  -8   9   2          0.47          0.42         0.44 o
  -7   9   2          2.23          2.80         0.51 o
  -6   9   2         19.41         19.26         1.92 o
  -5   9   2          5.14          4.58         0.98 o
  -4   9   2         11.97         10.80         1.31 o
  -3   9   2         30.78         28.02         1.18 o
  -2   9   2          7.23          9.80         0.86 o
  -1   9   2          2.43          2.65         0.55 o
   0   9   2          8.74          6.47         0.71 o
   1   9   2          1.89          3.65         0.59 o
   2   9   2          4.04          3.53         0.69 o
   3   9   2          8.90          8.55         2.13 o
  -7  10   2          4.32          5.38         0.77 o
  -6  10   2          0.02          0.00         0.49 o
  -5  10   2         14.17         12.51         1.55 o
  -4  10   2         35.54         35.76         4.95 o
  -3  10   2          2.91          2.98         0.61 o
  -2  10   2         14.15         14.30         1.31 o
  -1  10   2          3.53          3.09         0.63 o
   0  10   2          0.17          0.23         0.45 o
   1  10   2         31.55         44.25         2.54 o
   2  10   2         30.13         40.55         1.76 o
  -6  11   2          0.07          0.00         0.65 o
  -5  11   2          0.13          0.41         0.65 o
  -4  11   2          2.62          3.20         1.06 o
  -3  11   2          0.01          0.00         0.43 o
  -2  11   2          0.03          0.00         0.40 o
  -1  11   2          0.43          0.08         0.45 o
   0  11   2          0.30          0.04         0.49 o
   1 -12   3          4.27          3.44         0.90 o
   2 -12   3          1.42          0.98         0.74 o
   3 -12   3          0.36          0.27         0.65 o
   4 -12   3         21.55         21.09         1.39 o
   5 -12   3          2.34          3.13         0.52 o
   0 -11   3          3.76          2.70         0.82 o
   1 -11   3          0.31          0.67         0.43 o
   2 -11   3          0.04          0.40         0.45 o
   3 -11   3         14.52         18.86         1.08 o
   4 -11   3          2.49          2.92         0.59 o
   5 -11   3          0.43          0.34         0.37 o
   6 -11   3          4.28          4.75         0.72 o
   7 -11   3          9.79         10.88         1.96 o
  -3 -10   3          0.13          0.98         0.74 o
  -1 -10   3          4.82          7.12         0.98 o
   0 -10   3         35.57         36.15         1.27 o
   1 -10   3          4.87          5.29         0.66 o
   2 -10   3          0.51          0.20         0.35 o
   3 -10   3         57.74         59.23         1.67 o
   4 -10   3         16.32         19.36         0.83 o
   5 -10   3          0.09          0.00         0.35 o
   6 -10   3          4.30          4.36         0.66 o
   7 -10   3          6.14          6.33         0.78 o
   8 -10   3          0.04          0.91         0.55 o
  -4  -9   3          1.16          0.25         0.65 o
  -3  -9   3          1.64          2.97         0.74 o
  -2  -9   3         12.87         17.26         1.04 o
  -1  -9   3          4.78          4.49         0.55 o
   0  -9   3         82.31         76.01         1.82 o
   1  -9   3         58.76         56.20         1.17 o
   2  -9   3         18.18         20.92         0.78 o
   3  -9   3          8.54          5.95         0.43 o
   4  -9   3          3.80          4.62         0.41 o
   5  -9   3          1.65          1.43         0.46 o
   6  -9   3          6.98          7.04         0.75 o
   7  -9   3         10.17         10.27         0.92 o
   8  -9   3          7.18          8.46         1.76 o
  -5  -8   3          4.88          7.36         1.23 o
  -4  -8   3          5.69          6.76         1.51 o
  -3  -8   3         12.90         15.25         1.88 o
  -2  -8   3          0.50          1.72         0.86 o
  -1  -8   3         57.75         57.32         1.19 o
   0  -8   3          0.66          0.33         0.17 o
   1  -8   3         41.86         37.77         0.78 o
   2  -8   3         14.38         20.61         0.65 o
   3  -8   3         33.04         31.48         0.73 o
   4  -8   3         12.53          9.62         0.50 o
   5  -8   3        110.91        107.61         2.41 o
   6  -8   3         11.64         11.17         0.87 o
   7  -8   3          6.40          5.36         0.72 o
   8  -8   3         16.56         17.81         1.27 o
  -6  -7   3         12.78         11.25         0.98 o
  -5  -7   3          0.43          0.39         0.43 o
  -4  -7   3          4.38          5.70         0.69 o
  -3  -7   3          1.35          0.16         0.53 o
  -2  -7   3          0.29          0.61         0.23 o
  -1  -7   3         65.02         65.52         1.09 o
   0  -7   3        160.19        149.69         1.50 o
   1  -7   3         53.98         50.15         0.70 o
   2  -7   3         93.64        103.54         1.13 o
   3  -7   3         17.51         21.03         0.55 o
   4  -7   3          1.58          1.35         0.20 o
   5  -7   3        135.00        136.33         2.66 o
   6  -7   3         13.08         12.43         0.92 o
   7  -7   3         16.23         16.39         1.04 o
   8  -7   3          0.85          0.76         0.49 o
   9  -7   3          0.97          0.00         0.65 o
  -7  -6   3          1.73          1.87         0.51 o
  -6  -6   3          2.97          1.51         0.52 o
  -5  -6   3         36.49         37.71         1.72 o
  -4  -6   3         18.22         20.98         0.98 o
  -3  -6   3         51.53         40.41         1.24 o
  -2  -6   3        144.17        125.85         1.32 o
  -1  -6   3          0.26          0.09         0.10 o
   0  -6   3        418.75        413.38         3.43 o
   2  -6   3        234.20        260.19         2.28 o
   3  -6   3         64.86         52.33         0.69 o
   4  -6   3          9.73         10.87         0.31 o
   5  -6   3         58.59         57.39         1.03 o
   6  -6   3         20.11         23.60         0.81 o
   7  -6   3          5.51          3.84         0.90 o
   8  -6   3          2.11          2.04         0.82 o
   9  -6   3          4.77          4.17         1.06 o
  -7  -5   3          3.10          3.14         0.50 o
  -6  -5   3          8.50          7.49         0.75 o
  -5  -5   3          0.64          0.20         0.35 o
  -4  -5   3         13.04         14.10         0.56 o
  -3  -5   3         31.01         36.43         0.66 o
  -2  -5   3         46.15         41.30         0.58 o
  -1  -5   3          3.23          4.54         0.24 o
   0  -5   3         11.65         12.54         0.28 o
   1  -5   3        451.28        454.27         4.06 o
   2  -5   3        435.80        510.21         4.10 o
   4  -5   3        137.19        147.79         1.44 o
   5  -5   3          7.87          7.92         0.65 o
   6  -5   3         17.73         18.17         1.03 o
   7  -5   3         23.94         21.72         1.07 o
   8  -5   3         28.02         23.22         1.18 o
   9  -5   3          7.39          7.00         0.68 o
  -8  -4   3         12.00         11.29         1.64 o
  -7  -4   3          1.45          0.82         0.49 o
  -6  -4   3         60.18         57.01         2.13 o
  -5  -4   3          4.97          7.48         0.57 o
  -4  -4   3         16.94         14.65         0.52 o
  -3  -4   3         67.88         62.44         0.80 o
  -2  -4   3          1.41          1.38         0.13 o
  -1  -4   3         13.22         11.39         0.30 o
   0  -4   3        236.35        282.85         3.29 o
   1  -4   3        670.93        792.67         6.30 o
   2  -4   3        254.45        268.88         2.27 o
   4  -4   3          4.05          5.18         0.21 o
   5  -4   3         71.05         81.71         1.13 o
   6  -4   3          0.07          0.00         0.25 o
   7  -4   3         63.33         56.08         1.29 o
   8  -4   3          0.53          0.00         0.32 o
   9  -4   3          0.01          0.47         0.49 o
  -8  -3   3          4.06          2.77         0.71 o
  -7  -3   3          4.36          3.44         1.06 o
  -6  -3   3         12.02         11.15         0.78 o
  -5  -3   3         10.90         10.89         0.61 o
  -4  -3   3         17.00         14.95         0.55 o
  -2  -3   3          2.97          3.25         0.24 o
  -1  -3   3        385.43        416.31         3.68 o
   0  -3   3        987.33       1084.15         8.23 o
   1  -3   3        104.92        128.37         1.59 o
   2  -3   3         61.73         56.50         0.64 o
   4  -3   3        202.30        209.93         1.88 o
   5  -3   3        239.36        255.81         2.59 o
   6  -3   3         84.15         72.28         1.20 o
   7  -3   3        169.93        153.56         3.15 o
   8  -3   3          1.95          1.69         0.57 o
   9  -3   3          4.12          3.33         0.64 o
  -8  -2   3          2.64          2.03         1.06 o
  -7  -2   3          0.45          0.74         0.65 o
  -6  -2   3         16.77         14.28         0.63 o
  -5  -2   3        152.06        141.66         2.08 o
  -4  -2   3          3.62          2.51         0.21 o
  -3  -2   3         27.16         28.71         0.41 o
  -2  -2   3         75.44         82.36         1.36 o
  -1  -2   3        921.75       1003.91         9.26 o
   0  -2   3       2886.16       2916.56        27.91 o
   1  -2   3         92.63        112.30         1.11 o
   2  -2   3        227.96        258.41         2.14 o
   3  -2   3        233.42        274.63         2.57 o
   4  -2   3          0.02          0.00         0.10 o
   5  -2   3          1.94          2.92         0.24 o
   6  -2   3         56.53         52.06         1.12 o
   7  -2   3          0.60          0.05         0.41 o
   8  -2   3          0.45          0.47         0.43 o
   9  -2   3         12.70         12.30         1.13 o
  -9  -1   3          0.45          0.00         0.70 o
  -8  -1   3         13.73         13.95         1.16 o
  -7  -1   3         12.08         12.68         1.47 o
  -6  -1   3         19.12         15.82         0.61 o
  -5  -1   3          1.51          1.74         0.21 o
  -4  -1   3        269.85        260.68         2.24 o
  -2  -1   3        428.09        445.89         3.51 o
  -1  -1   3       2513.96       2568.49        19.72 o
   0  -1   3          6.30          6.74         0.18 o
   1  -1   3        172.04        192.11         1.59 o
   3  -1   3         13.04          7.80         0.41 o
   4  -1   3        186.23        185.56         1.71 o
   5  -1   3         31.78         30.79         0.53 o
   6  -1   3         54.44         43.94         1.41 o
   7  -1   3          0.16          0.08         0.37 o
   8  -1   3         19.50         19.32         1.15 o
   9  -1   3          0.56          0.20         0.57 o
  -9   0   3         11.36         10.61         2.00 o
  -8   0   3          0.00          0.00         0.57 o
  -7   0   3          0.29          0.41         0.57 o
  -6   0   3        303.33        290.16         3.71 o
  -5   0   3        130.23        119.15         1.21 o
  -4   0   3         53.66         58.37         0.89 o
  -3   0   3         15.49         20.67         0.34 o
  -2   0   3          0.28          0.00         0.12 o
  -1   0   3       2115.30       2102.50        21.60 o
   0   0   3        272.10        276.74         2.20 o
   1   0   3         72.13         60.37         0.61 o
   2   0   3        151.73        165.06         1.46 o
   3   0   3         43.56         47.22         0.61 o
   4   0   3          6.35         10.74         0.31 o
   5   0   3         92.37         93.46         1.17 o
   6   0   3        136.16        115.20         2.56 o
   7   0   3          0.04          0.00         0.49 o
   8   0   3          0.62          0.38         0.61 o
  -9   1   3          9.21         10.62         1.07 o
  -8   1   3          4.97          5.81         0.98 o
  -7   1   3          9.11          9.49         0.81 o
  -6   1   3          1.09          0.66         0.25 o
  -5   1   3         26.55         28.22         0.53 o
  -4   1   3          9.20          5.96         0.29 o
  -3   1   3        316.69        341.28         2.80 o
  -2   1   3        143.88        143.11         1.27 o
  -1   1   3         18.80         26.17         0.38 o
   0   1   3        121.42        115.57         1.02 o
   1   1   3        664.52        654.71         5.55 o
   2   1   3         54.00         51.25         0.61 o
   3   1   3         43.73         40.10         0.56 o
   4   1   3        189.25        187.43         1.77 o
   5   1   3         52.63         51.78         1.13 o
   6   1   3         11.61         13.65         0.98 o
   7   1   3          7.15          9.10         0.90 o
   8   1   3         18.33         18.12         1.32 o
  -9   2   3          4.95          5.28         0.68 o
  -8   2   3          4.64          4.00         0.61 o
  -7   2   3         59.87         52.91         3.56 o
  -6   2   3        161.55        143.37         1.67 o
  -5   2   3          0.88          2.17         0.17 o
  -4   2   3        237.96        257.25         2.23 o
  -3   2   3         55.29         61.92         0.70 o
  -2   2   3       1356.25       1518.67        11.70 o
  -1   2   3         37.90         34.96         0.48 o
   0   2   3        560.92        588.66         5.06 o
   2   2   3          9.92         12.29         0.27 o
   3   2   3        142.39        129.23         1.29 o
   4   2   3         38.78         37.58         0.70 o
   5   2   3        228.72        231.66         3.57 o
   6   2   3         63.29         58.73         2.45 o
   7   2   3          6.20          3.68         0.98 o
   8   2   3          0.00          0.00         0.52 o
  -9   3   3          0.44          0.16         0.57 o
  -8   3   3          0.30          1.36         0.41 o
  -7   3   3         72.19         66.82         1.48 o
  -6   3   3          1.97          1.46         0.26 o
  -5   3   3          0.96          0.98         0.14 o
  -4   3   3        278.09        305.09         2.60 o
  -3   3   3        193.61        180.20         1.63 o
  -2   3   3         23.75         21.99         0.36 o
  -1   3   3          9.11          5.17         0.18 o
   0   3   3         56.14         54.18         0.73 o
   1   3   3        319.56        305.08         2.86 o
   2   3   3          0.05          0.42         0.11 o
   3   3   3         17.79         15.87         0.38 o
   4   3   3        165.97        146.87         1.80 o
   5   3   3          0.38          0.16         0.37 o
   6   3   3          0.78          1.44         0.45 o
   7   3   3          3.43          4.58         1.06 o
  -9   4   3          2.07          3.20         0.72 o
  -8   4   3         12.90         12.61         0.81 o
  -7   4   3        109.24         97.10         1.71 o
  -6   4   3         62.77         62.01         1.37 o
  -5   4   3          2.56          1.70         0.17 o
  -4   4   3        254.10        238.24         2.13 o
  -3   4   3        461.76        479.50         3.90 o
  -2   4   3        402.54        418.42         3.40 o
  -1   4   3        480.70        475.91         4.86 o
   0   4   3         66.67         78.12         0.97 o
   1   4   3         10.62         12.62         0.38 o
   2   4   3         18.54         17.06         0.45 o
   3   4   3         56.62         52.64         0.96 o
   4   4   3        147.74        153.49         2.92 o
   5   4   3          5.91          9.69         1.06 o
   6   4   3          0.06          0.39         0.43 o
   7   4   3          0.97          0.00         0.82 o
  -9   5   3         13.10         13.15         1.15 o
  -8   5   3          2.35          0.45         0.40 o
  -7   5   3         16.04         16.07         1.02 o
  -6   5   3         11.14          9.84         0.63 o
  -5   5   3         40.51         39.55         0.70 o
  -4   5   3        161.40        171.30         1.73 o
  -3   5   3         45.23         41.38         0.59 o
  -2   5   3         43.99         45.38         0.60 o
  -1   5   3         16.54         17.31         0.34 o
   0   5   3         64.48         61.91         0.89 o
   2   5   3          0.38          1.54         0.53 o
   3   5   3          7.81          8.62         1.32 o
   4   5   3         18.12         15.85         1.00 o
   5   5   3          1.24          0.40         0.43 o
   6   5   3          5.74          8.10         0.86 o
  -9   6   3         20.97         23.58         1.76 o
  -8   6   3          2.43          1.98         0.57 o
  -7   6   3          3.74          3.22         0.55 o
  -6   6   3         33.30         33.47         1.02 o
  -5   6   3        113.47        109.03         1.54 o
  -4   6   3         13.86         15.76         0.50 o
  -3   6   3          2.04          2.22         0.28 o
  -2   6   3         30.52         27.50         0.66 o
  -1   6   3          8.88          7.67         0.34 o
   0   6   3         41.46         36.37         0.89 o
   1   6   3         39.73         47.28         0.94 o
   2   6   3         24.65         25.67         0.72 o
   3   6   3        183.13        183.40         3.53 o
   4   6   3          3.29          3.35         0.65 o
   5   6   3          0.79          0.00         0.46 o
  -9   7   3         36.97         38.09         2.29 o
  -8   7   3          0.06          0.04         0.43 o
  -7   7   3          0.22          0.00         0.45 o
  -6   7   3         61.98         58.51         1.36 o
  -5   7   3          6.53          6.62         0.44 o
  -4   7   3          0.05          0.38         0.23 o
  -3   7   3          4.87          4.80         0.47 o
  -2   7   3         81.78         80.73         2.94 o
  -1   7   3        126.17        133.85         2.66 o
   0   7   3         74.94         68.91         1.76 o
   1   7   3         38.71         40.03         0.91 o
   2   7   3          1.93          2.63         0.42 o
   3   7   3          0.02          0.00         0.43 o
   4   7   3          0.56          0.25         0.53 o
  -8   8   3          9.17         11.81         1.64 o
  -7   8   3          1.22          0.57         0.61 o
  -6   8   3         13.95         11.31         1.42 o
  -5   8   3          0.11          0.00         0.27 o
  -4   8   3         57.83         51.20         2.29 o
  -3   8   3          3.13          2.98         0.55 o
  -2   8   3          0.01          0.05         0.33 o
  -1   8   3         46.56         44.99         1.44 o
   0   8   3         17.28         19.56         0.98 o
   1   8   3          1.66          3.27         0.45 o
   2   8   3          5.74          9.76         0.93 o
   3   8   3         29.90         35.66         1.53 o
   4   8   3          2.85          3.50         0.72 o
  -8   9   3          0.02          0.00         1.23 o
  -7   9   3          4.93          4.94         1.96 o
  -6   9   3          2.40          2.94         0.90 o
  -5   9   3          5.60          5.89         1.06 o
  -4   9   3         87.87         81.47         3.11 o
  -3   9   3          0.24          0.00         0.40 o
  -2   9   3         40.66         45.42         1.56 o
  -1   9   3         33.04         32.10         1.30 o
   0   9   3          2.41          2.40         0.65 o
   1   9   3          0.08          0.21         0.57 o
   2   9   3         20.96         21.84         1.30 o
  -7  10   3          3.97          4.50         1.23 o
  -6  10   3         10.07         12.19         1.55 o
  -5  10   3         25.70         25.27         1.96 o
  -4  10   3          0.04          0.00         0.82 o
  -3  10   3          0.11          0.22         0.45 o
  -2  10   3          3.09          2.90         0.58 o
  -1  10   3          1.04          0.52         0.45 o
   0  10   3          0.45          0.00         0.45 o
   1  10   3          9.38          8.92         1.47 o
  -5  11   3          2.56          1.47         0.98 o
  -4  11   3          0.69          0.00         0.70 o
  -3  11   3          3.49          3.80         0.75 o
  -2  11   3          6.46          6.62         0.84 o
  -1  11   3          0.07          0.00         0.49 o
   1 -12   4          0.38          0.16         0.65 o
   2 -12   4          2.32          3.95         0.70 o
   3 -12   4         20.96         21.59         1.16 o
   4 -12   4         15.06         16.99         1.21 o
   5 -12   4          3.12          4.93         0.80 o
   0 -11   4          5.20          5.35         0.69 o
   1 -11   4          4.92          6.89         1.15 o
   2 -11   4         24.30         26.68         1.21 o
   3 -11   4         52.98         50.71         1.67 o
   4 -11   4         44.22         45.36         1.62 o
   5 -11   4          2.71          3.03         0.61 o
   6 -11   4          3.60          3.89         0.69 o
   7 -11   4          4.25          4.99         1.19 o
  -3 -10   4          0.00          0.41         0.74 o
  -2 -10   4         34.01         36.07         1.96 o
  -1 -10   4          0.28          0.57         0.65 o
   0 -10   4          8.33          9.05         0.78 o
   1 -10   4         20.13         20.26         1.43 o
   2 -10   4         41.40         40.13         1.39 o
   3 -10   4         64.98         63.83         1.41 o
   4 -10   4          0.28          0.59         0.34 o
   5 -10   4          0.03          0.14         0.37 o
   6 -10   4          0.15          0.11         0.43 o
   7 -10   4          5.03          5.05         0.75 o
  -4  -9   4          0.64          0.25         0.52 o
  -3  -9   4          2.20          2.27         0.58 o
  -2  -9   4          0.58          0.00         0.57 o
  -1  -9   4         23.23         26.66         2.49 o
   0  -9   4         94.76         98.77         2.17 o
   1  -9   4         13.96         14.32         0.87 o
   2  -9   4         73.07         67.76         1.34 o
   3  -9   4        109.39        107.66         1.58 o
   4  -9   4          1.71          2.25         0.39 o
   5  -9   4         27.58         24.85         1.59 o
   6  -9   4          7.27          6.25         1.76 o
   7  -9   4          5.30          5.74         0.82 o
   8  -9   4         19.47         22.94         2.86 o
  -5  -8   4          4.59          6.75         1.02 o
  -4  -8   4          4.26          2.51         0.74 o
  -3  -8   4          0.01          0.04         0.35 o
  -2  -8   4          0.53          0.76         0.41 o
  -1  -8   4         22.41         24.59         1.11 o
   0  -8   4        103.07        106.21         1.78 o
   1  -8   4        117.46        113.62         1.74 o
   2  -8   4         41.20         40.19         1.05 o
   3  -8   4          1.68          2.07         0.28 o
   4  -8   4          5.12          3.95         0.55 o
   5  -8   4         55.81         53.60         1.56 o
   6  -8   4          3.75          4.29         0.61 o
   7  -8   4          0.04          0.06         0.39 o
   8  -8   4         45.44         53.66         2.66 o
  -6  -7   4          0.72          1.22         0.55 o
  -5  -7   4          0.00          0.90         0.46 o
  -4  -7   4         39.21         40.08         1.39 o
  -3  -7   4          0.23          0.14         0.37 o
  -2  -7   4         24.77         27.79         0.72 o
  -1  -7   4         30.46         30.50         0.80 o
   0  -7   4         30.85         32.67         0.56 o
   1  -7   4          0.66          0.58         0.16 o
   2  -7   4         62.96         73.28         0.90 o
   3  -7   4          0.15          0.00         0.13 o
   4  -7   4        187.30        182.52         2.55 o
   5  -7   4        442.88        413.02        10.80 o
   6  -7   4          3.38          3.74         0.58 o
   7  -7   4         19.16         22.92         1.16 o
   8  -7   4         45.09         54.31         2.54 o
   9  -7   4          8.24          7.52         1.39 o
  -7  -6   4          0.13          1.46         0.55 o
  -6  -6   4          1.41          2.19         0.52 o
  -5  -6   4         43.90         38.51         2.09 o
  -4  -6   4         13.80         13.34         0.93 o
  -3  -6   4         10.19          9.36         1.06 o
  -2  -6   4         34.70         33.77         0.66 o
  -1  -6   4          9.33         12.72         0.31 o
   0  -6   4        175.23        169.38         1.64 o
   1  -6   4         53.67         53.31         0.69 o
   2  -6   4        205.34        211.19         1.93 o
   3  -6   4          0.65          2.27         0.19 o
   4  -6   4         22.60         20.69         0.44 o
   5  -6   4          8.38          9.44         0.49 o
   6  -6   4          4.65          6.09         0.63 o
   7  -6   4          0.13          0.00         0.31 o
   8  -6   4         55.42         48.99         2.37 o
   9  -6   4         13.99         17.48         1.76 o
  -7  -5   4          8.51          8.42         0.83 o
  -6  -5   4         14.69         14.67         0.94 o
  -5  -5   4         10.97          8.94         0.75 o
  -4  -5   4          0.13          0.12         0.31 o
  -3  -5   4         64.54         65.78         1.26 o
  -2  -5   4          0.40          0.45         0.11 o
  -1  -5   4        100.94        112.82         1.13 o
   0  -5   4          4.86          7.65         0.24 o
   1  -5   4        512.26        534.74         4.28 o
   2  -5   4         18.39         22.86         0.42 o
   3  -5   4        124.59        123.88         1.26 o
   4  -5   4        333.00        334.00         2.88 o
   5  -5   4         14.21         13.20         0.55 o
   6  -5   4          1.66          2.66         0.82 o
   7  -5   4         37.01         30.78         1.24 o
   8  -5   4          0.42          0.95         0.38 o
   9  -5   4          3.30          3.59         0.85 o
  -7  -4   4          2.20          2.21         0.65 o
  -6  -4   4          8.22          7.28         0.98 o
  -5  -4   4        126.69        113.84         2.31 o
  -4  -4   4        133.27        130.51         3.07 o
  -3  -4   4          2.03          2.07         0.15 o
  -2  -4   4         37.51         38.34         0.62 o
  -1  -4   4         48.66         56.18         0.88 o
   0  -4   4          9.61         12.19         0.25 o
   1  -4   4         50.74         65.43         0.73 o
   2  -4   4         37.26         40.83         0.55 o
   3  -4   4          0.84          0.99         0.16 o
   4  -4   4        223.94        244.44         2.19 o
   5  -4   4          0.69          1.03         0.22 o
   6  -4   4          8.54          8.64         0.52 o
   7  -4   4         64.55         66.56         1.52 o
   8  -4   4         22.49         20.09         0.91 o
   9  -4   4          0.37          0.00         0.41 o
  -8  -3   4          0.97          0.00         0.65 o
  -7  -3   4         13.90         10.14         1.39 o
  -6  -3   4          4.46          4.76         0.55 o
  -5  -3   4          0.89          0.94         0.29 o
  -4  -3   4          8.17          7.14         0.35 o
  -3  -3   4          5.25          4.78         0.23 o
  -2  -3   4          3.93          6.77         0.27 o
  -1  -3   4        185.43        163.94         1.65 o
   0  -3   4        106.07         87.27         0.85 o
   1  -3   4          0.10          0.26         0.18 o
   2  -3   4        410.22        437.66         3.52 o
   3  -3   4        147.71        132.26         1.28 o
   4  -3   4         13.23         14.95         0.38 o
   5  -3   4          3.11          2.00         0.23 o
   6  -3   4         87.61         83.71         1.36 o
   7  -3   4         37.94         34.00         1.10 o
   8  -3   4          2.98          2.64         0.74 o
   9  -3   4          4.96          4.60         0.75 o
  -8  -2   4          7.52          7.36         1.31 o
  -7  -2   4          3.98          4.25         0.90 o
  -6  -2   4         33.15         29.36         0.84 o
  -5  -2   4        181.26        170.41         2.37 o
  -4  -2   4        112.26        100.62         1.30 o
  -3  -2   4         87.49         89.24         0.92 o
  -2  -2   4        721.29        715.30         5.55 o
  -1  -2   4        441.37        446.80         3.52 o
   0  -2   4       1120.22       1164.15         8.84 o
   1  -2   4        939.93        945.95         7.25 o
   2  -2   4        186.97        190.20         1.67 o
   3  -2   4        369.79        389.62         3.20 o
   4  -2   4        108.79        115.23         1.19 o
   5  -2   4         47.68         40.03         0.91 o
   6  -2   4         54.38         57.69         1.08 o
   7  -2   4         28.03         32.83         1.72 o
   8  -2   4          5.25          5.50         0.77 o
   9  -2   4          5.36          6.44         0.84 o
  -9  -1   4          8.56         10.22         1.64 o
  -8  -1   4          0.80          1.39         0.82 o
  -7  -1   4          0.08          0.33         0.49 o
  -6  -1   4          1.70          2.70         0.44 o
  -5  -1   4          3.68          3.58         0.27 o
  -4  -1   4         47.14         50.64         0.65 o
  -3  -1   4          9.71          7.61         0.23 o
  -2  -1   4        207.03        200.49         2.06 o
  -1  -1   4        272.40        285.92         2.97 o
   0  -1   4         17.30         16.95         0.33 o
   1  -1   4          7.53          4.42         0.22 o
   2  -1   4        346.93        353.70         2.88 o
   4  -1   4          2.69          2.76         0.20 o
   5  -1   4         44.90         43.26         0.67 o
   6  -1   4         21.60         18.54         0.68 o
   7  -1   4          2.07          1.43         0.46 o
   8  -1   4          3.65          2.45         0.61 o
  -9   0   4          1.94          1.39         0.82 o
  -8   0   4          3.49          4.58         1.06 o
  -7   0   4         62.30         62.43         1.85 o
  -6   0   4          4.43          3.48         0.33 o
  -5   0   4         20.88         22.34         0.43 o
  -4   0   4         17.75         20.37         0.38 o
  -3   0   4       1387.52       1456.37        11.07 o
  -2   0   4       1088.74       1154.72         8.83 o
  -1   0   4         27.36         19.69         0.31 o
   0   0   4        503.78        534.39         4.16 o
   1   0   4        609.10        576.26         4.50 o
   2   0   4         79.12         70.44         0.77 o
   3   0   4         80.07         75.46         0.86 o
   4   0   4        139.07        140.19         1.41 o
   5   0   4          0.29          0.30         0.21 o
   6   0   4          0.68          0.63         0.45 o
   7   0   4          2.02          1.15         0.49 o
   8   0   4          0.24          0.01         0.49 o
  -9   1   4         21.96         22.87         1.33 o
  -8   1   4          2.63          3.18         0.61 o
  -7   1   4         18.91         19.59         1.04 o
  -6   1   4          2.44          3.55         0.30 o
  -5   1   4          0.05          0.00         0.09 o
  -4   1   4          1.56          2.14         0.17 o
  -3   1   4         28.81         26.78         0.43 o
  -2   1   4         61.82         53.68         0.87 o
  -1   1   4         25.73         18.97         0.31 o
   0   1   4          0.03          0.12         0.12 o
   1   1   4         11.35         11.67         0.26 o
   2   1   4         56.43         48.90         0.62 o
   3   1   4         11.16         10.36         0.30 o
   4   1   4         82.00         79.60         1.12 o
   5   1   4         77.45         71.06         1.28 o
   6   1   4          3.94          2.53         0.55 o
   7   1   4          4.05          4.64         0.90 o
   8   1   4          0.23          0.62         0.82 o
  -9   2   4          0.98          0.70         0.57 o
  -8   2   4         16.07         16.21         1.19 o
  -7   2   4          0.17          0.48         0.37 o
  -6   2   4         44.89         43.18         0.78 o
  -5   2   4         24.23         20.98         0.44 o
  -4   2   4         48.59         56.55         0.72 o
  -3   2   4        125.89        145.40         1.94 o
  -1   2   4        254.13        265.88         2.22 o
   0   2   4         55.54         53.56         0.72 o
   1   2   4         31.64         30.36         0.45 o
   2   2   4        340.34        345.78         2.90 o
   3   2   4        401.32        394.71         3.33 o
   4   2   4         34.19         44.16         0.79 o
   5   2   4          0.19          0.28         0.24 o
   6   2   4          0.18          0.00         0.57 o
   7   2   4          4.67          1.64         0.82 o
  -9   3   4         11.72         10.25         2.41 o
  -8   3   4          8.98          9.91         0.75 o
  -7   3   4          8.80         12.74         0.75 o
  -6   3   4         17.77         18.81         0.61 o
  -5   3   4         67.33         65.70         0.90 o
  -4   3   4         31.74         37.07         0.57 o
  -3   3   4         34.26         42.15         0.59 o
  -2   3   4         75.58         63.22         0.73 o
  -1   3   4        123.41        135.44         1.27 o
   0   3   4         18.98         17.96         0.41 o
   1   3   4          3.84          1.87         0.20 o
   2   3   4         23.56         23.00         0.53 o
   3   3   4         12.42         12.95         0.59 o
   4   3   4        135.01        142.47         2.13 o
   5   3   4          6.98          4.46         1.02 o
   6   3   4          0.02          1.47         0.74 o
   7   3   4          6.84          5.56         1.15 o
  -9   4   4          4.41          4.31         0.71 o
  -8   4   4          0.23          0.00         0.40 o
  -7   4   4          7.77          7.35         0.47 o
  -6   4   4         93.13         86.76         1.38 o
  -5   4   4         37.88         34.17         0.59 o
  -4   4   4          7.09          6.83         0.33 o
  -3   4   4         13.13         14.24         0.34 o
  -1   4   4          8.09         10.78         0.34 o
   0   4   4         73.26         60.98         0.88 o
   1   4   4          2.64          1.32         0.20 o
   2   4   4         36.78         32.90         0.75 o
   3   4   4         19.09         20.09         0.70 o
   4   4   4         32.37         36.32         1.27 o
   5   4   4         12.29         16.60         0.98 o
   6   4   4          0.14          0.33         0.61 o
  -9   5   4         17.96         21.35         1.51 o
  -8   5   4          0.18          0.00         0.40 o
  -7   5   4         20.45         19.72         1.06 o
  -6   5   4        262.45        254.31         4.09 o
  -5   5   4         16.87         15.85         0.52 o
  -4   5   4         57.12         61.96         0.83 o
  -3   5   4          4.12          7.53         0.36 o
  -2   5   4          1.05          0.58         0.16 o
  -1   5   4          0.30          0.82         0.17 o
   0   5   4         41.46         41.95         0.76 o
   1   5   4         19.96         14.75         0.88 o
   2   5   4         35.14         25.33         0.70 o
   3   5   4         76.63         83.39         1.56 o
   4   5   4          0.34          0.00         0.40 o
   5   5   4          0.12          0.00         0.40 o
   6   5   4          1.15          1.55         0.57 o
  -9   6   4         12.26         13.82         1.76 o
  -8   6   4         10.07         11.86         1.04 o
  -7   6   4          3.90          2.73         0.55 o
  -6   6   4         80.00         77.86         1.58 o
  -5   6   4         49.31         43.86         0.90 o
  -4   6   4         79.60         74.62         1.19 o
  -3   6   4          0.78          0.36         0.22 o
  -2   6   4          8.56          7.48         0.61 o
  -1   6   4        163.74        159.50         2.86 o
   0   6   4          0.47          0.53         0.53 o
   1   6   4          4.45          4.19         0.44 o
   2   6   4          2.92          1.35         0.40 o
   3   6   4          0.69          0.00         0.37 o
   4   6   4          5.90          7.07         0.84 o
   5   6   4          0.27          0.82         0.52 o
  -8   7   4          7.11          8.44         1.51 o
  -7   7   4         17.79         15.24         1.00 o
  -6   7   4         54.60         53.29         1.32 o
  -5   7   4          0.16          0.09         0.26 o
  -4   7   4         99.05         89.49         2.11 o
  -3   7   4         14.78         14.76         0.94 o
  -2   7   4         58.25         51.29         1.50 o
  -1   7   4        114.52        109.32         2.34 o
   0   7   4          0.17          0.01         0.37 o
   1   7   4         49.27         36.19         0.90 o
   2   7   4         11.80          7.67         0.60 o
   3   7   4          4.37          3.79         0.94 o
   4   7   4          0.03          0.11         0.49 o
  -8   8   4          0.10          0.34         0.47 o
  -7   8   4          6.37          8.16         0.92 o
  -6   8   4         39.80         34.81         2.78 o
  -5   8   4          5.32          5.50         0.66 o
  -4   8   4          7.30          7.69         1.15 o
  -3   8   4         41.21         35.95         1.33 o
  -2   8   4         11.81         13.40         0.95 o
  -1   8   4          0.42          0.79         0.37 o
   0   8   4          7.38          6.78         0.98 o
   1   8   4         26.87         27.49         1.00 o
   2   8   4          2.03          2.87         0.61 o
   3   8   4          1.30          3.47         0.72 o
  -7   9   4          1.29          0.70         0.57 o
  -6   9   4          9.39          8.72         1.55 o
  -5   9   4         41.61         34.84         2.04 o
  -4   9   4         58.31         60.69         2.70 o
  -3   9   4          6.35          6.11         1.02 o
  -2   9   4          3.31          2.95         0.58 o
  -1   9   4          2.59          3.27         0.78 o
   0   9   4          0.55          0.00         0.35 o
   1   9   4         10.14         15.14         1.29 o
   2   9   4          0.08          0.55         0.98 o
  -6  10   4          0.39          0.98         0.82 o
  -5  10   4          1.62          1.23         0.82 o
  -4  10   4         44.49         39.94         1.62 o
  -3  10   4          3.28          2.04         0.58 o
  -2  10   4          2.02          1.92         0.58 o
  -1  10   4          0.14          0.27         0.49 o
   0  10   4          3.15          4.18         0.69 o
   0 -12   5          3.23          3.60         0.98 o
   1 -12   5         24.15         21.11         1.21 o
   2 -12   5         12.64         10.58         0.95 o
   3 -12   5          0.00          0.41         0.61 o
   4 -12   5         12.31         12.82         1.09 o
   5 -12   5          5.54          5.55         0.81 o
  -2 -11   5          1.13          0.41         0.74 o
  -1 -11   5          2.04          1.72         0.82 o
   0 -11   5          6.07          7.94         0.81 o
   1 -11   5          0.37          0.09         0.53 o
   2 -11   5          1.70          2.86         0.61 o
   3 -11   5         76.68         82.65         2.58 o
   4 -11   5          0.83          0.78         0.52 o
   5 -11   5         12.37         12.11         1.55 o
   6 -11   5          2.10          0.78         0.65 o
  -3 -10   5          0.25          0.16         0.52 o
  -2 -10   5          0.26          1.23         0.74 o
  -1 -10   5          0.55          0.08         0.65 o
   0 -10   5          1.49          1.87         0.49 o
   1 -10   5         52.25         45.18         1.76 o
   2 -10   5         31.02         25.64         1.16 o
   3 -10   5         21.01         20.22         1.76 o
   4 -10   5         19.43         19.13         2.41 o
   5 -10   5          0.26          0.45         0.43 o
   6 -10   5          0.90          1.95         1.27 o
   7 -10   5          0.18          0.13         0.49 o
  -4  -9   5          1.31          2.58         0.64 o
  -3  -9   5          0.69          1.66         0.74 o
  -2  -9   5          0.95          0.08         0.57 o
  -1  -9   5         75.17         75.37         1.84 o
   0  -9   5          0.01          0.44         0.37 o
   1  -9   5         10.51          8.60         0.72 o
   2  -9   5          0.76          0.29         0.40 o
   3  -9   5         30.59         33.64         0.96 o
   4  -9   5          0.09          0.00         0.26 o
   5  -9   5         28.58         31.14         1.24 o
   6  -9   5          0.00          0.00         0.37 o
   7  -9   5          5.27          5.05         0.77 o
   8  -9   5         39.47         44.44         1.76 o
  -5  -8   5          0.31          0.00         0.45 o
  -4  -8   5         21.10         20.74         1.13 o
  -3  -8   5         15.08         12.69         1.84 o
  -2  -8   5          3.92          3.16         0.58 o
  -1  -8   5         16.89         16.78         0.68 o
   0  -8   5         10.77         12.16         0.60 o
   1  -8   5        155.60        149.94         2.30 o
   2  -8   5         10.34         10.20         0.42 o
   3  -8   5         11.56         12.32         0.46 o
   4  -8   5         21.86         20.07         1.72 o
   5  -8   5         23.86         19.25         0.98 o
   6  -8   5          1.18          1.47         0.65 o
   7  -8   5          7.95          8.13         1.10 o
   8  -8   5         12.46         11.94         1.47 o
  -6  -7   5          0.33          0.56         0.49 o
  -5  -7   5          6.51          6.92         0.78 o
  -4  -7   5          1.69          3.19         0.58 o
  -3  -7   5         11.20          8.67         0.78 o
  -2  -7   5         12.61         11.59         0.60 o
  -1  -7   5          8.96          9.89         0.48 o
   0  -7   5         76.57         66.69         1.11 o
   1  -7   5         27.36         32.36         0.85 o
   2  -7   5         38.06         34.26         0.58 o
   3  -7   5          0.01          0.15         0.16 o
   4  -7   5         93.54         89.67         1.41 o
   5  -7   5         21.32         28.70         1.15 o
   6  -7   5          5.66          7.36         1.06 o
   7  -7   5          4.66          6.54         1.15 o
   8  -7   5         73.62         78.44         3.19 o
  -7  -6   5          3.56          4.24         0.72 o
  -6  -6   5          0.16          0.00         0.39 o
  -5  -6   5         13.31         13.58         1.01 o
  -4  -6   5         80.41         75.88         1.91 o
  -3  -6   5          0.13          0.20         0.31 o
  -2  -6   5         31.31         32.08         0.66 o
  -1  -6   5          0.50          0.00         0.15 o
   0  -6   5         15.72         15.17         0.44 o
   1  -6   5          0.15          0.88         0.13 o
   2  -6   5         67.95         71.39         0.88 o
   3  -6   5         27.39         32.66         0.56 o
   4  -6   5         73.17         69.94         1.07 o
   5  -6   5         22.93         22.03         0.75 o
   6  -6   5         54.54         52.07         1.56 o
   7  -6   5          1.16          1.41         0.49 o
   8  -6   5          1.50          0.65         0.82 o
  -7  -5   5          1.23          2.04         0.90 o
  -6  -5   5          7.43          6.74         0.72 o
  -5  -5   5         82.46         82.38         2.02 o
  -4  -5   5          0.04          0.00         0.31 o
  -3  -5   5         12.55         11.06         0.63 o
  -2  -5   5         28.30         23.59         0.53 o
  -1  -5   5          7.82         12.76         0.42 o
   0  -5   5          0.34          0.41         0.11 o
   1  -5   5          0.28          0.08         0.12 o
   3  -5   5         10.98          9.01         0.37 o
   4  -5   5         18.33         12.10         0.37 o
   5  -5   5         40.73         37.48         1.46 o
   6  -5   5         13.62         11.57         1.11 o
   7  -5   5          7.01          8.76         0.87 o
   8  -5   5         41.46         41.54         2.00 o
  -8  -4   5          5.60          4.58         1.06 o
  -7  -4   5         14.59         17.07         1.02 o
  -6  -4   5          0.75          0.32         0.37 o
  -5  -4   5         66.40         62.23         1.67 o
  -4  -4   5         40.95         37.81         1.21 o
  -3  -4   5          3.24          2.99         0.26 o
  -2  -4   5         53.84         49.39         0.85 o
  -1  -4   5         15.62         14.39         0.38 o
   1  -4   5        146.53        165.77         1.52 o
   2  -4   5          2.02          3.62         0.22 o
   3  -4   5         74.40         67.03         0.82 o
   4  -4   5         12.32         14.83         0.38 o
   5  -4   5          0.04          0.12         0.19 o
   6  -4   5          4.76          4.52         0.64 o
   7  -4   5         24.11         25.21         0.95 o
   8  -4   5          4.32          3.40         0.74 o
  -8  -3   5          1.06          0.90         0.82 o
  -7  -3   5          7.69          6.65         0.75 o
  -6  -3   5         70.03         70.60         1.85 o
  -5  -3   5        301.61        293.86         4.88 o
  -4  -3   5         14.56         12.55         0.56 o
  -3  -3   5         39.89         42.09         0.56 o
  -2  -3   5         72.12         63.68         0.86 o
  -1  -3   5        113.87        123.88         1.35 o
   0  -3   5        159.07        193.27         1.68 o
   1  -3   5         10.04          8.01         0.22 o
   2  -3   5         11.21         10.56         0.41 o
   3  -3   5         10.35          9.45         0.29 o
   4  -3   5          0.09          0.56         0.15 o
   5  -3   5         35.72         37.65         0.82 o
   6  -3   5          0.02          0.49         0.29 o
   7  -3   5         25.02         24.49         0.95 o
   8  -3   5          0.28          0.02         0.90 o
  -8  -2   5          6.52          8.83         1.47 o
  -7  -2   5          0.13          0.82         0.65 o
  -6  -2   5         25.04         25.78         1.10 o
  -5  -2   5        193.67        184.68         2.26 o
  -4  -2   5        102.03        103.32         1.26 o
  -3  -2   5         32.31         36.04         0.64 o
  -2  -2   5         17.67         17.18         0.39 o
  -1  -2   5        435.55        446.93         4.35 o
   0  -2   5         26.02         27.11         0.42 o
   1  -2   5        288.47        309.88         2.84 o
   2  -2   5         37.65         35.84         0.50 o
   3  -2   5        345.77        344.43         2.91 o
   4  -2   5         12.55         11.12         0.33 o
   5  -2   5         37.05         44.50         0.81 o
   6  -2   5          3.21          2.93         0.34 o
   7  -2   5         10.04          8.75         0.98 o
   8  -2   5          0.03          0.25         0.82 o
  -9  -1   5          1.55          1.72         0.90 o
  -8  -1   5         14.52         14.72         1.72 o
  -7  -1   5          6.29          8.18         0.84 o
  -6  -1   5        126.55        122.41         1.72 o
  -5  -1   5         74.20         78.26         1.09 o
  -4  -1   5         12.70         13.81         0.33 o
  -3  -1   5         26.12         35.36         0.52 o
  -2  -1   5         95.32        109.87         1.08 o
  -1  -1   5        313.29        343.78         4.19 o
   0  -1   5       1540.76       1584.08        13.16 o
   1  -1   5         28.91         33.01         0.54 o
   2  -1   5         14.88          9.59         0.24 o
   3  -1   5          2.87          1.82         0.16 o
   4  -1   5          1.60          1.86         0.19 o
   5  -1   5          0.28          0.89         0.21 o
   6  -1   5          7.06          8.44         0.72 o
   7  -1   5          2.43          1.88         0.82 o
   8  -1   5          4.50          4.01         1.15 o
  -9   0   5          4.10          7.32         0.95 o
  -8   0   5          1.26          0.70         0.46 o
  -7   0   5         22.45         23.46         1.15 o
  -6   0   5         61.14         58.45         1.05 o
  -5   0   5         22.24         23.89         0.47 o
  -4   0   5          5.09          5.67         0.26 o
  -2   0   5        327.52        374.98         3.07 o
  -1   0   5         84.74         82.31         1.08 o
   0   0   5       1212.70       1220.50         9.30 o
   1   0   5        103.76         89.82         0.98 o
   2   0   5         30.53         37.00         0.53 o
   3   0   5          1.88          1.65         0.16 o
   4   0   5         96.08         85.49         1.20 o
   5   0   5        138.57        126.86         1.41 o
   6   0   5          0.03          0.00         0.41 o
   7   0   5          0.13          0.00         0.65 o
   8   0   5          3.18          3.52         1.15 o
  -9   1   5          1.83          2.15         0.61 o
  -8   1   5         13.17         12.59         1.04 o
  -7   1   5         41.97         41.66         1.47 o
  -6   1   5          0.23          0.11         0.20 o
  -5   1   5         12.21         10.10         0.34 o
  -4   1   5          0.69          0.25         0.11 o
  -3   1   5         56.49         57.40         0.71 o
  -2   1   5          1.04          0.57         0.10 o
  -1   1   5        126.84        136.93         2.15 o
   0   1   5        330.72        311.76         2.58 o
   1   1   5         14.55         16.84         0.33 o
   2   1   5        110.46        130.89         1.30 o
   3   1   5         51.40         44.76         0.65 o
   4   1   5         50.86         45.89         0.76 o
   5   1   5          8.23          9.88         0.46 o
   6   1   5          3.09          2.54         0.65 o
   7   1   5          2.48          0.98         0.90 o
  -9   2   5         12.66         14.74         1.84 o
  -8   2   5         14.93         16.62         1.13 o
  -7   2   5         33.77         36.11         1.33 o
  -6   2   5         61.77         60.98         0.88 o
  -5   2   5          8.40          7.01         0.31 o
  -4   2   5         34.84         36.13         0.57 o
  -3   2   5        264.51        283.79         2.46 o
  -2   2   5          0.59          1.64         0.18 o
  -1   2   5        299.41        317.57         2.66 o
   0   2   5         92.34         84.23         0.98 o
   1   2   5         27.57         33.15         0.52 o
   2   2   5          2.25          1.87         0.16 o
   3   2   5         19.50         17.88         0.54 o
   4   2   5         50.05         46.41         1.02 o
   5   2   5          0.08          0.04         0.35 o
  -9   3   5          0.99          1.18         0.57 o
  -8   3   5         29.66         31.34         1.14 o
  -7   3   5         13.47         16.88         0.84 o
  -6   3   5          3.93          4.95         0.39 o
  -5   3   5          9.69          9.49         0.35 o
  -4   3   5         43.81         47.60         0.68 o
  -3   3   5         54.68         61.82         0.78 o
  -2   3   5          0.57          0.40         0.13 o
  -1   3   5          0.02          0.14         0.10 o
   0   3   5        120.61        127.39         1.64 o
   1   3   5         50.89         53.00         0.83 o
   2   3   5         50.32         48.19         0.81 o
   3   3   5          5.32          4.35         0.40 o
   4   3   5          0.56          1.25         0.43 o
   5   3   5          3.88          1.94         0.70 o
  -9   4   5          4.48          5.95         1.51 o
  -8   4   5          3.18          2.00         0.58 o
  -7   4   5          2.04          2.47         0.53 o
  -6   4   5          0.14          0.12         0.19 o
  -5   4   5         12.90         10.44         0.38 o
  -4   4   5         26.48         24.91         0.54 o
  -3   4   5          7.69          7.64         0.30 o
  -2   4   5         72.03         68.65         0.96 o
  -1   4   5         43.97         44.89         0.75 o
   0   4   5         26.49         30.83         0.61 o
   1   4   5         12.62         11.00         0.41 o
   2   4   5          7.47          6.86         0.49 o
   3   4   5          4.32          1.80         0.43 o
   4   4   5          1.54          0.38         0.41 o
   5   4   5          2.57          4.01         0.90 o
  -9   5   5          0.18          0.95         0.57 o
  -8   5   5         46.97         50.27         1.76 o
  -7   5   5         14.03         15.08         0.96 o
  -6   5   5          0.37          0.30         0.28 o
  -5   5   5         49.33         45.83         0.92 o
  -4   5   5          3.44          2.93         0.23 o
  -3   5   5          5.70          5.86         0.33 o
  -2   5   5         73.72         80.02         1.12 o
  -1   5   5        221.05        218.59         2.99 o
   0   5   5          8.55          9.10         0.66 o
   1   5   5         25.99         24.71         0.81 o
   2   5   5          2.25          2.70         0.49 o
   3   5   5          6.77          8.41         0.78 o
   4   5   5         20.44         21.67         1.10 o
   5   5   5          3.53          5.89         1.15 o
  -9   6   5         30.22         30.39         1.53 o
  -8   6   5          0.41          0.00         0.82 o
  -7   6   5         21.83         21.92         1.27 o
  -6   6   5         77.54         75.57         1.72 o
  -5   6   5         40.79         40.63         1.06 o
  -4   6   5         34.75         34.18         1.21 o
  -3   6   5          7.41          9.54         0.61 o
  -2   6   5         10.87         11.25         0.81 o
  -1   6   5         11.23         12.84         0.69 o
   0   6   5          0.85          0.29         0.29 o
   1   6   5         18.04         19.30         1.23 o
   2   6   5          0.15          1.96         0.49 o
   3   6   5          0.39          0.12         0.43 o
   4   6   5          0.08          0.08         0.43 o
  -8   7   5          8.31          8.68         0.94 o
  -7   7   5          4.20          4.43         0.72 o
  -6   7   5         10.71          9.57         0.90 o
  -5   7   5         19.81         18.96         1.68 o
  -4   7   5         35.52         36.21         1.30 o
  -3   7   5        145.70        143.74         2.36 o
  -2   7   5        171.34        170.33         3.24 o
  -1   7   5         17.60         14.48         1.23 o
   0   7   5         21.43         23.72         1.47 o
   1   7   5          1.73          1.86         0.46 o
   2   7   5          2.69          1.67         0.78 o
   3   7   5          0.05          0.12         0.43 o
  -7   8   5          6.51          7.07         0.87 o
  -6   8   5          1.08          0.81         0.49 o
  -5   8   5          2.11          2.09         0.52 o
  -4   8   5         35.73         30.22         1.24 o
  -3   8   5         11.24         10.75         0.90 o
  -2   8   5         17.56         18.27         1.01 o
  -1   8   5          5.05          6.14         0.74 o
   0   8   5          7.94         12.03         1.10 o
   1   8   5          4.51          6.28         0.60 o
   2   8   5          2.89          0.37         0.52 o
  -7   9   5          3.49          4.58         0.78 o
  -6   9   5          4.95          5.23         0.78 o
  -5   9   5         13.01         10.10         0.95 o
  -4   9   5         34.07         36.32         2.13 o
  -3   9   5         59.25         66.49         2.66 o
  -2   9   5          0.21          0.00         0.37 o
  -1   9   5          0.02          0.13         0.49 o
   0   9   5         14.13         16.65         1.15 o
   1   9   5         22.04         23.65         1.23 o
  -5  10   5         11.93         12.60         1.55 o
  -4  10   5          8.95         11.07         1.04 o
  -3  10   5          0.48          0.28         0.49 o
  -2  10   5          0.99          1.35         0.55 o
  -1  10   5          1.34          0.94         0.55 o
   0 -12   6          1.22          3.35         0.98 o
   1 -12   6          0.42          1.17         0.55 o
   2 -12   6          3.16          4.19         0.69 o
   3 -12   6          1.80          3.19         0.72 o
   4 -12   6          0.01          0.00         0.49 o
  -2 -11   6          0.01          0.08         0.82 o
  -1 -11   6          0.27          0.57         0.74 o
   0 -11   6          4.21          5.04         0.71 o
   1 -11   6          1.05          1.08         0.49 o
   2 -11   6          1.02          1.39         0.52 o
   3 -11   6          1.68          1.51         0.52 o
   4 -11   6          4.62          5.34         1.27 o
   5 -11   6          0.75          2.62         0.90 o
   6 -11   6          1.28          1.80         0.90 o
  -3 -10   6         11.91         16.31         1.24 o
  -2 -10   6         32.95         40.00         2.29 o
  -1 -10   6          4.61          4.99         1.06 o
   0 -10   6          4.39          4.42         0.64 o
   1 -10   6          0.04          0.39         0.37 o
   2 -10   6          7.14          8.50         1.15 o
   3 -10   6         30.38         29.23         1.30 o
   4 -10   6          3.53          5.40         0.75 o
   5 -10   6          3.19          6.38         1.15 o
   6 -10   6          8.44          9.04         0.90 o
   7 -10   6          0.01          0.00         0.46 o
  -4  -9   6          7.05          8.45         0.98 o
  -3  -9   6         49.56         53.45         1.79 o
  -2  -9   6          0.21          0.00         0.65 o
  -1  -9   6          0.77          0.62         0.41 o
   0  -9   6          0.02          0.00         0.25 o
   1  -9   6         15.40         14.92         0.98 o
   2  -9   6         18.33         17.55         1.10 o
   3  -9   6          0.47          0.82         0.57 o
   4  -9   6         12.17         12.97         0.72 o
   5  -9   6         18.64         18.76         1.01 o
   6  -9   6          7.00          9.03         1.39 o
   7  -9   6          0.00          0.10         0.49 o
  -5  -8   6          2.15          2.17         0.61 o
  -4  -8   6          3.91          4.19         0.72 o
  -3  -8   6         28.25         33.79         1.39 o
  -2  -8   6         21.52         23.39         1.64 o
  -1  -8   6         25.83         25.05         1.02 o
   0  -8   6          7.78          6.81         0.67 o
   1  -8   6         41.59         33.73         0.99 o
   2  -8   6         19.87         20.97         0.66 o
   3  -8   6        175.63        163.93         1.89 o
   4  -8   6          6.08          5.33         0.61 o
   5  -8   6          1.47          1.35         0.45 o
   6  -8   6         10.51         10.63         1.23 o
   7  -8   6          3.54          4.17         0.98 o
   8  -8   6          2.58          1.15         0.90 o
  -6  -7   6          0.01          0.00         0.61 o
  -5  -7   6          3.02          4.34         0.82 o
  -4  -7   6        114.01        118.54         3.11 o
  -3  -7   6         49.38         52.20         2.66 o
  -2  -7   6          2.72          2.15         0.33 o
  -1  -7   6          4.16          5.23         0.40 o
   0  -7   6         49.44         48.22         0.96 o
   1  -7   6          4.29          7.89         0.39 o
   2  -7   6        272.77        260.06         2.40 o
   3  -7   6          7.02         10.18         0.39 o
   4  -7   6         46.23         48.50         1.10 o
   5  -7   6          9.50          8.25         0.57 o
   6  -7   6          9.06          6.79         0.98 o
   7  -7   6          0.67          0.74         0.74 o
   8  -7   6          0.41          1.06         0.90 o
  -6  -6   6          2.81          4.15         1.55 o
  -5  -6   6          0.01          0.00         0.39 o
  -4  -6   6          2.26          2.95         0.52 o
  -3  -6   6          1.93          1.99         0.46 o
  -2  -6   6          2.17          1.89         0.32 o
  -1  -6   6         50.57         43.02         0.86 o
   0  -6   6          9.09          6.41         0.34 o
   1  -6   6        142.45        140.55         1.62 o
   2  -6   6        108.40        100.05         1.23 o
   3  -6   6        159.02        156.63         1.92 o
   4  -6   6          0.00          0.00         0.15 o
   5  -6   6         16.08         16.80         1.09 o
   6  -6   6         29.45         25.32         1.16 o
   7  -6   6          1.02          1.72         0.52 o
   8  -6   6         22.81         23.70         1.33 o
  -7  -5   6          1.89          0.94         0.94 o
  -6  -5   6          0.05          0.50         0.43 o
  -5  -5   6         19.93         21.27         1.07 o
  -4  -5   6         52.53         53.44         2.00 o
  -3  -5   6         25.80         24.94         1.78 o
  -2  -5   6        178.27        173.87         1.92 o
  -1  -5   6         58.75         60.15         0.90 o
   0  -5   6        135.85        139.66         1.58 o
   1  -5   6        235.09        215.62         1.96 o
   2  -5   6        525.99        540.97         4.42 o
   3  -5   6         42.25         47.50         0.70 o
   4  -5   6         20.31         24.05         0.60 o
   5  -5   6         36.76         32.84         0.93 o
   6  -5   6         55.15         48.65         2.17 o
   7  -5   6          5.51          7.87         0.87 o
   8  -5   6          7.81          6.42         1.47 o
  -7  -4   6          5.01          6.05         0.98 o
  -6  -4   6          0.00          0.49         0.41 o
  -5  -4   6         30.55         27.74         1.27 o
  -4  -4   6          3.01          3.38         0.78 o
  -3  -4   6          0.37          0.37         0.19 o
  -2  -4   6        198.53        188.75         2.01 o
  -1  -4   6          1.58          0.69         0.23 o
   0  -4   6        141.23        158.41         1.49 o
   1  -4   6          7.33          5.40         0.23 o
   2  -4   6         13.67         13.53         0.33 o
   3  -4   6         20.51         19.29         0.42 o
   4  -4   6          8.14         10.37         0.40 o
   5  -4   6         88.09         85.74         1.60 o
   6  -4   6         81.09         73.08         2.29 o
   7  -4   6         13.81         15.41         1.13 o
   8  -4   6         17.79         15.78         1.23 o
  -8  -3   6          0.68          0.65         0.74 o
  -7  -3   6          0.42          0.00         0.41 o
  -6  -3   6          2.90          2.68         0.41 o
  -5  -3   6         24.31         22.13         0.84 o
  -4  -3   6          2.37          1.87         0.65 o
  -3  -3   6          7.08         10.13         0.61 o
  -2  -3   6        401.95        414.12         3.84 o
  -1  -3   6        398.37        418.56         3.42 o
   0  -3   6        167.30        167.14         1.53 o
   1  -3   6        218.21        221.07         1.96 o
   2  -3   6        476.83        486.93         3.96 o
   3  -3   6        212.82        217.76         2.22 o
   4  -3   6          6.94         10.99         0.51 o
   5  -3   6        156.87        144.52         3.60 o
   6  -3   6         13.19          9.93         2.25 o
   7  -3   6          3.47          4.84         0.75 o
   8  -3   6          3.23          3.20         0.78 o
  -8  -2   6         34.33         38.52         2.45 o
  -7  -2   6          6.31          7.47         0.65 o
  -6  -2   6        149.75        136.75         2.49 o
  -5  -2   6         22.01         21.06         0.81 o
  -4  -2   6        107.60        107.68         1.47 o
  -3  -2   6         47.07         53.81         0.79 o
  -2  -2   6         13.22         14.29         0.30 o
  -1  -2   6        159.06        155.43         1.43 o
   0  -2   6         10.02          9.36         0.29 o
   1  -2   6          3.44          3.92         0.25 o
   2  -2   6         17.76         14.31         0.56 o
   3  -2   6         17.65         18.29         0.46 o
   4  -2   6         43.18         43.83         0.87 o
   5  -2   6          0.84          1.43         0.49 o
   6  -2   6         13.97         13.72         1.06 o
   7  -2   6          4.52          7.04         1.06 o
   8  -2   6          1.12          0.93         0.61 o
  -8  -1   6          0.61          0.81         0.86 o
  -7  -1   6          3.71          3.56         1.15 o
  -6  -1   6         15.81         16.65         0.76 o
  -5  -1   6         14.77         13.44         0.54 o
  -4  -1   6        243.48        223.47         2.05 o
  -3  -1   6         23.60         24.92         0.45 o
  -2  -1   6        616.45        656.43         5.49 o
  -1  -1   6        338.45        386.16         3.17 o
   0  -1   6          2.68          4.58         0.29 o
   2  -1   6          1.67          2.56         0.30 o
   3  -1   6         40.48         41.48         0.71 o
   4  -1   6        209.80        199.38         2.13 o
   5  -1   6        338.18        318.66         4.25 o
   6  -1   6          1.15          1.74         1.10 o
   7  -1   6         10.68         12.00         1.06 o
  -9   0   6         14.39         16.19         1.33 o
  -8   0   6          2.02          2.45         1.27 o
  -7   0   6         59.05         57.27         1.82 o
  -6   0   6         22.77         16.88         0.58 o
  -5   0   6        122.90        118.44         1.30 o
  -4   0   6         42.79         46.66         0.68 o
  -3   0   6        188.11        178.37         1.69 o
  -2   0   6         82.28         72.18         0.83 o
  -1   0   6        326.89        366.58         3.03 o
   0   0   6        123.28        148.64         1.57 o
   1   0   6         62.23         57.55         0.80 o
   2   0   6          2.50          3.39         0.19 o
   3   0   6         47.17         48.22         0.84 o
   4   0   6          4.73          5.75         0.48 o
   5   0   6          5.81          7.97         0.49 o
   6   0   6          3.28          3.22         0.64 o
   7   0   6          2.56          1.72         0.82 o
  -9   1   6          0.10          0.40         0.55 o
  -8   1   6          0.06          0.37         0.65 o
  -7   1   6          3.50          4.53         0.66 o
  -6   1   6          0.61          0.23         0.21 o
  -5   1   6         60.97         56.94         0.82 o
  -4   1   6         41.22         45.78         0.68 o
  -3   1   6        139.25        133.45         1.35 o
  -2   1   6         48.63         54.06         0.69 o
  -1   1   6        281.05        284.09         2.44 o
   0   1   6         58.93         65.82         0.76 o
   1   1   6        647.30        604.24         4.84 o
   2   1   6        173.52        152.75         1.50 o
   3   1   6        199.59        187.24         2.38 o
   4   1   6        328.10        286.40         4.54 o
   5   1   6         18.92         18.53         0.92 o
  -9   2   6          2.82          2.01         0.82 o
  -8   2   6         48.84         49.69         2.45 o
  -7   2   6          5.78          5.13         0.66 o
  -6   2   6         49.87         50.99         0.88 o
  -5   2   6          7.98          7.18         0.35 o
  -4   2   6         16.91         14.83         0.39 o
  -3   2   6         63.16         66.62         0.83 o
  -2   2   6         73.13         75.81         1.00 o
  -1   2   6        258.02        251.73         2.21 o
   0   2   6         20.57         15.29         0.34 o
   1   2   6          0.68          0.39         0.15 o
   2   2   6         60.17         58.92         0.99 o
   3   2   6          3.61          6.38         1.06 o
   4   2   6          0.23          0.33         0.45 o
   5   2   6          0.00          0.41         0.57 o
  -9   3   6         14.98         17.18         1.88 o
  -8   3   6          1.55          2.45         0.61 o
  -7   3   6         14.15         10.71         1.31 o
  -6   3   6         79.44         73.24         1.17 o
  -5   3   6          0.02          0.32         0.15 o
  -4   3   6         48.01         51.16         0.75 o
  -3   3   6          0.46          0.44         0.14 o
  -2   3   6        169.66        174.02         1.66 o
  -1   3   6         25.88         28.80         0.74 o
   0   3   6         63.99         60.32         0.90 o
   1   3   6        133.77        122.86         1.69 o
   2   3   6         35.27         35.16         0.91 o
   3   3   6        114.64        105.91         2.28 o
   4   3   6          8.59         11.45         1.23 o
   5   3   6          5.20          5.73         0.98 o
  -9   4   6          3.15          2.78         0.98 o
  -8   4   6         33.76         36.95         1.56 o
  -7   4   6          0.08          0.00         0.33 o
  -6   4   6          5.80          5.77         0.37 o
  -5   4   6          0.54          0.45         0.17 o
  -4   4   6         12.55         12.44         0.39 o
  -3   4   6         21.27         21.13         0.60 o
  -2   4   6         62.85         62.84         1.06 o
  -1   4   6          6.52          7.60         0.54 o
   0   4   6          0.72          0.19         0.21 o
   1   4   6          8.74          8.10         0.47 o
   2   4   6          8.14          7.28         0.58 o
   3   4   6          4.30          3.60         0.82 o
   4   4   6          1.17          1.47         0.74 o
   5   4   6          0.98          2.29         0.90 o
  -8   5   6          0.55          0.04         0.53 o
  -7   5   6          0.36          0.29         0.53 o
  -6   5   6          0.09          0.18         0.28 o
  -5   5   6          4.58          2.38         0.36 o
  -4   5   6         51.31         41.40         1.25 o
  -3   5   6         21.08         19.35         0.69 o
  -2   5   6         14.52         13.50         0.52 o
  -1   5   6         56.07         54.03         1.67 o
   0   5   6          5.88          8.00         0.49 o
   1   5   6         14.62         16.14         0.84 o
   2   5   6         24.67         23.31         1.55 o
   3   5   6          4.66          5.64         1.06 o
   4   5   6         14.99         19.47         1.80 o
  -8   6   6         18.80         20.66         1.21 o
  -7   6   6          1.82          1.04         0.37 o
  -6   6   6          6.11          5.17         1.27 o
  -5   6   6          0.14          0.20         0.35 o
  -4   6   6          0.08          0.00         0.29 o
  -3   6   6        117.45        114.20         4.78 o
  -2   6   6         73.55         73.09         1.79 o
  -1   6   6          6.53          8.29         0.72 o
   0   6   6          3.87          1.57         0.40 o
   1   6   6          1.86          1.82         0.45 o
   2   6   6         14.33         15.70         1.55 o
   3   6   6          2.48          0.90         0.74 o
   4   6   6          0.82          1.55         0.90 o
  -8   7   6         14.94         16.44         1.96 o
  -7   7   6          3.13          3.44         0.66 o
  -6   7   6          4.42          4.58         0.69 o
  -5   7   6         44.29         41.29         1.47 o
  -4   7   6          0.55          0.42         0.65 o
  -3   7   6          2.17          2.83         0.43 o
  -2   7   6          1.08          1.58         0.43 o
  -1   7   6          0.47          0.25         0.41 o
   0   7   6          0.87          0.33         0.49 o
   1   7   6          0.23          0.12         0.45 o
   2   7   6          1.35          0.65         0.65 o
   3   7   6          0.29          0.00         0.65 o
  -7   8   6          0.24          0.00         0.57 o
  -6   8   6          5.09          4.60         0.69 o
  -5   8   6         15.82         15.75         1.15 o
  -4   8   6         12.49         12.73         0.98 o
  -3   8   6         95.54         94.50         1.92 o
  -2   8   6          1.81          3.03         0.55 o
  -1   8   6          2.47          4.80         0.64 o
   0   8   6          1.95          3.97         1.39 o
   1   8   6          8.93          9.53         1.06 o
  -6   9   6          2.64          2.84         0.90 o
  -5   9   6          1.00          0.75         0.49 o
  -4   9   6         13.25         15.46         1.18 o
  -3   9   6          8.67          8.71         0.90 o
  -2   9   6          2.54          3.50         0.66 o
  -1   9   6          1.27          1.60         0.74 o
   0   9   6          3.34          2.11         0.55 o
   1 -12   7          0.08          0.00         0.49 o
   2 -12   7          0.08          0.20         0.52 o
   3 -12   7          6.39          8.92         0.98 o
  -1 -11   7          3.62          5.89         1.23 o
   0 -11   7          0.09          0.00         0.90 o
   1 -11   7          0.10          1.52         0.55 o
   2 -11   7         11.64         13.46         1.09 o
   3 -11   7          0.20          0.13         0.49 o
   4 -11   7          5.52          7.08         0.87 o
   5 -11   7          4.96          4.42         1.15 o
  -3 -10   7         17.62         15.00         1.18 o
  -2 -10   7          0.02          0.00         0.74 o
  -1 -10   7          1.08          0.57         0.82 o
   0 -10   7          0.13          0.16         0.39 o
   1 -10   7          0.05          0.08         0.40 o
   2 -10   7          0.03          0.70         0.46 o
   3 -10   7         12.70         13.55         1.31 o
   4 -10   7          1.35          2.29         0.58 o
   5 -10   7          3.36          3.11         0.90 o
   6 -10   7          0.82          0.00         0.74 o
  -4  -9   7          0.02          0.00         0.49 o
  -3  -9   7         34.05         31.36         1.51 o
  -2  -9   7          3.92          4.09         1.06 o
  -1  -9   7          0.79          1.00         0.45 o
   0  -9   7          5.73          6.24         0.69 o
   1  -9   7          1.73          1.39         0.46 o
   2  -9   7          4.70          6.05         0.72 o
   3  -9   7         16.62         13.51         1.84 o
   4  -9   7          0.57          1.04         0.49 o
   5  -9   7          4.25          3.74         0.61 o
   6  -9   7          0.19          0.00         0.57 o
   7  -9   7         33.95         38.61         2.21 o
  -5  -8   7          0.03          0.00         0.51 o
  -4  -8   7         46.89         42.11         1.59 o
  -3  -8   7         11.43         11.59         1.23 o
  -2  -8   7         30.68         27.32         1.72 o
  -1  -8   7         18.83         19.17         0.98 o
   0  -8   7         53.39         50.17         1.47 o
   1  -8   7         12.97         12.08         0.56 o
   2  -8   7         15.29         12.14         0.56 o
   3  -8   7         30.55         29.63         0.86 o
   4  -8   7         21.55         22.57         1.31 o
   5  -8   7          6.43          9.08         1.06 o
   6  -8   7          1.10          2.54         0.82 o
   7  -8   7          0.02          0.08         0.74 o
  -6  -7   7          0.86          0.88         1.19 o
  -5  -7   7          1.75          1.80         0.57 o
  -4  -7   7          2.14          1.63         0.55 o
  -3  -7   7         38.14         36.01         1.36 o
  -2  -7   7         10.11         10.47         0.73 o
  -1  -7   7          7.62          7.55         0.69 o
   0  -7   7         46.90         41.27         1.00 o
   1  -7   7          0.21          0.23         0.23 o
   2  -7   7        176.23        179.36         2.26 o
   3  -7   7         16.50         16.02         0.48 o
   4  -7   7         21.40         20.05         0.92 o
   5  -7   7         10.64         11.28         0.86 o
   6  -7   7          4.21          4.21         0.64 o
   7  -7   7         37.24         39.51         2.21 o
  -6  -6   7          1.87          1.21         0.55 o
  -5  -6   7          9.51          9.70         0.93 o
  -4  -6   7         62.06         58.64         1.76 o
  -3  -6   7         11.94         11.69         1.76 o
  -2  -6   7          1.40          1.40         0.27 o
  -1  -6   7        148.29        146.98         2.20 o
   0  -6   7         48.08         48.58         1.06 o
   1  -6   7         71.61         72.89         1.63 o
   2  -6   7         24.30         27.18         0.74 o
   3  -6   7         39.91         43.04         1.69 o
   4  -6   7         25.33         19.59         0.67 o
   5  -6   7         14.93         15.22         0.93 o
   6  -6   7         11.65         11.73         0.95 o
   7  -6   7          0.21          0.04         0.46 o
   8  -6   7          2.44          3.33         1.19 o
  -7  -5   7          0.03          0.00         0.49 o
  -6  -5   7         23.97         23.48         1.21 o
  -5  -5   7          1.71          1.17         0.90 o
  -4  -5   7          0.87          0.20         0.35 o
  -3  -5   7          0.16          0.50         0.21 o
  -2  -5   7          1.28          1.38         0.27 o
  -1  -5   7         25.54         27.01         0.74 o
   0  -5   7         12.14         13.31         0.41 o
   1  -5   7          9.17          7.86         0.28 o
   3  -5   7        151.43        130.41         2.21 o
   4  -5   7          3.40          3.29         0.37 o
   5  -5   7        182.26        174.54         3.37 o
   6  -5   7         24.92         24.54         1.18 o
   7  -5   7          1.14          0.68         0.51 o
   8  -5   7         10.29          7.42         1.55 o
  -7  -4   7          0.47          0.82         0.43 o
  -6  -4   7          2.03          1.78         0.53 o
  -5  -4   7          2.03          1.44         0.49 o
  -4  -4   7          7.82          7.28         0.90 o
  -3  -4   7         31.77         33.26         0.85 o
  -2  -4   7        261.81        262.55         5.28 o
  -1  -4   7         24.51         26.43         0.58 o
   0  -4   7          5.94          6.10         0.41 o
   1  -4   7        315.96        317.44         4.23 o
   2  -4   7          4.12          2.48         0.25 o
   3  -4   7         65.32         69.00         1.12 o
   4  -4   7        119.71        102.77         1.72 o
   5  -4   7         34.45         33.76         1.29 o
   6  -4   7          0.99          0.44         0.70 o
   7  -4   7          0.28          1.02         0.52 o
   8  -4   7          0.12          0.00         0.49 o
  -8  -3   7         11.12         11.92         2.58 o
  -7  -3   7         10.90         11.34         0.79 o
  -6  -3   7          1.00          0.98         0.65 o
  -5  -3   7         18.68         18.06         0.96 o
  -4  -3   7          7.93          7.71         0.56 o
  -3  -3   7         26.37         28.07         0.74 o
  -2  -3   7         34.32         38.17         0.77 o
  -1  -3   7        147.69        135.64         1.86 o
   0  -3   7          0.00          0.35         0.11 o
   1  -3   7         61.29         60.32         0.88 o
   2  -3   7         41.47         35.43         0.65 o
   3  -3   7         63.63         59.33         1.03 o
   4  -3   7        108.72        102.17         1.75 o
   5  -3   7         47.57         43.31         1.47 o
   6  -3   7          2.16          1.22         0.49 o
   7  -3   7         13.17         13.19         1.47 o
  -8  -2   7          0.25          0.00         0.55 o
  -7  -2   7          4.80          4.94         0.82 o
  -6  -2   7         22.86         22.33         1.72 o
  -5  -2   7          0.52          0.15         0.37 o
  -4  -2   7         16.32         14.01         0.58 o
  -3  -2   7         98.63         99.30         1.26 o
  -2  -2   7        111.84        107.83         1.13 o
  -1  -2   7         34.50         32.77         0.49 o
   0  -2   7          6.64          7.27         0.49 o
   1  -2   7        339.34        331.56         3.14 o
   2  -2   7          2.42          2.12         0.22 o
   3  -2   7         18.38         18.95         0.57 o
   4  -2   7        102.44         94.69         1.43 o
   5  -2   7         18.45         18.74         1.06 o
   6  -2   7          1.71          2.19         0.59 o
   7  -2   7          0.02          0.00         0.43 o
  -8  -1   7         23.71         25.19         1.35 o
  -7  -1   7          1.49          1.08         0.33 o
  -6  -1   7         33.66         31.93         1.00 o
  -5  -1   7         19.85         18.74         0.76 o
  -4  -1   7         25.54         25.44         0.53 o
  -3  -1   7         35.54         30.44         0.57 o
  -2  -1   7         27.87         32.58         0.52 o
  -1  -1   7         19.02         15.06         0.35 o
   0  -1   7        198.93        192.87         1.99 o
   1  -1   7         28.17         20.40         0.48 o
   2  -1   7          5.02          6.17         0.50 o
   3  -1   7          0.07          0.13         0.19 o
   4  -1   7         53.73         50.85         1.00 o
   5  -1   7          1.08          0.94         0.53 o
   6  -1   7          4.77          3.37         0.61 o
   7  -1   7          2.13          2.67         0.70 o
  -8   0   7          1.34          0.98         0.82 o
  -7   0   7          0.08          0.00         0.43 o
  -6   0   7         12.11         14.13         1.01 o
  -5   0   7         42.99         36.28         0.71 o
  -4   0   7        172.04        156.60         1.59 o
  -3   0   7         33.43         37.54         0.60 o
  -2   0   7         13.74         16.22         0.37 o
  -1   0   7          3.67          5.64         0.22 o
   0   0   7         20.39         24.41         0.51 o
   1   0   7          8.04          7.66         0.54 o
   2   0   7          0.70          0.28         0.24 o
   3   0   7        170.88        161.03         2.28 o
   4   0   7        110.73        119.23         2.43 o
   5   0   7         14.05         12.97         1.01 o
   6   0   7         32.74         36.64         2.04 o
   7   0   7          0.07          0.57         0.51 o
  -8   1   7          0.37          0.00         0.43 o
  -7   1   7          0.18          0.11         0.37 o
  -6   1   7         33.72         35.33         0.84 o
  -5   1   7         44.98         44.03         0.74 o
  -4   1   7        187.73        185.27         1.83 o
  -3   1   7        193.40        197.95         1.89 o
  -2   1   7         66.45         68.48         0.85 o
  -1   1   7         65.77         72.75         0.98 o
   0   1   7          8.44         10.66         0.36 o
   1   1   7         25.17         29.97         0.59 o
   2   1   7          3.70          3.43         0.61 o
   3   1   7         50.88         46.22         1.36 o
   4   1   7         53.69         54.54         1.56 o
   5   1   7          4.04          7.07         0.75 o
   6   1   7          2.18          1.72         0.74 o
  -8   2   7          2.14          2.69         0.74 o
  -7   2   7          4.41          5.25         1.10 o
  -6   2   7          3.98          3.79         0.33 o
  -5   2   7         84.68         71.87         0.99 o
  -4   2   7          2.16          0.88         0.17 o
  -2   2   7        113.65         97.05         1.09 o
  -1   2   7        141.18        130.13         2.00 o
   0   2   7          6.29          5.97         0.47 o
   1   2   7        108.58        115.31         2.70 o
   2   2   7        127.44        121.08         2.43 o
   3   2   7        115.82        110.55         3.84 o
   4   2   7          4.44          4.98         0.70 o
   5   2   7          0.53          0.27         0.90 o
  -8   3   7          0.29          0.00         0.65 o
  -7   3   7         27.30         26.81         1.02 o
  -6   3   7         31.31         30.79         0.66 o
  -5   3   7          5.04          4.47         0.31 o
  -4   3   7         62.35         63.31         0.89 o
  -3   3   7          0.59          0.31         0.34 o
  -2   3   7          4.74          5.42         0.39 o
  -1   3   7        108.72        101.13         1.67 o
   0   3   7         50.99         54.57         1.23 o
   1   3   7         60.59         64.66         1.68 o
   2   3   7         44.79         42.04         1.39 o
   3   3   7          0.32          0.00         0.35 o
   4   3   7          0.05          0.32         0.43 o
   5   3   7          9.36          8.75         1.23 o
  -8   4   7          0.01          0.36         0.82 o
  -7   4   7          5.03          5.67         0.72 o
  -6   4   7         24.27         23.60         0.86 o
  -5   4   7          0.45          0.17         0.19 o
  -4   4   7          2.04          1.04         0.26 o
  -3   4   7         30.44         24.61         0.86 o
  -2   4   7         64.30         57.63         1.06 o
  -1   4   7         26.18         23.17         0.76 o
   0   4   7         12.14         11.90         0.81 o
   1   4   7         10.14          8.94         0.90 o
   2   4   7         79.91         83.18         2.08 o
   3   4   7         12.55         18.56         1.12 o
   4   4   7          6.74          5.23         0.98 o
   5   4   7          2.91          3.27         0.98 o
  -8   5   7          0.56          0.55         0.51 o
  -7   5   7          1.74          1.68         0.41 o
  -6   5   7          2.19          1.03         0.61 o
  -5   5   7         11.72         12.50         0.74 o
  -4   5   7          8.61         10.85         0.76 o
  -3   5   7          0.19          0.00         0.19 o
  -2   5   7         61.95         61.36         1.23 o
  -1   5   7         60.72         59.88         1.68 o
   0   5   7          1.30          2.06         0.46 o
   1   5   7         19.59         17.34         1.39 o
   2   5   7          0.44          0.57         0.43 o
   3   5   7          3.04          2.70         0.90 o
   4   5   7         10.97         14.07         1.55 o
  -8   6   7          0.44          0.82         0.90 o
  -7   6   7          5.96          7.43         0.84 o
  -6   6   7         12.80         11.63         1.27 o
  -5   6   7         10.79         10.46         2.17 o
  -4   6   7         10.67         10.87         0.72 o
  -3   6   7          0.05          0.55         0.28 o
  -2   6   7          6.24          6.53         0.69 o
  -1   6   7          8.81          9.90         1.23 o
   0   6   7          5.05          5.07         0.98 o
   1   6   7          9.31          7.85         1.23 o
   2   6   7          0.04          0.74         0.74 o
   3   6   7          7.04          8.83         1.39 o
  -7   7   7          2.27          2.99         0.66 o
  -6   7   7          0.18          0.00         0.90 o
  -5   7   7          2.87          2.21         0.55 o
  -4   7   7          3.15          4.37         0.61 o
  -3   7   7          1.31          0.99         0.36 o
  -2   7   7          6.20          5.34         0.86 o
  -1   7   7          7.43          7.52         1.06 o
   1   7   7          0.00          0.00         0.57 o
   2   7   7          1.24          0.74         0.74 o
  -6   8   7          4.41          2.38         0.64 o
  -5   8   7          1.59          0.47         0.43 o
  -4   8   7          0.45          0.69         0.74 o
  -3   8   7          6.66          9.28         0.71 o
  -2   8   7          3.42          3.85         0.64 o
  -1   8   7          1.81          2.29         0.74 o
   0   8   7          0.22          0.82         0.57 o
  -4   9   7          2.59          3.25         0.66 o
  -3   9   7          0.32          0.20         0.34 o
  -1 -11   8          6.29          7.36         1.39 o
   0 -11   8          4.93          6.91         0.84 o
   1 -11   8          0.45          0.96         0.51 o
   2 -11   8          0.02          0.06         0.53 o
   3 -11   8          4.52          5.61         0.86 o
   4 -11   8         32.74         36.35         4.13 o
  -2 -10   8          2.68          1.64         0.90 o
  -1 -10   8          0.46          0.00         0.74 o
   0 -10   8          2.24          2.38         0.57 o
   1 -10   8          3.97          4.60         0.70 o
   2 -10   8          5.80          4.34         0.69 o
   3 -10   8          5.35          5.89         0.90 o
   4 -10   8          0.28          0.20         0.46 o
   5 -10   8          2.56          3.68         0.98 o
  -3  -9   8          4.22          5.07         0.78 o
  -2  -9   8          5.21          4.01         1.06 o
  -1  -9   8          1.30          1.19         0.74 o
   0  -9   8          1.04          1.34         0.49 o
   1  -9   8          1.65          1.04         0.45 o
   2  -9   8          7.99          7.67         0.81 o
   3  -9   8          5.46          5.15         1.39 o
   4  -9   8         44.80         49.89         2.37 o
  -4  -8   8          0.09          0.00         0.43 o
  -3  -8   8         16.08         15.54         1.16 o
  -2  -8   8          0.12          0.00         0.74 o
  -1  -8   8          0.81          0.82         0.41 o
   0  -8   8         12.66         11.01         0.72 o
   1  -8   8          6.28          4.31         0.57 o
   2  -8   8          4.13          3.96         0.61 o
   3  -8   8          9.17          7.36         0.78 o
   4  -8   8          0.22          0.08         0.49 o
   5  -8   8          0.06          0.65         0.57 o
   6  -8   8         32.08         34.52         1.96 o
   7  -8   8         44.41         45.64         2.37 o
  -5  -7   8          2.47          2.47         0.61 o
  -4  -7   8          5.30          7.03         1.64 o
  -3  -7   8         37.82         32.89         1.36 o
  -2  -7   8         13.39         12.59         0.79 o
  -1  -7   8         57.21         55.88         1.44 o
   0  -7   8          3.01          2.18         0.31 o
   1  -7   8          3.06          3.24         0.51 o
   2  -7   8         63.12         53.26         1.56 o
   3  -7   8          0.03          0.20         0.61 o
   4  -7   8         24.88         28.08         1.55 o
   5  -7   8          2.84          4.29         1.19 o
   6  -7   8          0.01          0.00         0.43 o
   7  -7   8          6.29          6.05         1.15 o
  -6  -6   8          0.26          0.00         0.49 o
  -5  -6   8          3.59          2.76         0.63 o
  -4  -6   8          0.55          0.84         0.49 o
  -3  -6   8          7.55          5.84         0.72 o
  -2  -6   8         89.16         79.89         1.52 o
  -1  -6   8         66.75         57.02         1.84 o
   0  -6   8         67.23         52.46         1.47 o
   1  -6   8          4.73          7.51         0.66 o
   2  -6   8          5.87          7.78         1.35 o
   3  -6   8          3.16          4.47         0.43 o
   4  -6   8          0.10          0.00         0.33 o
   5  -6   8         12.38         13.41         0.96 o
   6  -6   8         45.21         49.84         1.67 o
   7  -6   8         13.83         15.71         1.21 o
  -6  -5   8          8.47          9.52         0.95 o
  -5  -5   8          0.31          0.29         0.49 o
  -4  -5   8          5.32          6.45         0.72 o
  -3  -5   8         70.23         70.44         1.37 o
  -2  -5   8         40.89         37.70         0.94 o
  -1  -5   8          4.08          4.73         0.46 o
   0  -5   8         85.08         78.17         1.87 o
   1  -5   8         10.34          8.55         0.82 o
   2  -5   8         49.14         50.36         1.17 o
   3  -5   8          5.44          5.01         0.44 o
   4  -5   8         79.18         74.27         1.46 o
   5  -5   8          0.48          0.96         0.53 o
   6  -5   8          0.04          0.00         0.45 o
   7  -5   8         18.52         18.49         1.33 o
  -7  -4   8          4.22          4.33         0.61 o
  -6  -4   8         60.40         60.50         1.57 o
  -5  -4   8          1.16          0.98         0.57 o
  -4  -4   8         20.47         19.06         1.39 o
  -3  -4   8        124.30        116.25         1.87 o
  -2  -4   8         37.84         37.47         0.91 o
  -1  -4   8         19.02         15.48         0.77 o
   0  -4   8         32.84         35.95         0.95 o
   1  -4   8         23.17         25.72         0.56 o
   2  -4   8         49.77         45.21         1.00 o
   3  -4   8         77.03         78.06         1.46 o
   4  -4   8         85.33         85.03         1.58 o
   5  -4   8         57.76         61.83         1.80 o
   6  -4   8          0.33          1.02         0.49 o
   7  -4   8          1.14          0.09         0.61 o
  -7  -3   8          2.32          2.54         0.90 o
  -6  -3   8          7.99          7.49         0.83 o
  -5  -3   8          5.83          4.42         0.63 o
  -4  -3   8          0.32          0.00         0.25 o
  -3  -3   8          1.97          2.34         0.30 o
  -2  -3   8          1.93          3.42         0.33 o
  -1  -3   8        132.85        140.51         2.95 o
   0  -3   8         39.76         37.01         0.66 o
   1  -3   8          2.26          1.73         0.23 o
   2  -3   8         88.79         83.54         1.28 o
   3  -3   8         81.38         78.96         1.28 o
   4  -3   8         29.63         31.45         0.92 o
   5  -3   8         29.04         28.76         1.29 o
   6  -3   8          4.11          5.51         1.27 o
   7  -3   8          0.60          0.59         0.55 o
  -8  -2   8         19.54         25.03         2.45 o
  -7  -2   8         34.02         33.97         1.72 o
  -6  -2   8          7.60          8.69         0.83 o
  -5  -2   8         20.53         17.75         2.33 o
  -4  -2   8          0.10          0.53         0.21 o
  -3  -2   8         77.46         71.03         1.17 o
  -2  -2   8        123.70        124.83         1.48 o
  -1  -2   8        417.16        394.82         4.60 o
   0  -2   8         85.74         84.23         1.12 o
   1  -2   8          0.00          0.16         0.16 o
   2  -2   8         49.65         50.62         1.43 o
   3  -2   8         34.55         30.81         0.76 o
   4  -2   8         58.36         61.31         1.36 o
   5  -2   8          0.00          0.74         0.46 o
   6  -2   8          3.54          3.03         0.67 o
   7  -2   8         11.49         16.29         1.33 o
  -8  -1   8          0.52          0.24         0.55 o
  -7  -1   8          1.33          2.69         0.49 o
  -6  -1   8          1.87          0.94         0.78 o
  -5  -1   8          0.89          0.79         0.37 o
  -4  -1   8         33.19         28.12         0.71 o
  -3  -1   8         22.56         22.71         0.57 o
  -2  -1   8         16.63         20.39         0.55 o
  -1  -1   8          0.00          0.00         0.16 o
   0  -1   8         36.87         36.24         0.82 o
   1  -1   8         47.34         47.86         1.18 o
   2  -1   8          6.44          6.56         0.55 o
   3  -1   8         20.51         23.33         0.67 o
   4  -1   8         16.69         17.88         0.78 o
   5  -1   8          0.85          2.78         0.65 o
   6  -1   8          5.47          7.13         0.88 o
  -8   0   8         11.42         13.10         1.18 o
  -7   0   8          5.93          7.53         2.00 o
  -6   0   8          0.16          0.00         0.28 o
  -5   0   8         10.19         13.92         0.92 o
  -4   0   8         14.56         13.17         0.47 o
  -3   0   8        109.87        103.23         1.18 o
  -2   0   8        179.05        182.08         2.15 o
  -1   0   8        348.88        328.74         3.59 o
   0   0   8         76.50         64.32         1.17 o
   1   0   8        175.30        159.53         2.69 o
   2   0   8         13.12         15.39         0.94 o
   3   0   8         71.16         67.39         1.68 o
   4   0   8          0.33          0.00         0.53 o
   5   0   8          4.37          7.52         1.15 o
   6   0   8          0.02          0.92         0.55 o
  -8   1   8          3.81          3.66         0.70 o
  -7   1   8         20.51         22.71         1.21 o
  -6   1   8          1.83          2.98         0.63 o
  -5   1   8         43.12         39.55         0.78 o
  -4   1   8         56.52         52.50         0.80 o
  -3   1   8          6.09          4.63         0.29 o
  -2   1   8          5.40          5.96         0.36 o
  -1   1   8         15.93         14.65         0.50 o
   0   1   8         58.60         57.99         2.04 o
   1   1   8          2.20          2.85         0.46 o
   2   1   8          9.14          8.51         0.72 o
   3   1   8          1.19          2.50         0.49 o
   4   1   8          0.09          0.45         0.40 o
   5   1   8          1.33          4.74         1.06 o
   6   1   8          0.60          0.65         0.65 o
  -8   2   8          4.17          3.01         0.98 o
  -7   2   8         10.87         12.03         1.04 o
  -6   2   8         12.67         15.64         0.55 o
  -5   2   8          2.22          1.40         0.22 o
  -4   2   8        108.47        102.84         1.34 o
  -3   2   8          8.53          7.73         0.50 o
  -2   2   8         88.45         87.42         1.56 o
  -1   2   8        203.92        186.00         3.21 o
   0   2   8        119.48        111.91         2.31 o
   1   2   8         38.64         34.71         1.21 o
   2   2   8         21.87         21.72         0.98 o
   3   2   8          0.08          0.00         0.31 o
   4   2   8          2.78          3.19         0.61 o
   5   2   8         14.32         19.01         1.24 o
  -8   3   8          7.89          8.26         1.31 o
  -7   3   8          0.56          0.93         0.38 o
  -6   3   8          3.31          2.40         0.29 o
  -5   3   8          7.31          7.52         0.53 o
  -4   3   8         11.77         11.61         0.52 o
  -3   3   8          0.39          0.34         0.31 o
  -2   3   8        143.63        144.81         2.77 o
  -1   3   8         20.58         19.96         1.23 o
   0   3   8         14.38         14.26         0.84 o
   1   3   8         12.01         11.98         0.93 o
   2   3   8          0.14          0.00         0.35 o
   3   3   8          1.16          1.78         0.49 o
   4   3   8          1.20          1.36         0.57 o
  -8   4   8          1.69          0.85         0.90 o
  -7   4   8          7.22          6.63         1.31 o
  -6   4   8         10.79         10.62         0.71 o
  -5   4   8          3.19          2.59         0.37 o
  -4   4   8         10.67         12.48         0.68 o
  -3   4   8         24.16         24.08         1.01 o
  -2   4   8        136.90        135.64         2.72 o
  -1   4   8         50.80         47.28         2.04 o
   0   4   8          0.55          0.00         0.35 o
   1   4   8          3.87          5.67         0.69 o
   2   4   8         21.70         22.38         1.16 o
   3   4   8          5.37          4.70         0.72 o
   4   4   8         30.16         29.24         2.82 o
  -7   5   8          2.87          3.13         0.66 o
  -6   5   8          0.05          0.49         0.40 o
  -5   5   8          5.41          4.35         0.50 o
  -4   5   8          6.57          7.98         0.65 o
  -3   5   8         18.80         17.59         0.98 o
  -2   5   8         48.26         45.16         1.72 o
  -1   5   8          0.14          0.65         0.57 o
   0   5   8          2.07          2.09         0.52 o
   1   5   8          0.86          2.46         0.55 o
   2   5   8          1.92          1.32         0.61 o
   3   5   8         17.12         20.33         2.45 o
  -7   6   8          6.39          7.59         0.98 o
  -6   6   8          5.69          6.06         0.75 o
  -5   6   8          0.33          0.41         0.57 o
  -4   6   8          4.52          6.22         0.75 o
  -3   6   8         18.93         21.21         1.55 o
  -2   6   8         14.30         12.43         1.31 o
  -1   6   8          5.33          5.64         1.06 o
   0   6   8          0.02          0.00         0.37 o
   1   6   8          1.20          0.37         0.46 o
   2   6   8          8.82          6.90         0.86 o
  -6   7   8          0.12          0.53         0.46 o
  -5   7   8          1.83          1.03         0.49 o
  -4   7   8          0.27          0.00         0.41 o
  -3   7   8          4.39          3.92         0.66 o
  -2   7   8          1.16          0.49         0.65 o
  -1   7   8          0.39          0.98         0.65 o
   0   7   8          0.61          0.98         0.74 o
  -4   8   8          0.46          1.15         0.74 o
  -3   8   8          0.99          0.37         0.49 o
  -2   8   8          2.97          3.90         0.66 o
   0 -11   9          2.45          3.42         0.69 o
   1 -11   9          2.79          2.00         0.63 o
   2 -11   9          3.26          4.60         1.06 o
   3 -11   9          3.12          4.93         0.81 o
  -2 -10   9          2.10          1.88         0.98 o
  -1 -10   9         15.36         12.76         1.55 o
   0 -10   9         11.50         12.64         1.06 o
   1 -10   9          0.41          0.49         0.45 o
   2 -10   9         14.79         16.60         1.64 o
   3 -10   9         54.29         56.28         2.74 o
   4 -10   9         12.73         11.37         1.07 o
  -3  -9   9          0.10          0.00         0.42 o
  -2  -9   9          1.97          1.55         0.82 o
  -1  -9   9          2.38          2.15         0.53 o
   0  -9   9          1.35          1.85         0.42 o
   1  -9   9          0.00          0.28         0.35 o
   2  -9   9          0.01          0.20         0.61 o
   3  -9   9          0.83          1.23         0.74 o
   4  -9   9          0.02          0.49         0.65 o
  -4  -8   9          0.35          0.00         0.98 o
  -3  -8   9          0.22          0.00         0.45 o
  -2  -8   9         25.41         25.93         1.88 o
  -1  -8   9         15.32         18.15         1.04 o
   0  -8   9          0.01          0.00         0.30 o
   1  -8   9          3.25          2.64         0.52 o
   2  -8   9          0.77          1.06         0.40 o
   3  -8   9         33.84         39.17         1.47 o
   4  -8   9         28.50         29.53         1.88 o
  -5  -7   9          0.11          0.00         0.45 o
  -4  -7   9          0.37          0.26         0.86 o
  -3  -7   9          1.92          2.60         0.57 o
  -2  -7   9         13.88         13.23         0.86 o
  -1  -7   9          3.86          5.07         0.82 o
   0  -7   9          0.10          0.00         0.35 o
   1  -7   9          1.12          0.86         0.40 o
   2  -7   9         30.37         30.70         1.24 o
   3  -7   9         33.75         36.15         1.41 o
   4  -7   9          9.35          7.93         1.23 o
   5  -7   9          0.95          0.61         0.45 o
   6  -7   9         17.49         15.87         1.18 o
  -5  -6   9          3.25          3.12         0.69 o
  -4  -6   9          0.46          0.00         0.40 o
  -3  -6   9         25.23         20.37         1.47 o
  -2  -6   9          0.77          0.33         0.41 o
  -1  -6   9         18.02         16.01         0.90 o
   0  -6   9          0.49          0.41         0.37 o
   1  -6   9          0.09          0.17         0.45 o
   2  -6   9          0.71          0.53         0.40 o
   3  -6   9         49.26         52.76         2.45 o
   4  -6   9         12.57         14.62         0.90 o
   5  -6   9          1.90          1.53         0.51 o
   6  -6   9          9.58          9.93         0.98 o
  -6  -5   9          2.40          2.25         0.64 o
  -5  -5   9          1.31          2.45         0.74 o
  -4  -5   9         20.24         19.63         1.55 o
  -3  -5   9         65.79         53.44         3.00 o
  -2  -5   9          7.67          6.04         0.63 o
  -1  -5   9         82.26         83.99         2.02 o
   0  -5   9         16.66         14.39         0.92 o
   1  -5   9         99.97         98.64         2.27 o
   2  -5   9         81.38         80.39         2.82 o
   3  -5   9          0.06          0.00         0.29 o
   4  -5   9          9.51          8.57         0.79 o
   5  -5   9         24.94         21.22         1.12 o
   6  -5   9         12.10         10.86         1.00 o
  -6  -4   9          8.71          9.35         0.98 o
  -5  -4   9          3.11          3.39         0.64 o
  -4  -4   9          0.40          0.49         0.57 o
  -3  -4   9          1.64          1.62         0.39 o
  -2  -4   9         48.58         45.87         1.35 o
  -1  -4   9          0.28          0.00         0.31 o
   0  -4   9          2.65          2.99         0.51 o
   1  -4   9         88.94         78.43         4.09 o
   2  -4   9         20.79         21.51         0.92 o
   3  -4   9          0.12          0.51         0.45 o
   4  -4   9          0.08          0.43         0.41 o
   5  -4   9          5.90          5.66         0.75 o
   6  -4   9          3.39          3.21         0.71 o
  -7  -3   9         15.69         14.77         1.16 o
  -6  -3   9         29.06         31.99         1.76 o
  -5  -3   9         35.71         35.43         1.43 o
  -4  -3   9         57.31         52.81         1.30 o
  -3  -3   9         50.73         43.82         1.12 o
  -2  -3   9          5.57          5.68         0.43 o
  -1  -3   9         10.58          8.72         0.75 o
   0  -3   9        156.61        147.01         2.38 o
   1  -3   9          1.32          1.34         0.26 o
   2  -3   9         13.67         11.12         1.39 o
   3  -3   9          0.04          0.14         0.37 o
   4  -3   9         93.30         87.20         1.72 o
   5  -3   9          4.02          3.33         0.63 o
   6  -3   9          4.05          5.17         0.79 o
  -7  -2   9          6.06          6.48         1.02 o
  -6  -2   9          2.74          3.51         0.82 o
  -5  -2   9          1.67          0.68         0.45 o
  -4  -2   9          1.27          1.55         0.26 o
  -3  -2   9          0.41          0.32         0.35 o
  -2  -2   9         31.67         32.96         1.13 o
  -1  -2   9          1.77          1.77         0.37 o
   0  -2   9         89.03         84.89         1.33 o
   1  -2   9         42.35         35.05         0.80 o
   2  -2   9          2.01          2.84         0.42 o
   3  -2   9          4.91          5.25         0.43 o
   4  -2   9         36.92         36.39         1.08 o
   5  -2   9          0.05          0.80         0.49 o
   6  -2   9         29.17         25.84         2.04 o
  -7  -1   9         11.35         13.37         1.12 o
  -6  -1   9          0.08          0.00         0.37 o
  -5  -1   9          5.78          5.58         0.71 o
  -4  -1   9          5.74          7.14         0.55 o
  -3  -1   9         32.13         29.73         0.92 o
  -2  -1   9         76.87         70.92         1.38 o
  -1  -1   9        211.57        202.39         2.72 o
   0  -1   9          5.69          4.22         0.49 o
   1  -1   9         30.45         29.79         1.72 o
   2  -1   9         32.75         33.00         1.72 o
   3  -1   9         34.54         31.44         2.49 o
   4  -1   9         37.61         30.84         1.17 o
   5  -1   9         24.77         26.23         1.32 o
   6  -1   9          0.00          0.00         1.10 o
  -7   0   9         11.94          9.60         3.60 o
  -6   0   9          0.63          0.65         0.41 o
  -5   0   9          0.30          0.06         0.27 o
  -4   0   9         23.28         22.46         0.82 o
  -3   0   9         28.61         28.74         0.71 o
  -2   0   9         30.12         33.91         0.76 o
  -1   0   9          5.81          6.31         0.47 o
   0   0   9          2.02          2.07         0.30 o
   1   0   9         11.23          9.24         0.98 o
   2   0   9         65.41         60.22         1.62 o
   3   0   9         16.03         14.64         1.06 o
   4   0   9         11.20         11.22         0.90 o
   5   0   9         10.98         17.75         1.72 o
  -7   1   9          0.13          0.00         0.49 o
  -6   1   9          0.29          0.00         0.37 o
  -5   1   9         18.06         18.34         0.78 o
  -4   1   9          1.11          1.69         0.31 o
  -3   1   9         18.63         17.43         0.58 o
  -2   1   9         53.06         53.44         0.98 o
  -1   1   9         43.92         45.23         1.08 o
   0   1   9          2.25          2.28         0.43 o
   1   1   9          0.00          0.00         0.41 o
   2   1   9         12.79         15.67         0.92 o
   3   1   9         13.74         13.38         0.95 o
   4   1   9          6.18         11.36         0.95 o
   5   1   9         14.02         18.40         1.80 o
  -7   2   9          6.25          7.28         0.83 o
  -6   2   9          0.05          0.00         0.28 o
  -5   2   9          3.01          4.01         0.45 o
  -4   2   9          0.04          0.00         0.20 o
  -3   2   9          3.78          4.29         0.43 o
  -2   2   9         35.98         33.90         0.94 o
  -1   2   9          0.00          0.71         0.41 o
   0   2   9          4.74          5.63         0.64 o
   1   2   9         72.41         73.52         1.88 o
   2   2   9         11.43          7.93         0.78 o
   3   2   9          1.86          2.56         0.58 o
   4   2   9         10.02          8.90         1.64 o
  -7   3   9          0.07          0.00         0.57 o
  -6   3   9          0.01          0.30         0.30 o
  -5   3   9          2.46          3.60         0.44 o
  -4   3   9          0.86          0.87         0.41 o
  -3   3   9          0.18          0.37         0.53 o
  -2   3   9          6.56          8.29         0.72 o
  -1   3   9          0.11          0.65         0.49 o
   0   3   9          0.76          0.60         0.65 o
   1   3   9          2.52          3.31         0.58 o
   2   3   9          3.37          3.55         0.61 o
   3   3   9          0.16          0.06         0.45 o
   4   3   9         23.92         26.47         1.39 o
  -7   4   9          4.00          3.68         0.90 o
  -6   4   9         13.95         13.94         0.98 o
  -5   4   9          2.31          1.81         0.46 o
  -4   4   9          0.10          0.15         0.31 o
  -3   4   9         77.11         81.44         2.02 o
  -2   4   9         41.90         44.68         1.47 o
  -1   4   9          3.07          1.47         0.65 o
   0   4   9          2.60          3.70         0.58 o
   1   4   9          8.63          9.11         0.84 o
   2   4   9          1.05          1.14         0.49 o
   3   4   9          7.95          9.93         1.19 o
  -6   5   9          1.10          1.80         0.65 o
  -5   5   9          1.11          0.99         0.53 o
  -4   5   9          2.29          3.23         0.57 o
  -3   5   9          1.30          1.80         0.52 o
  -2   5   9          1.34          2.04         0.49 o
  -1   5   9          7.58          7.52         1.15 o
   0   5   9          0.32          0.49         0.43 o
   1   5   9          9.21         13.23         1.80 o
   2   5   9          2.20          1.27         0.55 o
  -6   6   9          4.99          4.66         1.06 o
  -5   6   9          1.44          1.59         0.78 o
  -4   6   9          1.99          1.51         0.52 o
  -3   6   9         26.35         28.41         1.27 o
  -2   6   9          7.07          7.12         1.15 o
  -1   6   9          6.34          9.65         1.39 o
   0   6   9          3.46          5.39         0.94 o
   1   6   9          0.25          0.00         0.49 o
  -4   7   9          1.53          1.11         0.65 o
  -3   7   9          5.79          7.95         0.90 o
  -2   7   9          0.10          0.57         0.65 o
  -1 -10  10          7.32          8.59         1.39 o
   0 -10  10          4.37          4.78         1.59 o
   1 -10  10          0.39          1.47         0.55 o
   2 -10  10          6.54          7.28         0.81 o
   3 -10  10          2.64          3.03         0.98 o
  -2  -9  10          1.62          2.13         0.90 o
  -1  -9  10          5.01          6.86         0.66 o
   0  -9  10          0.41          1.08         0.52 o
   1  -9  10         12.90         14.53         1.19 o
   2  -9  10         28.18         23.73         1.21 o
   3  -9  10          1.77          1.80         0.82 o
   4  -9  10          4.46          8.02         1.31 o
  -3  -8  10          2.30          1.89         0.63 o
  -2  -8  10          4.80          4.91         1.06 o
  -1  -8  10          0.11          1.11         0.61 o
   0  -8  10          1.99          2.10         0.55 o
   1  -8  10          4.67          5.40         0.72 o
   2  -8  10          0.07          0.00         0.43 o
   3  -8  10          4.42          3.07         0.64 o
   4  -8  10          9.63          9.32         1.39 o
   5  -8  10          4.92          3.03         0.90 o
  -4  -7  10          4.70          4.69         0.80 o
  -3  -7  10          1.45          1.64         0.82 o
  -2  -7  10          2.42          1.80         0.65 o
  -1  -7  10         17.21         13.58         1.23 o
   0  -7  10         53.00         47.92         1.58 o
   1  -7  10         24.02         21.31         1.39 o
   2  -7  10          0.03          0.00         0.40 o
   3  -7  10          0.20          0.56         0.45 o
   4  -7  10          4.17          2.45         0.90 o
   5  -7  10         14.74         14.07         1.64 o
  -5  -6  10          3.13          2.04         0.82 o
  -4  -6  10          4.09          3.11         0.90 o
  -3  -6  10          5.21          4.74         0.98 o
  -2  -6  10          0.08          0.16         0.49 o
  -1  -6  10          7.84          8.23         0.79 o
   0  -6  10         10.40         12.77         1.00 o
   1  -6  10          1.59          1.16         0.45 o
   2  -6  10         11.20         10.28         0.86 o
   3  -6  10          1.27          1.64         0.82 o
   4  -6  10          1.07          0.57         0.74 o
   5  -6  10          9.66          9.64         0.92 o
   6  -6  10          3.96          3.82         0.75 o
  -5  -5  10          0.01          0.65         0.65 o
  -4  -5  10          3.54          3.84         0.98 o
  -3  -5  10          6.82          7.91         0.75 o
  -2  -5  10         24.61         23.45         1.39 o
  -1  -5  10         99.70         93.93         3.89 o
   0  -5  10         38.43         33.22         1.29 o
   1  -5  10         12.60         12.28         0.95 o
   2  -5  10          1.61          1.20         0.45 o
   3  -5  10          9.95          8.92         1.31 o
   4  -5  10          0.05          0.00         0.39 o
   5  -5  10          0.18          0.00         0.45 o
   6  -5  10          0.37          0.00         0.51 o
  -6  -4  10          1.65          1.06         0.63 o
  -5  -4  10          0.61          1.39         0.53 o
  -4  -4  10          0.15          0.74         0.57 o
  -3  -4  10         13.44         13.99         1.64 o
  -2  -4  10         41.87         41.57         1.16 o
  -1  -4  10         36.26         31.22         1.26 o
   0  -4  10         23.66         22.52         1.08 o
   1  -4  10         23.82         22.56         1.09 o
   2  -4  10          0.56          0.49         0.65 o
   3  -4  10         13.82         14.55         0.95 o
   4  -4  10          9.56         11.32         0.94 o
   5  -4  10         20.30         21.74         2.17 o
   6  -4  10          0.02          0.00         0.51 o
  -6  -3  10          2.09          1.50         0.59 o
  -5  -3  10          4.21          3.97         0.72 o
  -4  -3  10          1.72          2.81         0.57 o
  -3  -3  10          3.08          5.18         0.54 o
  -2  -3  10         19.61         18.41         0.79 o
  -1  -3  10          4.45          5.60         0.82 o
   0  -3  10         51.66         48.36         2.13 o
   1  -3  10         43.00         40.60         1.43 o
   2  -3  10         17.48         15.88         0.90 o
   3  -3  10          3.53          2.96         0.55 o
   4  -3  10          7.17         10.87         1.02 o
   5  -3  10          0.22          0.65         0.53 o
  -7  -2  10          0.10          0.00         0.74 o
  -6  -2  10          0.48          0.16         0.49 o
  -5  -2  10          5.76          5.63         0.75 o
  -4  -2  10         23.30         27.73         0.97 o
  -3  -2  10         25.33         28.59         1.13 o
  -2  -2  10         20.06         17.98         0.90 o
  -1  -2  10          1.36          0.49         0.41 o
   0  -2  10          4.76          3.11         0.65 o
   1  -2  10         14.93         13.92         0.57 o
   2  -2  10          1.07          0.48         0.39 o
   3  -2  10         31.19         30.08         1.02 o
   4  -2  10         17.53         21.05         1.43 o
   5  -2  10          3.74          2.66         0.90 o
  -7  -1  10          6.87          7.34         0.90 o
  -6  -1  10          0.01          0.33         0.61 o
  -5  -1  10          1.06          1.87         0.78 o
  -4  -1  10          3.04          6.19         1.00 o
  -3  -1  10          1.92          2.27         0.49 o
  -2  -1  10          0.70          0.30         0.31 o
  -1  -1  10          4.31          3.40         0.49 o
   0  -1  10         16.83         14.46         0.61 o
   1  -1  10          9.22          7.69         0.90 o
   2  -1  10         43.53         41.17         1.36 o
   3  -1  10          5.06          5.02         0.66 o
   4  -1  10          0.43          0.72         0.38 o
   5  -1  10         16.64         15.14         1.22 o
  -7   0  10          2.21          2.02         1.06 o
  -6   0  10          0.84          0.00         0.43 o
  -5   0  10          4.25          4.63         0.51 o
  -4   0  10         24.81         25.02         1.07 o
  -3   0  10          1.56          1.88         0.43 o
  -2   0  10          3.66          4.32         0.37 o
  -1   0  10          0.41          0.00         0.26 o
   0   0  10         13.00         14.16         1.15 o
   1   0  10          0.09          0.12         0.49 o
   2   0  10         36.60         35.82         1.30 o
   3   0  10         15.94         18.96         1.01 o
   4   0  10          1.95          0.97         0.49 o
  -7   1  10          8.66         10.80         1.55 o
  -6   1  10          0.40          0.74         0.49 o
  -5   1  10          1.04          0.57         0.37 o
  -4   1  10          2.17          1.97         0.45 o
  -3   1  10          1.49          1.77         0.32 o
  -2   1  10         23.14         23.61         0.83 o
  -1   1  10         11.85         13.20         0.72 o
   0   1  10          0.24          0.12         0.35 o
   1   1  10          8.00          6.95         0.72 o
   2   1  10          7.95          7.71         0.78 o
   3   1  10          0.21          0.70         0.43 o
   4   1  10          1.40          1.59         0.58 o
  -7   2  10          2.57          2.86         0.98 o
  -6   2  10          8.56         10.71         1.31 o
  -5   2  10          3.35          3.20         0.52 o
  -4   2  10          0.00          0.32         0.28 o
  -3   2  10          3.88          3.82         0.44 o
  -2   2  10          5.77          5.54         1.15 o
  -1   2  10          1.00          0.33         0.29 o
   0   2  10          0.10          0.76         0.39 o
   1   2  10         13.40         13.22         0.98 o
   2   2  10          4.25          5.11         0.69 o
   3   2  10          0.34          0.00         0.43 o
  -6   3  10          6.33          7.32         0.78 o
  -5   3  10          1.32          1.39         0.46 o
  -4   3  10          3.22          3.81         0.58 o
  -3   3  10          6.68          7.28         1.31 o
  -2   3  10         10.55         11.36         0.86 o
  -1   3  10          0.52          0.90         0.57 o
   0   3  10          0.72          1.06         0.46 o
   1   3  10          1.02          1.32         0.49 o
   2   3  10          5.70          6.72         0.87 o
   3   3  10          5.84          8.34         0.95 o
  -6   4  10          8.24          9.02         1.02 o
  -5   4  10          0.00          0.05         0.37 o
  -4   4  10          0.46          0.71         0.43 o
  -3   4  10          9.69          9.18         1.55 o
  -2   4  10          0.63          0.70         0.40 o
  -1   4  10          3.37          5.81         1.06 o
   0   4  10          2.11          2.45         0.58 o
   1   4  10          8.49          9.08         0.93 o
   2   4  10          0.46          0.65         0.51 o
  -5   5  10          1.18          0.53         0.46 o
  -4   5  10          1.85          1.95         0.55 o
  -3   5  10          1.21          1.17         0.49 o
  -2   5  10          0.00          0.00         0.45 o
  -1   5  10          1.63          0.90         0.65 o
   0   5  10          6.74          5.90         0.81 o
  -3   6  10          5.81          5.07         0.78 o
  -2   6  10          5.30          5.64         1.06 o
  -1  -9  11         13.81         16.12         1.10 o
   0  -9  11          2.85          2.06         1.02 o
   1  -9  11          0.01          0.00         0.45 o
   2  -9  11          2.41          2.93         0.69 o
   3  -9  11          0.07          0.49         0.74 o
  -2  -8  11          0.33          0.90         0.82 o
  -1  -8  11          4.66          5.73         0.77 o
   0  -8  11          1.62          2.51         0.59 o
   1  -8  11          2.85          2.61         0.61 o
   2  -8  11          1.22          2.37         0.70 o
   3  -8  11          3.21          3.05         0.69 o
   4  -8  11          0.27          0.25         0.82 o
  -3  -7  11         13.07         15.70         1.72 o
  -2  -7  11         12.69         13.73         0.98 o
  -1  -7  11          3.55          4.86         0.66 o
   0  -7  11         16.11         16.07         1.08 o
   1  -7  11         12.22         17.06         1.14 o
   2  -7  11          0.41          0.93         0.51 o
   3  -7  11          5.10          6.07         0.80 o
   4  -7  11          3.67          6.22         1.23 o
  -4  -6  11          3.15          4.42         1.06 o
  -3  -6  11          1.23          1.39         0.82 o
  -2  -6  11          0.77          1.40         0.49 o
  -1  -6  11         16.73         16.62         1.84 o
   0  -6  11          7.29          8.05         0.83 o
   1  -6  11         10.45         12.02         1.00 o
   2  -6  11         13.38         16.31         1.15 o
   3  -6  11          1.92          2.37         0.90 o
   4  -6  11          4.47          6.05         1.31 o
   5  -6  11          1.14          1.23         0.98 o
  -5  -5  11          2.16          2.13         0.82 o
  -4  -5  11          1.83          0.74         0.65 o
  -3  -5  11          4.85          3.03         0.90 o
  -2  -5  11          3.21          3.54         0.94 o
  -1  -5  11         17.26         21.03         1.12 o
   0  -5  11         14.29         16.38         1.04 o
   1  -5  11          1.32          1.94         0.51 o
   2  -5  11          0.01          0.33         0.41 o
   3  -5  11          0.00          0.82         0.82 o
   4  -5  11          0.12          0.08         0.82 o
   5  -5  11          4.90          5.07         1.23 o
  -5  -4  11          0.66          0.59         0.53 o
  -4  -4  11          0.56          0.49         0.52 o
  -3  -4  11          1.97          1.85         0.39 o
  -2  -4  11         31.63         36.82         1.84 o
  -1  -4  11         31.75         29.61         1.26 o
   0  -4  11          1.05          0.90         0.98 o
   1  -4  11          2.02          3.73         0.63 o
   2  -4  11          1.09          1.04         0.53 o
   3  -4  11          0.62          0.33         0.74 o
   4  -4  11          2.01          1.81         0.53 o
   5  -4  11          0.01          0.55         0.55 o
  -6  -3  11          0.00          0.00         0.51 o
  -5  -3  11          0.05          0.00         0.49 o
  -4  -3  11          0.21          0.00         0.43 o
  -3  -3  11          1.62          1.00         0.41 o
  -2  -3  11          4.26          4.88         0.63 o
  -1  -3  11          6.77          7.34         0.79 o
   0  -3  11          0.99          0.16         0.37 o
   1  -3  11          2.53          1.92         0.55 o
   2  -3  11          0.59          0.00         0.65 o
   3  -3  11          0.17          0.34         0.39 o
   4  -3  11          0.70          1.20         0.61 o
  -6  -2  11          7.68          8.31         1.43 o
  -5  -2  11          0.03          0.04         0.61 o
  -4  -2  11          0.12          0.13         0.37 o
  -3  -2  11          0.00          0.17         0.37 o
  -2  -2  11         28.09         33.15         1.27 o
  -1  -2  11         15.73         14.89         1.23 o
   0  -2  11         17.11         14.64         1.23 o
   1  -2  11          2.65          1.88         0.65 o
   2  -2  11          2.72          4.53         0.67 o
   3  -2  11         11.79         12.40         0.81 o
   4  -2  11          3.79          3.39         0.69 o
  -6  -1  11          1.69          1.95         0.82 o
  -5  -1  11          0.08          0.11         0.45 o
  -4  -1  11          1.21          0.62         0.39 o
  -3  -1  11          4.24          8.92         1.23 o
  -2  -1  11          2.62          2.72         0.86 o
  -1  -1  11          0.19          0.08         0.41 o
   0  -1  11          0.01          0.00         0.41 o
   1  -1  11          0.14          0.82         0.49 o
   2  -1  11          3.43          3.81         0.59 o
   3  -1  11          0.80          0.65         0.46 o
   4  -1  11          0.11          0.00         0.40 o
  -6   0  11          5.37          7.19         1.23 o
  -5   0  11          3.64          4.61         0.63 o
  -4   0  11          0.09          0.07         0.37 o
  -3   0  11          9.48         12.74         0.95 o
  -2   0  11         14.69         15.54         0.98 o
  -1   0  11          0.05          0.00         0.27 o
   0   0  11          5.05          3.94         0.58 o
   1   0  11          0.85          1.82         0.46 o
   2   0  11          0.01          0.00         0.35 o
   3   0  11          4.41          6.50         1.15 o
  -6   1  11          0.85          1.47         0.74 o
  -5   1  11          0.22          1.13         0.41 o
  -4   1  11          0.20          0.00         0.35 o
  -3   1  11          0.13          0.00         0.35 o
  -2   1  11          6.20          7.03         1.41 o
  -1   1  11          5.81          7.64         0.61 o
   0   1  11          1.69          2.58         0.86 o
   1   1  11          3.08          2.89         0.55 o
   2   1  11          1.43          4.10         0.94 o
   3   1  11          0.00          0.00         0.43 o
  -6   2  11          0.93          0.82         0.74 o
  -5   2  11         17.59         21.73         1.13 o
  -4   2  11         11.62         12.92         1.47 o
  -3   2  11         28.08         28.96         1.00 o
  -2   2  11          0.23          0.94         0.40 o
  -1   2  11          0.30          0.58         0.34 o
   0   2  11          0.00          0.13         0.39 o
   1   2  11          1.13          1.32         0.49 o
   2   2  11          0.51          0.37         0.49 o
  -5   3  11          7.49          9.16         1.31 o
  -4   3  11          9.67         11.49         0.92 o
  -3   3  11          9.15          9.13         0.87 o
  -2   3  11          0.69          1.33         0.49 o
  -1   3  11          2.98          3.98         0.86 o
   0   3  11          0.03          0.53         0.46 o
   1   3  11          0.00          0.00         0.43 o
  -4   4  11          8.37          9.17         0.93 o
  -3   4  11         11.48         12.18         1.19 o
  -2   4  11          0.25          0.00         0.46 o
  -1   4  11          0.17          0.00         0.65 o
   0   4  11         10.11         14.11         2.58 o
  -1  -8  12          2.95          2.73         0.78 o
   0  -8  12         12.39         15.21         1.20 o
   1  -8  12         13.19         14.62         1.18 o
   2  -8  12          9.17         10.82         1.59 o
  -2  -7  12          0.31          0.16         0.74 o
  -1  -7  12          0.30          0.88         0.54 o
   0  -7  12          0.27          0.52         0.57 o
   1  -7  12          1.91          1.92         0.61 o
   2  -7  12          0.98          1.15         0.78 o
   3  -7  12          4.53          4.38         0.77 o
  -3  -6  12          0.69          0.54         0.51 o
  -2  -6  12          2.39          3.64         1.15 o
  -1  -6  12          2.96          2.82         0.63 o
   0  -6  12         29.88         34.87         1.49 o
   1  -6  12         10.88         14.18         1.15 o
   2  -6  12          2.41          1.41         0.61 o
   3  -6  12         11.75         13.50         1.80 o
  -4  -5  12          4.06          2.29         0.90 o
  -3  -5  12          1.22          0.78         1.02 o
  -2  -5  12          0.83          0.43         0.90 o
  -1  -5  12          3.87          4.73         1.10 o
   0  -5  12          1.63          1.27         0.55 o
   1  -5  12          6.86          7.19         0.86 o
   2  -5  12          0.00          0.93         0.57 o
   3  -5  12          1.88          2.45         1.06 o
  -4  -4  12          0.13          0.08         0.74 o
  -3  -4  12          0.05          0.00         0.32 o
  -2  -4  12          0.17          0.52         0.41 o
  -1  -4  12          2.90          3.01         0.63 o
   0  -4  12          3.18          4.12         0.71 o
   1  -4  12          0.01          0.21         0.45 o
   2  -4  12          6.02          5.67         0.78 o
   3  -4  12         29.69         37.79         2.54 o
  -5  -3  12          2.97          2.04         0.69 o
  -4  -3  12          3.97          4.66         1.06 o
  -3  -3  12          3.19          2.82         0.57 o
  -2  -3  12          9.46          9.04         1.76 o
  -1  -3  12          5.61          6.46         0.98 o
   0  -3  12          2.41          2.76         0.57 o
   1  -3  12         10.26         10.66         2.49 o
   2  -3  12          7.06          7.03         1.31 o
   3  -3  12          2.43          3.68         0.75 o
  -5  -2  12          5.75          7.69         1.23 o
  -4  -2  12          2.51          3.42         0.57 o
  -3  -2  12          3.98          4.38         0.66 o
  -2  -2  12          1.94          2.17         0.61 o
  -1  -2  12          0.18          0.41         0.57 o
   0  -2  12          2.21          1.80         0.74 o
   1  -2  12          0.77          0.49         0.57 o
   3  -2  12         10.32         11.10         0.81 o
  -5  -1  12          0.04          0.00         0.65 o
  -4  -1  12          0.26          0.59         0.43 o
  -3  -1  12         11.15         12.37         1.00 o
  -2  -1  12         28.68         29.35         2.13 o
  -1  -1  12          0.03          0.00         0.41 o
   0  -1  12          6.04          5.15         0.98 o
   2  -1  12          2.60          2.22         0.57 o
   3  -1  12          0.88          1.28         0.55 o
  -5   0  12          2.45          6.05         1.15 o
  -4   0  12          1.16          0.92         0.51 o
  -3   0  12          1.77          2.59         0.51 o
  -2   0  12          9.82         13.96         2.49 o
  -1   0  12          0.50          1.06         0.65 o
   0   0  12          7.33          7.73         0.81 o
   1   0  12          0.32          0.00         0.37 o
   2   0  12          0.70          0.56         0.45 o
  -5   1  12          0.03          0.00         0.43 o
  -4   1  12         10.48         12.30         1.01 o
  -3   1  12         31.06         35.76         1.47 o
  -2   1  12          0.03          0.40         0.49 o
  -1   1  12         13.32         18.35         2.25 o
   0   1  12          0.97          0.26         0.74 o
   1   1  12          0.59          0.42         0.45 o
  -4   2  12          3.58          4.81         0.72 o
  -3   2  12          2.87          2.86         0.82 o
  -2   2  12          0.12          0.00         0.57 o
  -1   2  12         11.84         14.97         0.91 o
   0   2  12          0.06          0.00         0.43 o
  -3   3  12          1.37          0.49         0.74 o
  -2   3  12          9.97         12.43         1.07 o
  -1  -6  13          0.30          0.00         0.45 o
   0  -6  13          2.33          4.00         1.27 o
   1  -6  13          0.03          0.74         0.57 o
  -2  -5  13          0.14          0.17         0.51 o
  -1  -5  13         10.60         13.20         1.31 o
   0  -5  13          1.01          0.59         0.51 o
   1  -5  13          0.15          0.88         0.57 o
  -3  -4  13          0.58          1.36         0.46 o
  -2  -4  13          0.06          0.01         0.61 o
  -1  -4  13          0.02          0.00         0.53 o
   0  -4  13          0.00          0.00         0.41 o
   1  -4  13          2.37          2.11         0.78 o
   2  -4  13          0.22          0.33         0.58 o
  -3  -3  13          0.42          0.21         0.49 o
  -2  -3  13          1.93          2.04         0.74 o
  -1  -3  13          2.76          3.11         0.82 o
   0  -3  13          3.27          3.30         0.71 o
   1  -3  13          0.97          0.15         0.51 o
  -3  -2  13          2.59          2.95         0.61 o
  -2  -2  13          0.71          1.23         0.65 o
  -1  -2  13          1.63          1.80         0.82 o
   0  -2  13          0.03          1.64         0.65 o
   1  -2  13          1.28          0.74         0.74 o
  -3  -1  13          1.80          1.69         0.53 o
  -2  -1  13          6.17          5.85         0.78 o
  -1  -1  13          4.64          5.73         1.06 o
   0  -1  13          5.07          6.30         1.15 o
   1  -1  13          0.07          0.00         0.65 o
  -3   0  13          0.23          0.00         0.49 o
  -2   0  13          0.04          0.37         0.43 o
  -1   0  13          2.76          2.37         0.82 o
   0   0  13          0.01          0.00         0.49 o
                                                
